# Supplementary material for: Genome-wide copy number variations in a large cohort of bantu African children
Source: BMC Med Genomics. 2021 May 17;14:129. doi: 10.1186/s12920-021-00978-z (PMC8130444; doi:10.1186/s12920-021-00978-z)
Supplement: Supplementary file 1 — Additional file 1. Bantu Samples Demographic Info. Description: The list of Bantu samples with demographic information. [file 12920_2021_978_MOESM1_ESM.xlsx]

## Sheet: Sheet1
Table S1: Bantu Individuals (Age Range 3-21 yrs) Demographic Info
SampleID	HTAVG	WT	BMI
SampleID1	148.35	39.1	17.7665
SampleID10	156.95	45.6	18.5115
SampleID100	160.35	59.3	23.0631
SampleID1000	141.5	35.5	17.7303
SampleID1001	127.3	22.3	13.7609
SampleID1002	141.5	36.8	18.3796
SampleID1003	128.829	26.8859	16.1994
SampleID1004	159.55	37.8	14.849
SampleID1005	119.846	17.9767	12.5159
SampleID1006	127.3	21.1	13.0204
SampleID1007	136.05	27.4	14.8031
SampleID1008	154.846	36.9767	15.4215
SampleID1009	117.7	19.5	14.0761
SampleID101	134.3	25.2	13.9717
SampleID1010	147.829	42.6859	19.5329
SampleID1011	112	18.4	14.6684
SampleID1012	140.95	33	16.6105
SampleID1013	139	29.3	15.16
SampleID1014	145.5	35.5	16.7688
SampleID1015	117.45	19.3	13.9911
SampleID1016	143.15	31.1	15.1767
SampleID1017	157.5	46.1	18.584
SampleID1018	119.95	21.7	15.082
SampleID1019	146.55	33.1	15.41
SampleID102	152.829	45.0859	19.3032
SampleID1020	154.5	40.6	17.0086
SampleID1021	134.846	28.3767	15.6058
SampleID1022	154.95	41.5	17.2848
SampleID1023	124.55	23.8	15.3423
SampleID1024	158.65	42.1	16.7264
SampleID1025	115.8	19.8	14.7655
SampleID1026	137.1	33.9	18.0354
SampleID1027	130.8	24.3	14.2
SampleID1028	165.1	52.2	19.1503
SampleID1029	141.4	30.2	15.1046
SampleID103	151.55	40.1	17.4595
SampleID1030	135.287	27.8858	15.2359
SampleID1031	123.1	24.6	16.2338
SampleID1032	152.45	40.6	17.4691
SampleID1033	139.829	28.8859	14.7738
SampleID1034	135.45	27.6	15.04
SampleID1035	142.55	29.5	14.5174
SampleID1036	150.6	33.6	14.8146
SampleID1037	125.4	21.6	13.7359
SampleID1038	126	23.1	14.5503
SampleID1039	119.9	20.3	14.1207
SampleID104	134.829	28.2859	15.5598
SampleID1040	130	26.4	15.6213
SampleID1041	143	35.1	17.1647
SampleID1042	158.3	46.3	18.4765
SampleID1043	130.7	26.1	15.2788
SampleID1044	151	35.5	15.5695
SampleID1045	142.6	32.1	15.7858
SampleID1046	143.15	31.9	15.5671
SampleID1047	162	48.9	18.6328
SampleID1048	134.4	24.2	13.3973
SampleID1049	115.1	20.8	15.7005
SampleID105	135.55	28.3	15.4024
SampleID1050	158.15	38	15.1931
SampleID1051	NA	NA	NA
SampleID1052	129.15	30.4	18.2257
SampleID1053	119.05	22.4	15.8048
SampleID1054	130.846	24.5767	14.355
SampleID1055	131.7	28.1	16.2007
SampleID1056	156.15	50.5	20.7113
SampleID1057	159.4	46.3	18.2223
SampleID1058	133.9	28.8	16.0632
SampleID1059	120.9	21	14.367
SampleID106	141.5	30.6	15.283
SampleID1060	136.5	33.5	17.9796
SampleID1061	146.7	37.6	17.4714
SampleID1062	124.9	23.2	14.8718
SampleID1063	128.95	26.3	15.8166
SampleID1064	128.454	22.1767	13.44
SampleID1065	136	28.6	15.4628
SampleID1066	118	20.8	14.9382
SampleID1067	156.4	39.65	16.2095
SampleID1068	140.5	30.7	15.552
SampleID1069	135.95	28.1	15.2037
SampleID107	129.846	23.7767	14.1024
SampleID1070	136.05	25.8	13.9387
SampleID1071	NA	NA	NA
SampleID1072	147.5	32.6	14.98
SampleID1073	124.5	21.5	13.8707
SampleID1074	120.4	22	15.1764
SampleID1075	125.9	23.8	15.015
SampleID1076	129.3	24.1	14.4152
SampleID1077	141.1	33.1	16.63
SampleID1078	154.829	46.0859	19.2249
SampleID1079	116.55	21.2	15.6067
SampleID108	156.55	44.7	18.239
SampleID1080	127.3	20	12.3416
SampleID1081	141.35	32.8	16.4166
SampleID1082	137.45	27.1	14.34
SampleID1083	129	24.6	14.7828
SampleID1084	121.5	22.3	15.1061
SampleID1085	119.5	21.9	15.3359
SampleID1086	138.846	27.7767	14.4083
SampleID1087	126.829	22.4859	13.9789
SampleID1088	150.3	36.2	16.0247
SampleID1089	126.25	22	13.8026
SampleID109	159	51.6	20.4106
SampleID1090	118.846	18.5767	13.1522
SampleID1091	116.95	21.7	15.8657
SampleID1092	133.55	28.8	16.1475
SampleID1093	130.45	27.4	16.1014
SampleID1094	131.4	29.4	17.03
SampleID1095	131.6	24	13.858
SampleID1096	143.829	29.4859	14.2535
SampleID1097	137.4	46	24.366
SampleID1098	126.3	21.4	13.42
SampleID1099	131	26.9	15.6751
SampleID11	137.5	28.1	14.8628
SampleID110	117.35	20.3	14.7411
SampleID1100	113.45	18.2	14.1404
SampleID1101	142.846	36.1767	17.7293
SampleID1102	132.4	29.5	16.8285
SampleID1103	146.7	34.4	15.9845
SampleID1104	121.9	22.3	15.0071
SampleID1105	123.3	22.4	14.734
SampleID1106	164.3	46.8	17.3369
SampleID1107	134	26.4	14.7026
SampleID1108	130.846	33.9767	19.8454
SampleID1109	151.1	33.9	14.8481
SampleID111	145	32	15.22
SampleID1110	138.9	25.6	13.2689
SampleID1111	129.846	25.5767	15.17
SampleID1112	137.85	28.1	14.7874
SampleID1113	125.1	23.5	15.016
SampleID1114	123.9	23.4	15.24
SampleID1115	111.35	15.8	12.7431
SampleID1116	115.846	17.5767	13.0971
SampleID1117	135.846	23.5767	12.7758
SampleID1118	151.5	39.5	17.2096
SampleID1119	122.85	22.8	15.1072
SampleID112	119.05	22.4	15.8048
SampleID1120	114.45	19.4	14.8105
SampleID1121	143.846	30.7767	14.8739
SampleID1122	128.7	25.6	15.4555
SampleID1123	122.45	20.8	13.8722
SampleID1124	144.846	32.9767	15.7179
SampleID1125	132.454	27.3767	15.6044
SampleID1126	132.829	28.4859	16.1453
SampleID1127	126	21.7	13.6684
SampleID1128	149.5	38.6	17.2705
SampleID1129	142.5	34.2	16.8421
SampleID113	140.25	29.2	14.8449
SampleID1130	124.846	22.5767	14.4847
SampleID1131	138.5	29.5	15.3788
SampleID1132	149.75	31.9	14.23
SampleID1133	135.6	28	15.23
SampleID1134	152.4	35.2	15.1556
SampleID1135	132.55	23.3	13.2616
SampleID1136	151	41.9	18.3764
SampleID1137	158.15	37.1	14.8332
SampleID1138	150.1	41.6	18.4643
SampleID1139	126.95	23.2	14.3954
SampleID114	146.7	32.6	15.1481
SampleID1140	142.45	30.9	15.2277
SampleID1141	150.8	35.4	15.5668
SampleID1142	NA	NA	NA
SampleID1143	147.1	38.5	17.7924
SampleID1144	144.85	33.1	15.7758
SampleID1145	141.1	31.2	15.6711
SampleID1146	136	26	14.0571
SampleID1147	136	26.1	14.1112
SampleID1148	156.75	42.1	17.1343
SampleID1149	133.1	28.2	15.9182
SampleID115	134.9	31.2	17.1447
SampleID1150	127	25.6	15.872
SampleID1151	144.2	34.4	16.5435
SampleID1152	135.85	31.1	16.8516
SampleID1153	129.846	28.5767	16.9494
SampleID1154	137.65	27.9	14.7249
SampleID1155	124	23.3	15.1535
SampleID1156	154.05	40.2	16.9396
SampleID1157	145.6	44.2	20.8497
SampleID1158	130.5	24.9	14.621
SampleID1159	129.35	25.1	15.0017
SampleID116	148.45	39	17.6972
SampleID1160	119.5	20.5	14.3555
SampleID1161	156	53.5	21.9839
SampleID1162	154	39.7	16.7398
SampleID1163	124.75	21.6	13.8795
SampleID1164	126.846	24.3767	15.1503
SampleID1165	125.75	21.3	13.4699
SampleID1166	157	49	19.8791
SampleID1167	143.3	34.2	16.6546
SampleID1168	130.829	27.4859	16.0584
SampleID1169	131.846	26.3767	15.1735
SampleID117	122.15	20.4	13.6724
SampleID1170	120.846	19.3767	13.2683
SampleID1171	146.75	36.3	16.8558
SampleID1172	133.829	29.2859	16.3516
SampleID1173	132	27.6	15.8402
SampleID1174	121.829	22.2859	15.0152
SampleID1175	134.5	27	14.9252
SampleID1176	134.1	29.1	16.1821
SampleID1177	138	30.6	16.0681
SampleID1178	121.25	19.5	13.26
SampleID1179	NA	36.5	NA
SampleID118	119.5	20.4	14.2855
SampleID1180	131.55	26	15.0242
SampleID1181	147.65	33.8	15.5042
SampleID1182	121	21.2	14.4799
SampleID1183	158.55	49.8	19.8106
SampleID1184	146.45	37.8	17.6243
SampleID1185	155.45	42.6	17.629
SampleID1186	140.75	31.7	16.0016
SampleID1187	115.829	16.4859	12.288
SampleID1188	135.55	27.4	14.91
SampleID1189	126.829	21.4859	13.3573
SampleID119	133.287	25.4858	14.3457
SampleID1190	129.5	26.4	15.7422
SampleID1191	147.05	35.8	16.5559
SampleID1192	127.55	23.2	14.2602
SampleID1193	130.5	25.4	14.9146
SampleID1194	132.15	27.1	15.518
SampleID1195	129	22.3	13.4006
SampleID1196	127.6	24.3	14.9247
SampleID1197	146.5	34.6	16.1213
SampleID1198	133.6	27	15.1269
SampleID1199	152.7	41.8	17.9266
SampleID12	122.829	24.2859	16.0973
SampleID120	128.75	21.8	13.1511
SampleID1200	154.5	37.6	15.7518
SampleID1201	NA	NA	NA
SampleID1202	113.3	18.5	14.4116
SampleID1203	119.25	24.2	17.0176
SampleID1204	123.85	24.4	15.9073
SampleID1205	143.5	30.3	14.7143
SampleID1206	141.8	29.4	14.6216
SampleID1207	113.5	17.5	13.5846
SampleID1208	143.9	35.3	17.0472
SampleID1209	128.05	26	15.8568
SampleID121	134.15	29.1	16.1701
SampleID1210	130.829	24.4859	14.3057
SampleID1211	114.846	17.5767	13.3262
SampleID1212	122.95	25	16.538
SampleID1213	129.846	20.5767	12.2044
SampleID1214	125.4	21.9	13.93
SampleID1215	148.75	35	15.82
SampleID1216	141	38.5	19.3652
SampleID1217	149.95	37.8	16.8112
SampleID1218	NA	NA	NA
SampleID1219	131.846	26.5767	15.2886
SampleID122	147.85	38.6	17.6581
SampleID1220	136.7	28.9	15.4654
SampleID1221	143.15	37.6	18.35
SampleID1222	122.5	22.1	14.7272
SampleID1223	142.7	37.7	18.5137
SampleID1224	130	26.6	15.7396
SampleID1225	120.45	22.1	15.2328
SampleID1226	119.55	21.5	15.0432
SampleID1227	148.55	35.9	16.2686
SampleID1228	131.2	27.1	15.7435
SampleID1229	147.55	33.9	15.5712
SampleID123	141.2	28.55	14.3198
SampleID1230	121.25	22.3	15.1685
SampleID1231	126.846	22.9767	14.2802
SampleID1232	127	23.7	14.694
SampleID1233	123.5	20	13.1128
SampleID1234	129	22.9	13.7612
SampleID1235	127.2	25.3	15.6367
SampleID1236	160.35	47.3	18.396
SampleID1237	119.6	21.9	15.3102
SampleID1238	138.6	30.5	15.8772
SampleID1239	159.6	41.4	16.253
SampleID124	143.9	31.4	15.1638
SampleID1240	139.6	25.5	13.0849
SampleID1241	146.5	36.1	16.8202
SampleID1242	121.829	20.4859	13.8024
SampleID1243	138.55	33.5	17.4515
SampleID1244	134.95	28	15.3749
SampleID1245	131.35	24.1	13.97
SampleID1246	139.7	34.2	17.524
SampleID1247	NA	NA	NA
SampleID1248	149.5	33.4	14.9439
SampleID1249	152.3	47.9	20.65
SampleID125	145.8	29.6	13.9244
SampleID1250	149.2	37.1	16.6662
SampleID1251	118.8	19.4	13.7458
SampleID1252	128.5	24.9	15.0797
SampleID1253	126.35	26.2	16.4116
SampleID1254	125.846	21.9767	13.8766
SampleID1255	154.25	55.9	23.4942
SampleID1256	125.5	24.3	15.4283
SampleID1257	131.6	26.9	15.5325
SampleID1258	145.9	34.7	16.3012
SampleID1259	126	23.3	14.6762
SampleID126	120.9	21.8	14.9143
SampleID1260	103.55	15.5	14.4554
SampleID1261	128.05	25.4	15.4908
SampleID1262	117.45	19.1	13.8461
SampleID1263	133.5	29.6	16.6085
SampleID1264	140.454	30.5767	15.4996
SampleID1265	161.25	47.2	18.1528
SampleID1266	132.1	27.6	15.8162
SampleID1267	153.5	49.8	21.1355
SampleID1268	137.15	32.2	17.1184
SampleID1269	124.05	21	13.6466
SampleID127	148	36.2	16.5267
SampleID1270	133.75	27.7	15.4843
SampleID1271	133.35	27.3	15.3524
SampleID1272	154.3	40.8	17.14
SampleID1273	122.95	23.9	15.8103
SampleID1274	128.846	26.7767	16.1293
SampleID1275	132.846	26.5767	15.0593
SampleID1276	122.45	23.3	15.5395
SampleID1277	160.75	49.7	19.2333
SampleID1278	142.829	31.2859	15.3362
SampleID1279	129.85	26.8	15.8946
SampleID128	155.2	39.9	16.5649
SampleID1280	149.85	47.2	21.0198
SampleID1281	146	35.4	16.6072
SampleID1282	115.45	20.6	15.4554
SampleID1283	123	21.7	14.3433
SampleID1284	122.829	21.0859	13.9763
SampleID1285	135.829	29.0859	15.7652
SampleID1286	159.4	47.7	18.7733
SampleID1287	113.846	17.9767	13.8699
SampleID1288	137.7	29.3	15.4525
SampleID1289	156.05	41.1	16.88
SampleID129	150.45	40	17.6716
SampleID1290	159.45	47.1	18.5256
SampleID1291	130.9	27.9	16.2826
SampleID1292	138.6	31.8	16.5539
SampleID1293	156.1	52.5	21.5453
SampleID1294	116.3	19.6	14.4909
SampleID1295	132.7	26.8	15.2192
SampleID1296	155.45	40.5	16.76
SampleID1297	132.829	26.8859	15.2384
SampleID1298	145.65	37.6	17.7242
SampleID1299	135	27.7	15.1989
SampleID13	140.5	35.3	17.8822
SampleID130	116.95	17.7	12.9411
SampleID1300	150.5	39.7	17.5274
SampleID1301	145	34.5	16.409
SampleID1302	130.95	27.5	16.0369
SampleID1303	143.4	37.2	18.0903
SampleID1304	136.3	29.6	15.9331
SampleID1305	133.846	23.1767	12.9372
SampleID1306	122.85	20.7	13.7158
SampleID1307	124	25.2	16.3892
SampleID1308	119.5	22	15.4059
SampleID1309	128.8	26.2	15.7932
SampleID131	113.3	17.2	13.3989
SampleID1310	125.7	24	15.1894
SampleID1311	143.846	29.7767	14.3907
SampleID1312	133	25	14.1331
SampleID1313	125.75	24.7	15.62
SampleID1314	138.7	27.9	14.5028
SampleID1315	127.55	25.6	15.7354
SampleID1316	134.6	28.2	15.5654
SampleID1317	122.6	20.8	13.84
SampleID1318	135.846	32.5767	17.6528
SampleID1319	123	19.4	12.8231
SampleID132	141.15	30.5	15.3087
SampleID1320	131.846	28.3767	16.324
SampleID1321	147.846	33.7767	15.4525
SampleID1322	134.45	27.6	15.2682
SampleID1323	122.5	23.8	15.8601
SampleID1324	118.55	21.7	15.4403
SampleID1325	135.829	28.4859	15.44
SampleID1326	137.846	34.1767	17.9863
SampleID1327	115	21.2	16.0302
SampleID1328	127.829	25.6859	15.7195
SampleID1329	138.15	31.2	16.3476
SampleID133	120.287	21.0858	14.5731
SampleID1330	104.1	15.1	13.934
SampleID1331	152.8	40.1	17.175
SampleID1332	150.35	43.6	19.2877
SampleID1333	117.5	19.2	13.9067
SampleID1334	115.7	19	14.1934
SampleID1335	147.1	37.5	17.3303
SampleID1336	116.2	17.1	12.6644
SampleID1337	147.25	35.7	16.4648
SampleID1338	130.2	23.8	14.0396
SampleID1339	130	23.7	14.0237
SampleID134	133.846	36.3767	20.3054
SampleID1340	141.75	33.2	16.5231
SampleID1341	134.45	30.2	16.71
SampleID1342	132.6	25.4	14.446
SampleID1343	129.6	25.3	15.063
SampleID1344	154.5	36.5	15.291
SampleID1345	164.7	60.6	22.3401
SampleID1346	169.85	58.6	20.3126
SampleID1347	110	19.3	15.9504
SampleID1348	150.05	36.5	16.2114
SampleID1349	138.05	34.3	17.9979
SampleID135	124.85	22.2	14.2422
SampleID1350	107.6	17.2	14.8561
SampleID1351	136.1	28.3	15.2781
SampleID1352	162.45	41.2	15.612
SampleID1353	143.25	33.4	16.2764
SampleID1354	128.1	24.8	15.1131
SampleID1355	125.5	22.9	14.5395
SampleID1356	119	20.1	14.19
SampleID1357	129	21.7	13.0401
SampleID1358	144	33.6	16.2037
SampleID1359	125.2	25.7	16.3955
SampleID136	123.2	21.1	13.9015
SampleID1360	158.1	49	19.6034
SampleID1361	150.75	41.1	18.0854
SampleID1362	126.65	24.9	15.5235
SampleID1363	150	36.4	16.1778
SampleID1364	162.3	56.4	21.4113
SampleID1365	128.8	23.4	14.1054
SampleID1366	124.35	21.5	13.9
SampleID1367	141.4	27.5	13.7542
SampleID1368	137	30.5	16.2502
SampleID1369	144.4	32.7	15.6824
SampleID137	124.9	21	13.4615
SampleID1370	125.3	22.5	14.3311
SampleID1371	133.5	29.8	16.7207
SampleID1372	112.846	19.5767	15.3733
SampleID1373	145.45	37.9	17.9148
SampleID1374	152	34.5	14.9325
SampleID1375	131.75	23.8	13.7112
SampleID1376	125.95	25.9	16.3269
SampleID1377	142.9	33.1	16.2093
SampleID1378	129.9	28.2	16.7121
SampleID1379	127.9	24.5	14.977
SampleID138	125.3	25.2	16.0509
SampleID1380	139	31.6	16.36
SampleID1381	158.8	51.3	20.3431
SampleID1382	126.35	22.5	14.0939
SampleID1383	138.846	27.3767	14.2008
SampleID1384	NA	NA	NA
SampleID1385	162.4	49	18.5791
SampleID1386	129.45	25.5	15.2172
SampleID1387	137.846	34.9767	18.4073
SampleID1388	132.6	22.7	12.9104
SampleID1389	153.454	27.9767	11.8806
SampleID139	128.35	23.6	14.3258
SampleID1390	110	17.5	14.4628
SampleID1391	147	24.2	11.199
SampleID1392	158.45	46.8	18.6407
SampleID1393	142.95	33	16.149
SampleID1394	125.1	22.8	14.5687
SampleID1395	144.85	32.7	15.5851
SampleID1396	133	28.2	15.94
SampleID1397	132.35	29.7	16.9554
SampleID1398	148.05	46.3	21.1234
SampleID1399	166.25	48.1	17.4029
SampleID14	113.55	18.3	14.1931
SampleID140	122	23.6	15.856
SampleID1400	142.85	35.1	17.2007
SampleID1401	127.05	24.4	15.1161
SampleID1402	135.846	25.9767	14.0763
SampleID1403	140.85	35.9	18.0959
SampleID1404	119.829	22.0859	15.3813
SampleID1405	122	20.3	13.6388
SampleID1406	152.55	47.5	20.4112
SampleID1407	137.15	27.9	14.83
SampleID1408	131.55	24.8	14.3308
SampleID1409	131.1	23	13.382
SampleID141	152.95	37.95	16.2223
SampleID1410	119.15	22	15.4965
SampleID1411	144.4	36.1	17.31
SampleID1412	158.6	46.2	18.3669
SampleID1413	NA	NA	NA
SampleID1414	134.05	26.9	14.9699
SampleID1415	124.1	22.9	14.8693
SampleID1416	127.5	27.1	16.6705
SampleID1417	151.1	33.7	14.7605
SampleID1418	149	33.6	15.1345
SampleID1419	124.05	23.1	15.0113
SampleID142	113.846	17.9767	13.8699
SampleID1420	124.9	23.8	15.2564
SampleID1421	132.3	24.3	13.88
SampleID1422	142.55	31.3	15.4032
SampleID1423	146.55	39.3	18.2987
SampleID1424	138.846	28.5767	14.8233
SampleID1425	155.5	57.7	23.86
SampleID1426	128.829	21.4859	12.9458
SampleID1427	125.95	24.2	15.2552
SampleID1428	116	17.4	12.931
SampleID1429	119.4	19.1	13.3975
SampleID143	145.55	33.2	15.6716
SampleID1430	NA	NA	NA
SampleID1431	156.2	44.2	18.1159
SampleID1432	146.45	37.8	17.6243
SampleID1433	118.5	21.8	15.5246
SampleID1434	140.1	33	16.81
SampleID1435	161.3	49.4	18.9871
SampleID1436	144.1	34.4	16.5665
SampleID1437	109.846	20.7767	17.219
SampleID1438	145.846	36.1767	17.0075
SampleID1439	128.846	18.7767	11.3104
SampleID144	149.55	41	18.332
SampleID1440	156.25	39.3	16.0973
SampleID1441	132.846	25.7767	14.606
SampleID1442	132.454	28.5767	16.2884
SampleID1443	142.287	30.0858	14.8604
SampleID1444	134.55	29.2	16.1293
SampleID1445	130.05	25.5	15.0772
SampleID1446	125.5	20.3	12.8887
SampleID1447	137.5	31	16.3967
SampleID1448	137.287	29.2858	15.5381
SampleID1449	127.05	25.7	15.9215
SampleID145	143.5	33.1	16.074
SampleID1450	118.846	21.3767	15.1346
SampleID1451	153.846	38.5767	16.2987
SampleID1452	152	38.7	16.7503
SampleID1453	129.95	22.3	13.2054
SampleID1454	117.85	17.6	12.6722
SampleID1455	149.7	31.9	14.2347
SampleID1456	156.7	44.1	17.9598
SampleID1457	157.65	41.2	16.5771
SampleID1458	138.287	25.8858	13.5362
SampleID1459	159.9	58.7	22.9584
SampleID146	129.846	27.5767	16.3563
SampleID1460	132.2	30.2	17.28
SampleID1461	124.846	19.5767	12.56
SampleID1462	155.5	46.1	19.0651
SampleID1463	149.45	35.95	16.0956
SampleID1464	115.6	19.2	14.3676
SampleID1465	139.7	29.9	15.3207
SampleID1466	124.5	23.7	15.2901
SampleID1467	115	20.7	15.6522
SampleID1468	131.9	27.5	15.8068
SampleID1469	106.829	17.8859	15.6723
SampleID147	108.846	17.9767	15.1734
SampleID1470	141.846	33.3767	16.5886
SampleID1471	167.4	43.1	15.3804
SampleID1472	118.45	20.6	14.6824
SampleID1473	168.75	54.3	19.0683
SampleID1474	154.5	35.4	14.8302
SampleID1475	152.6	39	16.7477
SampleID1476	144.05	41.4	19.9514
SampleID1477	135.846	25.9767	14.0763
SampleID1478	144.846	23.7767	11.3328
SampleID1479	115.85	20	14.9018
SampleID148	128.829	23.4859	14.1508
SampleID1480	133.45	23.2	13.0272
SampleID1481	133.846	26.5767	14.8351
SampleID1482	121.25	23.1	15.7126
SampleID1483	129.45	23.9	14.26
SampleID1484	158.9	62.8	24.8721
SampleID1485	133	28.7	16.2248
SampleID1486	139.846	31.5767	16.146
SampleID1487	144.95	37.1	17.6578
SampleID1488	138.7	27.8	14.4508
SampleID1489	119.45	19.9	13.947
SampleID149	147.45	35.9	16.5122
SampleID1490	126.1	25	15.7221
SampleID1491	124.75	24.2	15.5501
SampleID1492	132.25	26.4	15.0943
SampleID1493	145.25	33.5	15.8786
SampleID1494	143.846	34.5767	16.7104
SampleID1495	168.25	54.1	19.1112
SampleID1496	138.05	27.4	14.3773
SampleID1497	137.287	30.8858	16.387
SampleID1498	157.5	41.3	16.649
SampleID1499	126.846	22.5767	14.0316
SampleID15	139.45	27.4	14.0901
SampleID150	144.287	31.4858	15.1237
SampleID1500	144.454	35.5767	17.0492
SampleID1501	133.1	30.9	17.4422
SampleID1502	128.9	27.6	16.6113
SampleID1503	152	35.9	15.5384
SampleID1504	122.829	20.8859	13.8437
SampleID1505	136	28.6	15.4628
SampleID1506	118.85	21.6	15.2917
SampleID1507	133.55	27.4	15.3625
SampleID1508	130.829	25.4859	14.89
SampleID1509	135	31.3	17.1742
SampleID151	120	22.7	15.7639
SampleID1510	139.45	35.9	18.4611
SampleID1511	146.1	31.8	14.898
SampleID1512	124.6	22.7	14.6214
SampleID1513	130.829	27.6859	16.1753
SampleID1514	124.4	22.8	14.73
SampleID1515	119.85	18.1	12.6009
SampleID1516	135.3	24.7	13.4928
SampleID1517	138.846	27.7767	14.4083
SampleID1518	122.846	19.5767	12.9723
SampleID1519	131.454	25.7767	14.9168
SampleID152	125.6	24.8	15.7207
SampleID1520	138.846	27.5767	14.3046
SampleID1521	146.846	31.9767	14.8289
SampleID1522	137.55	26.6	14.0592
SampleID1523	143.55	33.6	16.3055
SampleID1524	124.4	23	14.8623
SampleID1525	114.5	17.2	13.1195
SampleID1526	116	18.5	13.7485
SampleID1527	150.55	42.6	18.7952
SampleID1528	153.55	38.9	16.4987
SampleID1529	113.5	20.3	15.7581
SampleID153	127.5	23.3	14.3329
SampleID1530	130.95	25	14.579
SampleID1531	124.4	21.1	13.6346
SampleID1532	146.5	41.8	19.4761
SampleID1533	123.65	23.2	15.174
SampleID1534	159.7	54.7	21.4475
SampleID1535	152.95	42.3	18.0818
SampleID1536	NA	NA	NA
SampleID1537	123.15	21.2	13.9787
SampleID1538	133.9	28.8	16.06
SampleID1539	142.95	31	15.1703
SampleID154	146.15	36	16.8541
SampleID1540	137.5	30.6	16.1851
SampleID1541	145.5	35.9	16.9578
SampleID1542	124.5	23.3	15.032
SampleID1543	135	28.6	15.6927
SampleID1544	131.95	25.5	14.6461
SampleID1545	NA	31.4	NA
SampleID1546	158.1	40.2	16.0828
SampleID1547	142.85	35.7	17.4947
SampleID1548	147.55	27	12.4018
SampleID1549	116.846	17.9767	13.1668
SampleID155	147.846	31.3767	14.3545
SampleID1550	132.45	29.9	17.0438
SampleID1551	116.45	20	14.7486
SampleID1552	114	19.4	14.9277
SampleID1553	151.2	37	16.1845
SampleID1554	139	29.8	15.4236
SampleID1555	122.15	24.2	16.2192
SampleID1556	155.846	40.7767	16.7888
SampleID1557	130	24.8	14.6746
SampleID1558	146.7	33.9	15.7521
SampleID1559	155.4	59.6	24.6799
SampleID156	141.846	34.3767	17.0856
SampleID1560	130	25.6	15.1479
SampleID1561	163.75	43.6	16.2601
SampleID1562	130	25.4	15.0296
SampleID1563	143.95	35	16.89
SampleID1564	150.65	39.55	17.4264
SampleID1565	137.25	30.2	16.0318
SampleID1566	129.829	25.4859	15.1202
SampleID1567	122	26.2	17.6028
SampleID1568	123.846	22.5767	14.7196
SampleID1569	140.846	31.9767	16.1192
SampleID157	158.7	37.1	14.7306
SampleID1570	136.15	29	15.6445
SampleID1571	133.829	25.0859	14.0065
SampleID1572	140.846	36.9767	18.6397
SampleID1573	127.8	22.7	13.8984
SampleID1574	126	21.8	13.7314
SampleID1575	130.4	24.9	14.6435
SampleID1576	152.75	53.1	22.7579
SampleID1577	146.6	38.95	18.1234
SampleID1578	117.7	21	15.1589
SampleID1579	128.287	24.0858	14.635
SampleID158	139.829	29.8859	15.2853
SampleID1580	121.55	22.7	15.3644
SampleID1581	151.6	43.3	18.8404
SampleID1582	137.4	28.8	15.2552
SampleID1583	146.15	34.7	16.2455
SampleID1584	146.8	33.2	15.4059
SampleID1585	142.5	32.4	15.9557
SampleID1586	132.15	29.1	16.6632
SampleID1587	157.8	43.3	17.389
SampleID1588	124.829	21.4859	13.7887
SampleID1589	100.846	14.5767	14.3331
SampleID159	113.846	19.9767	15.413
SampleID1590	133.7	24.5	13.7058
SampleID1591	110	17.3	14.2975
SampleID1592	124.6	26.7	17.1979
SampleID1593	143.4	32.5	15.8047
SampleID1594	135.55	34.2	18.61
SampleID1595	128.55	25.6	15.4916
SampleID1596	151.75	39.9	17.3267
SampleID1597	136.846	25.5767	13.6578
SampleID1598	129.287	27.2858	16.3239
SampleID1599	134.1	28.9	16.0709
SampleID16	135.45	28.4	15.4796
SampleID160	149.6	33.2	14.8346
SampleID1600	NA	NA	NA
SampleID1601	155.4	45.4	18.7998
SampleID1602	148.4	36.2	16.4377
SampleID1603	136	26.9	14.5437
SampleID1604	138.35	31.7	16.5615
SampleID1605	117	18.1	13.2223
SampleID1606	152.846	38.3767	16.427
SampleID1607	138.5	29.5	15.3788
SampleID1608	159.4	52.75	20.7609
SampleID1609	114.3	19.7	15.079
SampleID161	143	35.3	17.2625
SampleID1610	146.45	35.5	16.552
SampleID1611	152.15	38.6	16.6741
SampleID1612	123.1	21.4	14.122
SampleID1613	122.1	19.3	12.9457
SampleID1614	156.55	45.1	18.4022
SampleID1615	134	30.9	17.2087
SampleID1616	127	24.6	15.252
SampleID1617	117.829	22.4859	16.196
SampleID1618	136.75	28.1	15.0263
SampleID1619	128.5	25.2	15.2614
SampleID162	141.3	30.2	15.1259
SampleID1620	140.1	30.4	15.4881
SampleID1621	120	19.7	13.68
SampleID1622	156.6	38.9	15.8623
SampleID1623	125	21.1	13.504
SampleID1624	154.5	43.5	18.2235
SampleID1625	132.846	25.3767	14.3793
SampleID1626	122	22.2	14.9153
SampleID1627	143.5	36.7	17.8222
SampleID1628	154.9	50.7	21.1303
SampleID1629	155.45	41.4	17.1324
SampleID163	162.45	44.1	16.7109
SampleID1630	141.1	29.5	14.8173
SampleID1631	133.05	28	15.8172
SampleID1632	146.1	36.4	17.053
SampleID1633	124.1	21.9	14.22
SampleID1634	161.5	50.3	19.2851
SampleID1635	158.95	42.5	16.8216
SampleID1636	149.5	41.9	18.747
SampleID1637	152.1	39.4	17.0309
SampleID1638	153.55	43.4	18.4073
SampleID1639	136.65	28.2	15.1018
SampleID164	144.829	32.0859	15.2969
SampleID1640	112.3	18.4	14.5901
SampleID1641	143.55	28.3	13.7335
SampleID1642	146.5	34	15.8418
SampleID1643	139.5	28.8	14.7994
SampleID1644	119.85	19.7	13.7148
SampleID1645	130.454	24.1767	14.2062
SampleID1646	153.55	44.6	18.9163
SampleID1647	141.829	32.0859	15.9509
SampleID1648	139.45	31.8	16.3527
SampleID1649	143.45	33.2	16.1338
SampleID165	126	21.9	13.7944
SampleID1650	135.846	25.3767	13.7512
SampleID1651	148.9	40.1	18.0865
SampleID1652	147	30.7	14.207
SampleID1653	127.6	23.7	14.5562
SampleID1654	148.2	38.3	17.4382
SampleID1655	157.5	41.3	16.649
SampleID1656	113.846	16.9767	13.0984
SampleID1657	134.85	31.9	17.5424
SampleID1658	131.829	25.4859	14.6649
SampleID1659	133.3	24.8	13.957
SampleID166	122	21	14.1091
SampleID1660	145.1	35.5	16.8614
SampleID1661	116.7	19.1	14.0246
SampleID1662	124.846	24.5767	15.7679
SampleID1663	118	20.4	14.651
SampleID1664	128.05	24.4	14.881
SampleID1665	170	58.5	20.2422
SampleID1666	NA	NA	NA
SampleID1667	143.3	33.6	16.3624
SampleID1668	150.829	35.4859	15.5987
SampleID1669	130.1	25.4	15.0065
SampleID167	143.4	31.7	15.4156
SampleID1670	123.65	24.3	15.8934
SampleID1671	127.829	22.0859	13.5163
SampleID1672	124.846	23.5767	15.1263
SampleID1673	125.846	21.5767	13.624
SampleID1674	152.5	40.4	17.3717
SampleID1675	149.9	38.2	17.0004
SampleID1676	141.05	32.2	16.1849
SampleID1677	117.15	21.1	15.3744
SampleID1678	140.8	33.65	16.9738
SampleID1679	134	28.4	15.8164
SampleID168	119	19.5	13.7702
SampleID1680	127.846	24.7767	15.1589
SampleID1681	156.05	38.5	15.81
SampleID1682	127.05	22.8	14.1249
SampleID1683	126.45	22.1	13.8215
SampleID1684	123.5	21.7	14.2274
SampleID1685	135.15	24.9	13.6322
SampleID1686	125.846	23.9767	15.1394
SampleID1687	145.65	38.3	18.0542
SampleID1688	127.2	26.1	16.1312
SampleID1689	113.1	17	13.29
SampleID169	132.55	24.4	13.8877
SampleID1690	135.846	26.9767	14.6182
SampleID1691	123	21.3	14.0789
SampleID1692	149.6	41.4	18.4985
SampleID1693	121.6	23.4	15.8252
SampleID1694	140.95	30.8	15.5032
SampleID1695	140.4	33.4	16.9439
SampleID1696	139	30.2	15.6307
SampleID1697	136	29	15.6791
SampleID1698	140.829	31.0859	15.674
SampleID1699	133.75	27.5	15.3725
SampleID17	148.05	36.8	16.7892
SampleID170	143.3	31.7	15.4371
SampleID1700	140.55	31.9	16.1484
SampleID1701	123.25	24.7	16.2601
SampleID1702	132.1	28.5	16.33
SampleID1703	NA	NA	NA
SampleID1704	122.5	23	15.3269
SampleID1705	153.85	41	17.32
SampleID1706	127.846	28.1767	17.2391
SampleID1707	129.85	26	15.4202
SampleID1708	128.287	27.0858	16.4579
SampleID1709	149.7	40.6	18.1168
SampleID171	142.4	32.8	16.1754
SampleID1710	142.25	26.2	12.9478
SampleID1711	127.6	25.2	15.4774
SampleID1712	159.55	42.4	16.6561
SampleID1713	147.846	38.7767	17.7399
SampleID1714	126.8	24.3	15.1136
SampleID1715	145.45	34.9	16.4967
SampleID1716	143.8	39.6	19.1504
SampleID1717	132.35	25.6	14.6148
SampleID1718	142.2	32	15.8253
SampleID1719	134.8	23.8	13.0978
SampleID172	143.6	31.7	15.3727
SampleID1720	140.4	30.6	15.5234
SampleID1721	155.05	64	26.6217
SampleID1722	115	19.7	14.9
SampleID1723	121	23	15.7093
SampleID1724	131.45	26.6	15.3943
SampleID1725	125.95	24.8	15.6335
SampleID1726	163.35	54.7	20.4998
SampleID1727	118.846	20.7767	14.7098
SampleID1728	123.454	20.5767	13.5009
SampleID1729	142.5	30.8	15.1677
SampleID173	130.8	28.7	16.7751
SampleID1730	133.95	27.3	15.2152
SampleID1731	119.65	20.2	14.11
SampleID1732	126.45	24.1	15.0723
SampleID1733	128.65	23.9	14.4404
SampleID1734	149.95	38.8	17.2559
SampleID1735	NA	NA	NA
SampleID1736	142	34.6	17.1593
SampleID1737	120	21.4	14.8611
SampleID1738	128.829	30.0859	18.1275
SampleID1739	136.95	24.9	13.2762
SampleID174	126.15	23.5	14.767
SampleID1740	139.3	30.7	15.8211
SampleID1741	119.75	20.6	14.3653
SampleID1742	115	21.1	15.9546
SampleID1743	129.7	23.4	13.9103
SampleID1744	129.9	25.9	15.35
SampleID1745	126.5	27.3	17.0601
SampleID1746	130.2	26.3	15.5144
SampleID1747	154.05	43.6	18.3723
SampleID1748	151.15	41.6	18.2086
SampleID1749	132.15	26.7	15.2889
SampleID175	117.829	17.6859	12.7387
SampleID1750	141.55	30.4	15.1724
SampleID1751	137.454	29.5767	15.6542
SampleID1752	124.454	23.7767	15.3508
SampleID1753	156.9	52.7	21.4074
SampleID1754	128.846	21.3767	12.8765
SampleID1755	141.1	37.2	18.6848
SampleID1756	140.5	34.5	17.477
SampleID1757	133.5	30.2	16.9451
SampleID1758	144	32.8	15.8179
SampleID1759	136.6	25.7	13.7731
SampleID176	139.829	30.6859	15.6944
SampleID1760	155.35	39.5	16.3672
SampleID1761	126.45	24.7	15.4475
SampleID1762	136.4	30.35	16.3129
SampleID1763	127.846	25.3767	15.526
SampleID1764	147.6	37.2	17.0754
SampleID1765	117.9	22.1	15.8988
SampleID1766	127	25.7	15.934
SampleID1767	150.9	38.4	16.8637
SampleID1768	139.846	30.1767	15.4302
SampleID1769	140.846	31.1767	15.716
SampleID177	157.55	57.1	23.0038
SampleID1770	126.8	21.3	13.2477
SampleID1771	140	30.6	15.6122
SampleID1772	122.5	20.5	13.661
SampleID1773	148.25	36.5	16.6075
SampleID1774	140	29.9	15.2551
SampleID1775	134.55	29.8	16.4607
SampleID1776	137.846	29.5767	15.5654
SampleID1777	144	29.75	14.347
SampleID1778	159.85	46.9	18.3547
SampleID1779	128	32.1	19.5923
SampleID178	133.829	27.4859	15.3466
SampleID1780	138.9	31.6	16.38
SampleID1781	138.5	28.1	14.649
SampleID1782	120.55	20.5	14.1065
SampleID1783	127.1	23	14.2376
SampleID1784	123.9	23.4	15.2431
SampleID1785	140.846	27.5767	13.9012
SampleID1786	148.55	39.1	17.7187
SampleID1787	147.15	39.3	18.1498
SampleID1788	127.6	28.9	17.7499
SampleID1789	127.3	25.2	15.5505
SampleID179	146.05	32.6	15.2832
SampleID1790	152.85	40.9	17.5062
SampleID1791	154.45	41.6	17.4388
SampleID1792	124	24.9	16.19
SampleID1793	133.829	29.0859	16.2399
SampleID1794	139.3	33.3	17.161
SampleID1795	120.7	24.2	16.6112
SampleID1796	152.4	34.4	14.8111
SampleID1797	134.829	29.8859	16.44
SampleID1798	154.1	41.6	17.5181
SampleID1799	132.1	24.4	13.9825
SampleID18	125.226	20.7	13.2002
SampleID180	152.35	37.6	16.1995
SampleID1800	124.3	24.5	15.8571
SampleID1801	131.287	26.4858	15.3663
SampleID1802	142.2	29.3	14.49
SampleID1803	162.7	45.5	17.1884
SampleID1804	132.7	22.3	12.6638
SampleID1805	126.65	23.9	14.9
SampleID1806	126.3	28.2	17.6784
SampleID1807	131.7	26	14.99
SampleID1808	118.8	18.2	12.8955
SampleID1809	131.35	24.1	13.9687
SampleID181	130.45	27.2	15.9838
SampleID1810	120.45	24.1	16.6113
SampleID1811	127.846	23.5767	14.4247
SampleID1812	112.6	18	14.197
SampleID1813	136.95	28.1	14.9824
SampleID1814	128.3	23.7	14.3978
SampleID1815	143.65	33.5	16.2343
SampleID1816	129.846	23.9767	14.2211
SampleID1817	115	18.5	13.99
SampleID1818	126.6	24.6	15.3486
SampleID1819	142.846	29.1767	14.2988
SampleID182	136.2	29.3	15.7948
SampleID1820	150	40.6	18.0444
SampleID1821	148.3	35.2	16.0052
SampleID1822	159.1	45.6	18.0146
SampleID1823	154.75	36.9	15.4087
SampleID1824	133.55	27.6	15.4747
SampleID1825	124.3	21.7	14.0449
SampleID1826	127.829	23.6859	14.4955
SampleID1827	147.15	35.75	16.5103
SampleID1828	140.5	33.2	16.8184
SampleID1829	156.4	44.3	18.1105
SampleID183	140.9	33.3	16.7734
SampleID1830	123.1	22.9	15.1119
SampleID1831	119.829	18.4859	12.8741
SampleID1832	143.5	30.4	14.7628
SampleID1833	163.45	55	20.587
SampleID1834	161.75	45.1	17.238
SampleID1835	145.1	36.05	17.1226
SampleID1836	135.3	25.9	14.1483
SampleID1837	136.65	26	13.9237
SampleID1838	124.9	24.2	15.5128
SampleID1839	130	27	15.9763
SampleID184	110.9	17.8	14.4729
SampleID1840	148.45	33.3	15.1107
SampleID1841	165.15	56.9	20.862
SampleID1842	128.287	25.8858	15.7288
SampleID1843	116.8	18	13.1943
SampleID1844	132.1	24.5	14.0398
SampleID1845	160.35	45.9	17.8515
SampleID1846	145	31.1	14.7919
SampleID1847	124.829	27.0859	17.3826
SampleID1848	131	25.7	14.9758
SampleID1849	123.8	25.3	16.5074
SampleID185	117.55	22.2	16.066
SampleID1850	129.55	25.3	15.0746
SampleID1851	155.8	47.1	19.4038
SampleID1852	149.85	34.7	15.4531
SampleID1853	130.8	26.5	15.4892
SampleID1854	135.1	33.5	18.3541
SampleID1855	126.287	24.4858	15.3531
SampleID1856	150.846	30.9767	13.6134
SampleID1857	120.287	23.0858	15.9553
SampleID1858	126.7	26.8	16.6948
SampleID1859	128.15	32.9	20.0336
SampleID186	127	29.5	18.29
SampleID1860	141.846	27.8767	13.855
SampleID1861	148	34.3	15.6592
SampleID1862	139.2	29.6	15.2761
SampleID1863	149.05	37	16.6547
SampleID1864	129.55	27.7	16.5046
SampleID1865	108.55	20.3	17.2281
SampleID1866	133.5	23.5	13.1858
SampleID1867	165.8	45.6	16.5881
SampleID1868	151	34.6	15.1748
SampleID1869	136.8	27.8	14.855
SampleID187	109.45	16.9	14.1077
SampleID1870	153.3	39.2	16.6802
SampleID1871	126.846	22.5767	14.0316
SampleID1872	120.829	19.4859	13.3469
SampleID1873	124.5	22.5	14.5159
SampleID1874	145.846	38.3767	18.0417
SampleID1875	125.4	25.6	16.2796
SampleID1876	158.05	50.5	20.2163
SampleID1877	148.7	45.3	20.4869
SampleID1878	116.5	20.4	15.0307
SampleID1879	143.5	32.8	15.93
SampleID188	121.846	21.5767	14.5332
SampleID1880	138.05	31.5	16.53
SampleID1881	125	21	13.44
SampleID1882	158.95	39.3	15.5551
SampleID1883	126.05	23.5	14.7905
SampleID1884	144.9	33.6	16.003
SampleID1885	139.3	32.6	16.8002
SampleID1886	121.85	22.2	14.9521
SampleID1887	160.15	47.9	18.6759
SampleID1888	123.75	24.4	15.9331
SampleID1889	117.05	20.6	15.0357
SampleID189	132.5	26.7	15.2083
SampleID1890	154.65	42.8	17.8955
SampleID1891	137.846	26.3767	13.8813
SampleID1892	141.829	28.2859	14.0618
SampleID1893	113.1	21.9	17.1206
SampleID1894	146.846	36.1767	16.7766
SampleID1895	146.846	37.1767	17.2404
SampleID1896	148.85	40.7	18.3695
SampleID1897	111.5	18.4	14.8002
SampleID1898	128.3	25.2	15.309
SampleID1899	125.6	26	16.4814
SampleID19	162.3	46.1	17.5
SampleID190	120.15	18.3	12.6766
SampleID1900	151.846	25.9767	11.2662
SampleID1901	118.7	20.1	14.27
SampleID1902	131.35	27.1	15.7076
SampleID1903	121.846	17.5767	11.839
SampleID1904	137.846	27.7767	14.6181
SampleID1905	133.8	28.4	15.8638
SampleID1906	141.3	30.9	15.4766
SampleID1907	143	33.3	16.2844
SampleID1908	145.7	38.1	17.9476
SampleID1909	128.9	26.8	16.1298
SampleID191	134.05	25.9	14.4134
SampleID1910	150.7	41.6	18.3175
SampleID1911	113	18.1	14.175
SampleID1912	156.7	37.8	15.3941
SampleID1913	123.7	22	14.3775
SampleID1914	125.287	21.4858	13.6879
SampleID1915	140.846	30.1767	15.2119
SampleID1916	131.846	24.7767	14.2531
SampleID1917	156.25	49.7	20.3571
SampleID1918	143.846	32.9767	15.9372
SampleID1919	138.35	30.6	15.9869
SampleID192	126.5	20.6	12.8732
SampleID1920	138.8	28.8	14.949
SampleID1921	149.25	46.6	20.9198
SampleID1922	137.3	32.6	17.2932
SampleID1923	128.15	29.2	17.7806
SampleID1924	135.9	28	15.1607
SampleID1925	145.846	34.5767	16.2553
SampleID1926	133.846	24.9767	13.942
SampleID1927	152.35	32.7	14.0884
SampleID1928	116.2	22.1	16.3674
SampleID1929	149.846	36.1767	16.1116
SampleID193	144	33.9	16.3484
SampleID1930	156.15	43.5	17.8404
SampleID1931	124.3	25	16.1807
SampleID1932	146	40.7	19.0936
SampleID1933	144.6	34.5	16.4999
SampleID1934	129.846	24.3767	14.4583
SampleID1935	121.85	23.5	15.8277
SampleID1936	161.75	45.3	17.3145
SampleID1937	126.65	26.1	16.2716
SampleID1938	126	22.4	14.1093
SampleID1939	119.1	18.4	12.97
SampleID194	135.829	25.8859	14.0307
SampleID1940	153.35	43.4	18.4553
SampleID1941	139.4	28.7	14.7692
SampleID1942	148.75	55.1	24.9022
SampleID1943	128.846	23.7767	14.3222
SampleID1944	129.846	27.7767	16.4749
SampleID1945	130.6	25.6	15.0091
SampleID1946	115.1	20.3	15.3231
SampleID1947	161.45	47.5	18.2229
SampleID1948	138.55	32.3	16.8263
SampleID1949	127.5	23.8	14.6405
SampleID195	128.846	24.3767	14.6836
SampleID1950	138.454	31.1767	16.2636
SampleID1951	145.45	35.2	16.6385
SampleID1952	122.65	24.2	16.09
SampleID1953	142.1	28.6	14.1637
SampleID1954	149.55	40.9	18.2873
SampleID1955	124.85	23.2	14.8837
SampleID1956	155.95	48.9	20.1066
SampleID1957	136.05	29.9	16.1538
SampleID1958	119.6	21.3	14.8908
SampleID1959	144.25	36.05	17.325
SampleID196	123.05	23.6	15.5865
SampleID1960	160.3	45.8	17.8237
SampleID1961	137.85	34.3	18.0501
SampleID1962	148.6	43.5	19.6993
SampleID1963	137.85	28.7	15.1032
SampleID1964	143.846	33.1767	16.0338
SampleID1965	137.7	28	14.7669
SampleID1966	126.5	26.8	16.7476
SampleID1967	136.454	32.3767	17.3883
SampleID1968	137.846	29.3767	15.4602
SampleID1969	144.4	30.5	14.6273
SampleID197	166.95	53.7	19.2664
SampleID1970	156.6	46.2	18.839
SampleID1971	161.1	50.6	19.4966
SampleID1972	110.5	19.9	16.2978
SampleID1973	173.9	58.6	19.3775
SampleID1974	129.3	27.4	16.389
SampleID1975	150	37	16.44
SampleID1976	129.846	22.7767	13.5093
SampleID1977	145.55	33.7	15.9076
SampleID1978	139.829	29.6859	15.183
SampleID1979	135.95	28.1	15.2037
SampleID198	144.35	32.9	15.7893
SampleID1980	113.846	15.5767	12.0182
SampleID1981	132.846	25.5767	14.4926
SampleID1982	144.75	46.7	22.29
SampleID1983	145	33.8	16.0761
SampleID1984	125.9	23.9	15.0781
SampleID1985	161.5	40	15.3361
SampleID1986	139.45	30.1	15.4785
SampleID1987	116.5	19.9	14.6623
SampleID1988	122.1	20.4	13.6836
SampleID1989	126.829	24.0859	14.9736
SampleID199	160.55	43.9	17.0311
SampleID1990	131.846	27.7767	15.9789
SampleID1991	144.846	35.5767	16.9571
SampleID1992	137.35	30.8	16.3265
SampleID1993	136.45	29.6	15.9
SampleID1994	161.45	48.7	18.68
SampleID1995	140.9	30.4	15.3127
SampleID1996	107	16.6	14.4991
SampleID1997	134.846	28.5767	15.7158
SampleID1998	164.5	43.2	15.9644
SampleID1999	164.65	54.7	20.1773
SampleID2	131.55	25.1	14.5041
SampleID20	144.2	33.8	16.255
SampleID200	137.3	27.2	14.4287
SampleID2000	146.846	32.5767	15.1071
SampleID2001	141.35	32.6	16.3165
SampleID2002	NA	NA	NA
SampleID2003	134	29.9	16.6518
SampleID2004	133.846	27.1767	15.17
SampleID2005	146.65	34	15.8094
SampleID2006	135.846	28.5767	15.4852
SampleID2007	129.846	24.1767	14.3397
SampleID2008	132.15	27.4	15.6898
SampleID2009	126.2	21.3	13.374
SampleID201	135.05	25.5	13.9814
SampleID2010	124.95	22.2	14.2194
SampleID2011	120.5	20.2	13.9116
SampleID2012	137.846	27.9767	14.7234
SampleID2013	143.5	35.4	17.1909
SampleID2014	126.3	27.4	17.1769
SampleID2015	129.75	39	23.1659
SampleID2016	138.287	29.4858	15.4187
SampleID2017	133.25	25.5	14.3617
SampleID2018	128.95	27.3	16.418
SampleID2019	107.846	19.5767	16.8318
SampleID202	142	30.2	14.98
SampleID2020	130.829	23.0859	13.4878
SampleID2021	157.65	40.5	16.2955
SampleID2022	163.65	40.45	15.1038
SampleID2023	147.6	31.4	14.4131
SampleID2024	134.6	25.8	14.2406
SampleID2025	119.9	21.3	14.8164
SampleID2026	123.25	22.9	15.0751
SampleID2027	134.9	27.7	15.2214
SampleID2028	131	24.9	14.5096
SampleID2029	118.1	21.3	15.2714
SampleID203	147.75	34	15.5749
SampleID2030	162.95	50.2	18.9058
SampleID2031	146.35	32	14.9405
SampleID2032	115.5	18.7	14.0177
SampleID2033	115.95	18.9	14.0579
SampleID2034	136.829	27.8859	14.8946
SampleID2035	119.85	23.6	16.4299
SampleID2036	131.55	26.6	15.3709
SampleID2037	125.829	19.6859	12.4336
SampleID2038	151.7	47.8	20.771
SampleID2039	156.6	52.2	21.2857
SampleID204	142.1	34.3	16.99
SampleID2040	151.8	46.2	20.0493
SampleID2041	124.9	20.6	13.2051
SampleID2042	125.7	21.3	13.4806
SampleID2043	163	43	16.1843
SampleID2044	148.6	39.4	17.8426
SampleID2045	116.2	19.9	14.74
SampleID2046	140.9	29.8	15.0105
SampleID2047	150.55	40.1	17.6922
SampleID2048	99.846	15.1767	15.2235
SampleID2049	143.6	31.8	15.4212
SampleID205	116.15	20.1	14.899
SampleID2050	138.55	34.9	18.1808
SampleID2051	155.05	40.9	17.013
SampleID2052	141	32.2	16.1964
SampleID2053	152.45	39.2	16.8667
SampleID2054	155.5	40.6	16.7906
SampleID2055	142.7	29.2	14.3395
SampleID2056	124.45	23.6	15.2378
SampleID2057	158.1	52.5	21.0037
SampleID2058	129.55	25	14.8958
SampleID2059	127.45	24.6	15.1445
SampleID206	149.8	43.3	19.3
SampleID2060	145.15	33.6	15.95
SampleID2061	143.35	38.4	18.6868
SampleID2062	109.35	17.2	14.3844
SampleID2063	131.454	21.9767	12.7178
SampleID2064	118.1	21.4	15.3431
SampleID2065	125.05	22.4	14.3245
SampleID2066	NA	NA	NA
SampleID2067	136.75	24.6	13.1547
SampleID2068	158.05	55.5	22.2179
SampleID2069	NA	21	NA
SampleID207	142.45	35.6	17.5439
SampleID2070	113.5	20.9	16.2239
SampleID2071	128.55	27.1	16.3993
SampleID2072	128.2	23.8	14.4811
SampleID2073	144.55	34.2	16.3678
SampleID2074	121.846	21.5767	14.5332
SampleID2075	126.65	24.4	15.2118
SampleID2076	141.2	28.1	14.0941
SampleID2077	121.45	24	16.2711
SampleID2078	143.65	35.1	17.0097
SampleID2079	149.65	35.1	15.6731
SampleID208	119.95	23.9	16.6111
SampleID2080	137.95	32.2	16.9205
SampleID2081	127.4	23.4	14.4171
SampleID2082	153.1	35.6	15.188
SampleID2083	123.3	22.1	14.54
SampleID2084	139.8	29.6	15.1453
SampleID2085	132.35	25.6	14.6148
SampleID2086	142.75	35.9	17.6174
SampleID2087	140.85	32.7	16.4829
SampleID2088	119.25	20.1	14.13
SampleID2089	136.2	32.2	17.3581
SampleID209	133.829	29.4859	16.4632
SampleID2090	143.6	28.4	13.7724
SampleID2091	119.846	19.9767	13.9084
SampleID2092	147.9	35.6	16.2747
SampleID2093	162.9	43.7	16.4679
SampleID2094	130.2	25.1	14.8065
SampleID2095	142.75	31.7	15.56
SampleID2096	127	23	14.26
SampleID2097	127.9	25.4	15.5272
SampleID2098	135.829	24.6859	13.3803
SampleID2099	121	21.7	14.8214
SampleID21	139	27.9	14.44
SampleID210	113	20.9	16.3678
SampleID2100	135.829	24.4859	13.2719
SampleID2101	160.5	42.9	16.6536
SampleID2102	149.4	34.6	15.5
SampleID2103	133.4	31.4	17.64
SampleID2104	129.65	24.6	14.6349
SampleID2105	123.846	23.5767	15.3716
SampleID2106	141.15	34.5	17.3164
SampleID2107	128.4	23.1	14.0114
SampleID2108	153.6	47.2	20.006
SampleID2109	120.45	20.7	14.2678
SampleID211	126	22.1	13.9204
SampleID2110	129	27.5	16.5254
SampleID2111	145.65	39.3	18.5256
SampleID2112	117	19.3	14.0989
SampleID2113	141.2	36.2	18.1568
SampleID2114	152.45	45.6	19.6205
SampleID2115	128.35	25.2	15.2971
SampleID2116	154.05	40.7	17.1503
SampleID2117	129	25.8	15.5039
SampleID2118	159.8	42.6	16.6823
SampleID2119	127.846	21.7767	13.3235
SampleID212	131.2	28.7	16.673
SampleID2120	170.45	49.2	16.9344
SampleID2121	154.7	37	15.4604
SampleID2122	NA	43.6	NA
SampleID2123	150.95	35.6	15.6237
SampleID2124	135	30.3	16.6255
SampleID2125	114.5	21.9	16.7045
SampleID2126	147.75	30.9	14.1548
SampleID2127	125.287	24.4858	15.5991
SampleID2128	141.3	32.4	16.2278
SampleID2129	140.846	29.7767	15.0102
SampleID213	105.5	15.9	14.2854
SampleID2130	160.9	52.1	20.1245
SampleID2131	152.4	43.3	18.6431
SampleID2132	137.5	33.2	17.5603
SampleID2133	134.9	30.3	16.6502
SampleID2134	159.15	41.2	16.2661
SampleID2135	139.846	27.7767	14.203
SampleID2136	131.95	30.8	17.6902
SampleID2137	120.1	22.8	15.807
SampleID2138	142.05	35	17.35
SampleID2139	140.65	30.2	15.2661
SampleID214	159.45	49	19.2729
SampleID2140	149.45	37.4	16.7448
SampleID2141	129.6	24.4	14.53
SampleID2142	122.4	19.9	13.2828
SampleID2143	158.5	44.1	17.5542
SampleID2144	114.95	18.6	14.0765
SampleID2145	146.846	39.3767	18.2606
SampleID2146	132.95	28.7	16.237
SampleID2147	153	46.5	19.86
SampleID2148	141.5	32.8	16.3818
SampleID2149	125.829	23.4859	14.8336
SampleID215	139.95	35.3	18.0231
SampleID2150	130.55	22.7	13.319
SampleID2151	153.45	38.8	16.4778
SampleID2152	153.4	42.8	18.1883
SampleID2153	144.6	33	15.7826
SampleID2154	161.75	46.1	17.6203
SampleID2155	111	17.6	14.2846
SampleID2156	119.95	19.2	13.3445
SampleID2157	139.829	26.4859	13.5463
SampleID2158	124.6	23.9	15.3944
SampleID2159	134.829	26.6859	14.6797
SampleID216	144	30.5	14.7087
SampleID2160	131.5	25.5	14.7465
SampleID2161	132.45	24.7	14.0797
SampleID2162	119.5	24.2	16.9465
SampleID2163	136.3	26.4	14.2106
SampleID2164	140.6	31.8	16.0863
SampleID2165	124.6	24.7	15.9097
SampleID2166	135.2	28.1	15.3728
SampleID2167	128	25.7	15.686
SampleID2168	134.846	23.9767	13.186
SampleID2169	151.6	36.1	15.7076
SampleID217	135.846	31.3767	17.0025
SampleID2170	103.7	15.7	14.5996
SampleID2171	NA	NA	NA
SampleID2172	116.65	19.2	14.1102
SampleID2173	139.846	28.5767	14.6121
SampleID2174	139	32.6	16.8728
SampleID2175	142.25	31.3	15.47
SampleID2176	128.1	23.3	14.199
SampleID2177	131	28	16.3161
SampleID2178	140.95	32	16.1072
SampleID2179	155.15	56.9	23.6379
SampleID218	155.55	47.1	19.4662
SampleID2180	138.4	29	15.14
SampleID2181	130.454	27.9767	16.4391
SampleID2182	145.35	33.3	15.7621
SampleID2183	129.55	27.2	16.2067
SampleID2184	112.846	19.9767	15.6874
SampleID2185	135.829	24.4859	13.2719
SampleID2186	131.5	28.5	16.4814
SampleID2187	120.1	18.7	12.9645
SampleID2188	119.75	21.4	14.9232
SampleID2189	142.6	29.9	14.7039
SampleID219	129.35	26.2	15.6592
SampleID2190	135	29.8	16.3512
SampleID2191	139.95	29.4	15.0107
SampleID2192	168.5	58.3	20.5338
SampleID2193	114	17.6	13.5426
SampleID2194	115.846	16.1767	12.0539
SampleID2195	119.846	21.5767	15.0223
SampleID2196	109.846	19.5767	16.2245
SampleID2197	126.65	21.3	13.2791
SampleID2198	124.846	26.1767	16.7944
SampleID2199	148.15	35.3	16.0832
SampleID22	124.846	23.1767	14.8697
SampleID220	129.9	25.5	15.11
SampleID2200	108.846	14.5767	12.3036
SampleID2201	151.15	51.6	22.5857
SampleID2202	143.829	30.0859	14.5436
SampleID2203	137.25	30.6	16.2441
SampleID2204	130.55	26.7	15.67
SampleID2205	145.65	30.7	14.47
SampleID2206	138.5	33.5	17.4641
SampleID2207	160	49.5	19.3359
SampleID2208	115.6	17.4	13.0207
SampleID2209	124.45	23.6	15.2378
SampleID221	151.35	52.1	22.7443
SampleID2210	148.65	42.6	19.2788
SampleID2211	137	29.1	15.5043
SampleID2212	127.65	25.7	15.7722
SampleID2213	148.9	32.2	14.5233
SampleID2214	123.9	20.4	13.2889
SampleID2215	135.829	26.8859	14.5727
SampleID2216	150.45	47.9	21.1617
SampleID2217	141.5	32.8	16.3818
SampleID2218	165.45	62.2	22.7225
SampleID2219	137.829	27.6859	14.574
SampleID222	129.846	24.3767	14.4583
SampleID2220	146.85	33.7	15.6272
SampleID2221	128.7	28.9	17.4478
SampleID2222	117.85	22.1	15.9123
SampleID2223	NA	NA	NA
SampleID2224	136.846	29.5767	15.7937
SampleID2225	156.75	39.1	15.9134
SampleID2226	143.454	32.5767	15.8299
SampleID2227	142.7	34.9	17.1387
SampleID2228	146.7	35.6	16.5421
SampleID2229	124.25	22.7	14.7039
SampleID223	121.75	22.8	15.3814
SampleID2230	126	24.6	15.4951
SampleID2231	135.846	28.9767	15.702
SampleID2232	163.4	50.8	19.0265
SampleID2233	110.5	18.7	15.315
SampleID2234	145.846	31.5767	14.8449
SampleID2235	132.5	25.6	14.5817
SampleID2236	111.5	18.4	14.8002
SampleID2237	137.65	32	16.8888
SampleID2238	129.829	25.6859	15.2389
SampleID2239	127.3	23.7	14.6249
SampleID224	147.6	37.1	17.03
SampleID2240	143.846	28.5767	13.8107
SampleID2241	115.8	20.7	15.4367
SampleID2242	139.75	32.7	16.7434
SampleID2243	156.05	43.15	17.7196
SampleID2244	NA	NA	NA
SampleID2245	136.829	33.2859	17.7789
SampleID2246	146.3	47.6	22.24
SampleID2247	134.829	25.2859	13.9095
SampleID2248	116.45	18.8	13.8637
SampleID2249	157.95	38.2	15.3117
SampleID225	144.846	35.3767	16.8618
SampleID2250	133.7	26.1	14.6008
SampleID2251	141.829	27.8859	13.863
SampleID2252	135.3	30.2	16.4972
SampleID2253	131.829	26.4859	15.2403
SampleID2254	148.2	34	15.4804
SampleID2255	151.2	54.7	23.9268
SampleID2256	152.55	38.1	16.372
SampleID2257	142.454	31.5767	15.5602
SampleID2258	158.6	48.4	19.2415
SampleID2259	151.05	53.2	23.3169
SampleID226	117.3	19.7	14.3176
SampleID2260	126	23.9	15.0542
SampleID2261	144.846	35.5767	16.9571
SampleID2262	134.4	24.9	13.7848
SampleID2263	152.1	35.5	15.3451
SampleID2264	130	24.6	14.56
SampleID2265	131.846	25.9767	14.9434
SampleID2266	138.3	30	15.6847
SampleID2267	134.7	28.6	15.7627
SampleID2268	131.8	25	14.3916
SampleID2269	114.846	19.1767	14.5392
SampleID227	120.846	24.3767	16.6921
SampleID2270	118.65	22.9	16.2667
SampleID2271	133.7	24.7	13.8176
SampleID2272	140.4	32.1	16.2844
SampleID2273	132.8	28.1	15.9335
SampleID2274	151.1	41.2	18.0455
SampleID2275	124.846	19.5767	12.56
SampleID2276	121.829	23.6859	15.9584
SampleID2277	148.1	40	18.2369
SampleID2278	131.846	26.5767	15.2886
SampleID2279	157.4	39.8	16.0647
SampleID228	126.2	27.1	17.02
SampleID2280	138.95	29.5	15.2794
SampleID2281	126.846	22.5767	14.0316
SampleID2282	113.5	16.8	13.0412
SampleID2283	132.45	27.8	15.8468
SampleID2284	127.829	20.9859	12.8431
SampleID2285	125.846	24.5767	15.5183
SampleID2286	133.55	28	15.6989
SampleID2287	147.75	35	16.0329
SampleID2288	127.45	25	15.3908
SampleID2289	131.829	24.6859	14.2046
SampleID229	150.9	37.7	16.5563
SampleID2290	126	23.4	14.7392
SampleID2291	120.846	24.5767	16.829
SampleID2292	164.05	69.2	25.7131
SampleID2293	151.9	35.8	15.5156
SampleID2294	119.15	19.7	13.8764
SampleID2295	143	33.4	16.3333
SampleID2296	109.45	18	15.0259
SampleID2297	143.846	33.5767	16.2271
SampleID2298	129.9	23.8	14.1045
SampleID2299	131.1	23.2	13.4984
SampleID23	129.05	27.7	16.6327
SampleID230	118.5	24	17.0913
SampleID2300	121.05	22.5	15.3551
SampleID2301	133.5	30	16.8329
SampleID2302	138.5	30.3	15.7959
SampleID2303	159	55	21.7555
SampleID2304	150.55	39.1	17.251
SampleID2305	118.3	23.5	16.7918
SampleID2306	130	23.3	13.787
SampleID2307	143.846	35.1767	17.0004
SampleID2308	129.05	27.3	16.3926
SampleID2309	129.65	30.5	18.14
SampleID231	146.8	35.6	16.5195
SampleID2310	128.846	24.5767	14.8041
SampleID2311	163.287	53.6858	20.1351
SampleID2312	137.5	29.1	15.3917
SampleID2313	127.05	22	13.6293
SampleID2314	145.846	32.9767	15.5031
SampleID2315	155.4	42.7	17.6818
SampleID2316	155.45	40.4	16.7186
SampleID2317	163.95	52.5	19.5315
SampleID2318	136.45	28.6	15.361
SampleID2319	152.85	35.2	15.0665
SampleID232	167.9	48.8	17.3109
SampleID2320	143.6	34.3	16.6336
SampleID2321	119.25	22.5	15.8222
SampleID2322	126.846	20.9767	13.0372
SampleID2323	138	30.2	15.858
SampleID2324	144.15	32.4	15.5925
SampleID2325	126.1	20.9	13.1437
SampleID2326	118.829	22.8859	16.2078
SampleID2327	154.2	45.4	19.0936
SampleID2328	128	27.6	16.8457
SampleID2329	134.846	24.7767	13.626
SampleID233	118.5	19.6	13.9579
SampleID2330	142.846	35.5767	17.4353
SampleID2331	143.45	32.1	15.6
SampleID2332	141.15	33.6	16.8647
SampleID2333	126.5	23.6	14.7479
SampleID2334	134.846	26.5767	14.6159
SampleID2335	147.6	38.4	17.6262
SampleID2336	134.5	30.9	17.081
SampleID2337	129	23.1	13.8814
SampleID2338	138.45	33.1	17.268
SampleID2339	140.25	33.6	17.0818
SampleID234	126	24.3	15.3061
SampleID2340	119.95	23.7	16.4721
SampleID2341	157.6	42.6	17.1513
SampleID2342	131.15	25.2	14.6509
SampleID2343	145.1	36.2	17.1939
SampleID2344	141.7	30.9	15.3893
SampleID2345	140.55	35.9	18.1733
SampleID2346	111.4	18.2	14.6656
SampleID2347	154.35	41.8	17.5454
SampleID2348	153.35	50.8	21.6021
SampleID2349	138.95	31.3	16.2117
SampleID235	137.15	29.6	15.7362
SampleID2350	146.3	32	14.9507
SampleID2351	127.75	25.5	15.6249
SampleID2352	135.9	31	16.7851
SampleID2353	124.846	21.5767	13.8432
SampleID2354	111.45	18.1	14.572
SampleID2355	133.829	20.8859	11.6615
SampleID2356	150.846	32.9767	14.4924
SampleID2357	126.1	24.7	15.5334
SampleID2358	144.3	37.6	18.0574
SampleID2359	122	21.1	14.1763
SampleID236	133.1	27.3	15.4101
SampleID2360	130.829	24.4859	14.3057
SampleID2361	131.35	26.4	15.3018
SampleID2362	130.8	27	15.7815
SampleID2363	142.5	32.8	16.1527
SampleID2364	121.1	22.3	15.2061
SampleID2365	120	22.5	15.625
SampleID2366	159.8	45.7	17.8963
SampleID2367	139.829	35.4859	18.1494
SampleID2368	146.6	33.4	15.541
SampleID2369	128.95	29.5	17.7411
SampleID237	136.9	24.3	12.9658
SampleID2370	135.95	28.6	15.4742
SampleID2371	153.75	49.6	20.9822
SampleID2372	154.15	20.7	8.71131
SampleID2373	153.846	53.5767	22.6362
SampleID2374	138.287	28.4858	14.8958
SampleID2375	140.2	29.3	14.9064
SampleID2376	127.7	23.1	14.1654
SampleID2377	155	47.2	19.65
SampleID2378	146	36.6	17.1702
SampleID2379	102.3	15.6	14.9064
SampleID238	140.829	32.8859	16.5816
SampleID2380	113.846	18.3767	14.1785
SampleID2381	130.5	28.7	16.8524
SampleID2382	139.829	26.4859	13.5463
SampleID2383	120.6	20.9	14.3698
SampleID2384	126	24.9	15.6841
SampleID2385	142.65	34.2	16.8067
SampleID2386	129.5	25.9	15.444
SampleID2387	165.3	55.5	20.3117
SampleID2388	163.5	47	17.5818
SampleID2389	145.4	31.3	14.8052
SampleID239	118	19.2	13.7891
SampleID2390	125.25	23.6	15.0438
SampleID2391	135.829	33.0859	17.9333
SampleID2392	137.45	32.9	17.4143
SampleID2393	156	42.4	17.4227
SampleID2394	125.55	21.7	13.7666
SampleID2395	136.45	29.9	16.0592
SampleID2396	141.5	33.3	16.6315
SampleID2397	141	31.2	15.6934
SampleID2398	121.5	21	14.2255
SampleID2399	126.75	28.7	17.8643
SampleID24	116.829	16.4859	12.0785
SampleID240	139.1	29.9	15.4531
SampleID2400	157.35	51.8	20.9217
SampleID2401	120.55	19.1	13.14
SampleID2402	145.05	38.9	18.489
SampleID2403	162	50.7	19.3187
SampleID2404	153.8	37.5	15.8533
SampleID2405	129	20.7	12.4392
SampleID2406	146.15	35.5	16.62
SampleID2407	126.5	25.6	15.9978
SampleID2408	121	19.7	13.4554
SampleID2409	NA	NA	NA
SampleID241	130.35	30.8	18.1271
SampleID2410	141.25	32.5	16.2895
SampleID2411	138.05	29.2	15.3218
SampleID2412	135.85	33.4	18.0979
SampleID2413	128.1	24.4	14.8693
SampleID2414	133.454	28.7767	16.1575
SampleID2415	143.6	32.3	15.6637
SampleID2416	126.846	20.5767	12.7886
SampleID2417	135.65	28.3	15.3797
SampleID2418	122.846	30.5767	20.2613
SampleID2419	134.95	28	15.3749
SampleID242	159.15	41.4	16.3451
SampleID2420	105.95	17.1	15.2333
SampleID2421	130.65	26.4	15.4663
SampleID2422	139.1	28.7	14.833
SampleID2423	NA	39.6	NA
SampleID2424	125.8	24.2	15.2916
SampleID2425	119.45	23	16.1196
SampleID2426	115.05	20.4	15.4119
SampleID2427	130.95	27.2	15.862
SampleID2428	160	44.9	17.5391
SampleID2429	153	44.6	19.0525
SampleID243	149.1	40.4	18.173
SampleID2430	114.846	20.5767	15.6007
SampleID2431	141.45	32.7	16.34
SampleID2432	146.829	36.2859	16.8312
SampleID2433	152.55	45.05	19.3584
SampleID2434	161	55.3	21.3341
SampleID2435	152.8	47	20.1303
SampleID2436	136.3	27.2	14.6412
SampleID2437	105	16.3	14.7846
SampleID2438	127.55	23.4	14.3832
SampleID2439	153.35	36.4	15.4787
SampleID244	153.15	45.8	19.5268
SampleID2440	154.85	43.5	18.1412
SampleID2441	147.4	31.7	14.5903
SampleID2442	147.45	41.1	18.9039
SampleID2443	136.5	27.8	14.9204
SampleID2444	150.2	39.2	17.3759
SampleID2445	133.6	31.7	17.7601
SampleID2446	127.829	29.4859	18.045
SampleID2447	136.35	29.2	15.7063
SampleID2448	149.15	38	17.0819
SampleID2449	131.7	26.4	15.2206
SampleID245	134.4	27.5	15.2242
SampleID2450	126.829	20.4859	12.7356
SampleID2451	134	26.4	14.7026
SampleID2452	112.846	17.5767	13.8027
SampleID2453	153.2	41.5	17.682
SampleID2454	123.2	23.5	15.48
SampleID2455	121.1	21.8	14.8651
SampleID2456	138.829	25.4859	13.2233
SampleID2457	125.829	23.2859	14.7073
SampleID2458	115.65	20.4	15.2524
SampleID2459	129	26.9	16.1649
SampleID246	148.95	38.7	17.4434
SampleID2460	140.15	33.4	17.0044
SampleID2461	143.35	34.7	16.8863
SampleID2462	141.5	33	16.4817
SampleID2463	129.846	26.3767	15.6445
SampleID2464	135.846	29.9767	16.2439
SampleID2465	131.829	26.8859	15.4705
SampleID2466	138.5	28.7	14.9617
SampleID2467	123.8	23.1	15.072
SampleID2468	127.829	22.8859	14.0059
SampleID2469	130.4	26.8	15.7608
SampleID247	123.05	21.8	14.3977
SampleID2470	140.829	31.8859	16.0774
SampleID2471	120.3	20.6	14.2343
SampleID2472	150.5	34.6	15.2758
SampleID2473	141.45	30.5	15.2438
SampleID2474	144.5	32.3	15.4692
SampleID2475	128.95	22.1	13.2908
SampleID2476	139.846	24.7767	12.669
SampleID2477	144.846	33.3767	15.9085
SampleID2478	114.846	18.9767	14.3876
SampleID2479	136.829	27.0859	14.4673
SampleID248	146.55	32.7	15.2257
SampleID2480	135.45	27.6	15.0436
SampleID2481	142.5	34.2	16.8421
SampleID2482	149.45	38.2	17.103
SampleID2483	131.5	25.2	14.573
SampleID2484	137.35	30.3	16.06
SampleID2485	119.829	22.0859	15.3813
SampleID2486	123.55	22.5	14.74
SampleID2487	127.75	26.9	16.4828
SampleID2488	133.846	26.1767	14.6118
SampleID2489	137.9	31.5	16.5646
SampleID249	NA	NA	NA
SampleID2490	143.9	34.4	16.6126
SampleID2491	133.5	26.3	14.7568
SampleID2492	161.3	45.9	17.6418
SampleID2493	150.1	36.6	16.245
SampleID2494	133.45	25.6	14.3748
SampleID2495	126.846	24.7767	15.3989
SampleID2496	122.846	22.3767	14.8277
SampleID2497	114.25	19.2	14.7092
SampleID2498	125.9	21.8	13.7532
SampleID2499	114.846	19.1767	14.5392
SampleID25	136.846	27.1767	14.5122
SampleID250	123.5	21.3	13.9652
SampleID2500	139.15	28.9	14.93
SampleID2501	109.846	17.3767	14.4012
SampleID2502	145.55	30.7	14.49
SampleID2503	156.65	41.8	17.034
SampleID2504	150.25	40.2	17.8073
SampleID2505	122.6	22.1	14.7032
SampleID2506	134	26.5	14.7583
SampleID2507	126.846	24.1767	15.026
SampleID2508	162.05	49.6	18.89
SampleID2509	132.95	27.6	15.6147
SampleID251	145.25	35.8	16.9688
SampleID2510	136.75	28.8	15.4006
SampleID2511	134.5	26.1	14.43
SampleID2512	142.5	37.1	18.2702
SampleID2513	153.55	55.6	23.5817
SampleID2514	116.9	19.7	14.4157
SampleID2515	134.05	30	16.695
SampleID2516	130	25.7	15.2071
SampleID2517	133.15	26.4	14.8909
SampleID2518	157.7	46.2	18.5771
SampleID2519	116.829	20.6859	15.1557
SampleID252	129.1	27.3	16.3799
SampleID2520	142.95	34.2	16.7362
SampleID2521	135.45	27.6	15.04
SampleID2522	142.8	32.2	15.7906
SampleID2523	141	30.2	15.19
SampleID2524	134.45	28.8	15.932
SampleID2525	147.45	30.3	13.9365
SampleID2526	121.55	22	14.8906
SampleID2527	144.6	33.6	16.0695
SampleID2528	138.846	32.5767	16.8982
SampleID2529	138.846	41.9767	21.7742
SampleID253	126.25	22.7	14.2417
SampleID2530	151.846	31.9767	13.8684
SampleID2531	148.45	38	17.2434
SampleID2532	138.85	29.9	15.5088
SampleID2533	130.9	26.8	15.6407
SampleID2534	146.8	35.5	16.4731
SampleID2535	137	29	15.451
SampleID2536	131.55	26.1	15.082
SampleID2537	129.5	23.3	13.89
SampleID2538	137.7	27.4	14.4505
SampleID2539	134.846	26.5767	14.6159
SampleID254	142.829	33.6859	16.5126
SampleID2540	161.7	90.8	34.73
SampleID2541	118.6	20.7	14.7164
SampleID2542	155.75	42.7	17.6024
SampleID2543	149.9	37.8	16.8224
SampleID2544	132.846	27.7767	15.7392
SampleID2545	134.3	29.5	16.36
SampleID2546	142.829	31.6859	15.5323
SampleID2547	158.1	44.7	17.8831
SampleID2548	129.65	28.6	17.0146
SampleID2549	125.6	22.2	14.0726
SampleID255	129.846	28.7767	17.068
SampleID2550	157.6	40.6	16.3461
SampleID2551	125	25.5	16.32
SampleID2552	114.75	19.5	14.8091
SampleID2553	137	28.9	15.3977
SampleID2554	145.4	36.7	17.3595
SampleID2555	146.45	32.3	15.06
SampleID2556	122.7	22	14.6128
SampleID2557	134.9	29.4	16.16
SampleID2558	142.4	36.2	17.85
SampleID2559	151.45	40.4	17.6134
SampleID256	146.5	45.1	21.0136
SampleID2560	140.5	31.6	16.01
SampleID2561	141.35	30.4	15.2154
SampleID2562	134.1	27.5	15.2924
SampleID2563	154.6	38	15.8988
SampleID2564	111.5	18.8	15.122
SampleID2565	144.1	35.5	17.0962
SampleID2566	133.05	28	15.8172
SampleID2567	128.829	22.4859	13.5483
SampleID2568	164.95	50.2	18.45
SampleID2569	146.3	33.2	15.5113
SampleID257	117.5	19.2	13.9067
SampleID2570	130	26.2	15.503
SampleID2571	120.35	23.5	16.2247
SampleID2572	132.846	28.1767	15.9659
SampleID2573	118.1	21	15.0563
SampleID2574	154.8	45.2	18.8624
SampleID2575	149.2	34.3	15.4084
SampleID2576	142.829	50.6859	24.8459
SampleID2577	146.829	33.0859	15.3469
SampleID2578	110	17.7	14.6281
SampleID2579	134.1	28.5	15.8485
SampleID258	117	18.3	13.3684
SampleID2580	147.5	35.3	16.2252
SampleID2581	124	21.5	13.9828
SampleID2582	149	32.8	14.7741
SampleID2583	125.75	20.8	13.1537
SampleID2584	131	27.2	15.8499
SampleID2585	122.05	25.7	17.2527
SampleID2586	154.5	44.4	18.6006
SampleID2587	161.287	41.6858	16.0246
SampleID2588	144.7	36.6	17.4801
SampleID2589	140.454	34.3767	17.4258
SampleID259	144.5	33	15.8044
SampleID2590	115.05	20.7	15.6386
SampleID2591	131.846	19.9767	11.4918
SampleID2592	133.85	30	16.74
SampleID2593	130.55	23.1	13.5537
SampleID2594	150.1	43.5	19.3076
SampleID2595	110.3	17.9	14.713
SampleID2596	154.846	36.9767	15.4215
SampleID2597	113.75	18.9	14.6069
SampleID2598	138.05	27.5	14.4298
SampleID2599	145.4	42.9	20.29
SampleID26	134.1	27.3	15.1812
SampleID260	130.846	30.5767	17.8595
SampleID2600	125.5	23.2	14.7299
SampleID2601	131.5	24	13.879
SampleID2602	123.55	23.6	15.4606
SampleID2603	147.7	29.9	13.706
SampleID2604	140	29.7	15.15
SampleID2605	150.846	38.1767	16.7776
SampleID2606	149.65	31.5	14.0656
SampleID2607	147.1	35.7	16.4984
SampleID2608	125	24.5	15.68
SampleID2609	137.45	28.5	15.0853
SampleID261	130.55	28.6	16.7808
SampleID2610	142.6	33.7	16.5726
SampleID2611	150.4	39.6	17.5065
SampleID2612	117.4	19	13.7853
SampleID2613	138.829	29.0859	15.0912
SampleID2614	124.45	23.9	15.4315
SampleID2615	139.846	27.9767	14.3053
SampleID2616	140.829	30.4859	15.3715
SampleID2617	131.846	26.7767	15.4036
SampleID2618	127.2	22.5	13.9062
SampleID2619	130.5	23.4	13.7403
SampleID262	141.6	31.3	15.6105
SampleID2620	NA	NA	NA
SampleID2621	134.829	29.8859	16.44
SampleID2622	116.846	20.1767	14.7782
SampleID2623	142.45	27.8	13.7
SampleID2624	131	23.9	13.9269
SampleID2625	153.5	41.7	17.6978
SampleID2626	134.846	26.1767	14.3959
SampleID2627	153.4	41.8	17.7634
SampleID2628	149.35	35.9	16.0947
SampleID2629	111.5	19.8	15.9263
SampleID263	148.5	34.2	15.5086
SampleID2630	126.4	25.3	15.8353
SampleID2631	155.6	45.6	18.8341
SampleID2632	135.5	27.5	14.978
SampleID2633	128.846	24.9767	15.045
SampleID2634	156.1	45.2	18.5495
SampleID2635	154.85	39.2	16.348
SampleID2636	116.65	19.9	14.6246
SampleID2637	160.4	44.1	17.1408
SampleID2638	112	16.9	13.4726
SampleID2639	142.4	32.8	16.1754
SampleID264	123.5	24.4	15.9976
SampleID2640	128	23	14.0381
SampleID2641	141.5	30.8	15.3829
SampleID2642	142.829	33.0859	16.2185
SampleID2643	155	43.9	18.2726
SampleID2644	133.45	28.7	16.1155
SampleID2645	142.1	33.2	16.4418
SampleID2646	107	17.5	15.2852
SampleID2647	138.2	28.3	14.8173
SampleID2648	148.95	34.1	15.37
SampleID2649	128.287	27.4858	16.701
SampleID265	158.95	43.1	17.0591
SampleID2650	126.454	21.7767	13.6183
SampleID2651	135.454	30.1767	16.4469
SampleID2652	109.846	17.9767	14.8984
SampleID2653	116	20.1	14.9376
SampleID2654	125.1	22.5	14.377
SampleID2655	154.55	51.4	21.5191
SampleID2656	120.55	21.2	14.5882
SampleID2657	132.846	23.3767	13.246
SampleID2658	142.95	34	16.6384
SampleID2659	137.3	27.5	14.5879
SampleID266	130.45	25.1	14.7498
SampleID2660	117.829	19.4859	14.0352
SampleID2661	154.6	43.5	18.2
SampleID2662	131.454	25.1767	14.5696
SampleID2663	156.25	40	16.384
SampleID2664	146.05	37.5	17.5804
SampleID2665	144.4	35.2	16.8814
SampleID2666	145.3	27.1	12.8362
SampleID2667	121.4	19	12.8919
SampleID2668	149.5	35.8	16.0177
SampleID2669	156.2	41.6	17.0503
SampleID267	137.55	32.9	17.389
SampleID2670	163.4	46.9	17.5658
SampleID2671	148.2	34.6	15.7536
SampleID2672	146.65	31.7	14.7399
SampleID2673	131.6	26.3	15.186
SampleID2674	147.8	35.2	16.1136
SampleID2675	138.2	28.3	14.8173
SampleID2676	130.4	24.7	14.5259
SampleID2677	144.2	38.1	18.3229
SampleID2678	156.85	47.2	19.1855
SampleID2679	120.829	18.2859	12.5249
SampleID268	139	29.4	15.2166
SampleID2680	123.55	21.9	14.3469
SampleID2681	133.829	29.2859	16.3516
SampleID2682	NA	NA	NA
SampleID2683	112.9	19.7	15.4553
SampleID2684	NA	NA	NA
SampleID2685	NA	NA	NA
SampleID2686	118.846	20.5767	14.5682
SampleID2687	152.6	36.8	15.803
SampleID2688	143.35	32.9	16.0103
SampleID2689	130.1	22.5	13.2932
SampleID269	149.65	37.8	16.8787
SampleID2690	143.45	36.1	17.5431
SampleID2691	151.55	34.2	14.8907
SampleID2692	112.6	16.2	12.7773
SampleID2693	134	20.8	11.5839
SampleID2694	124.25	21.4	13.8618
SampleID2695	152.8	36.1	15.4618
SampleID2696	155	38.2	15.9001
SampleID2697	150.95	40.4	17.7303
SampleID2698	153	40.5	17.301
SampleID2699	126.454	23.3767	14.6189
SampleID27	139.3	32.4	16.6972
SampleID270	141.287	29.4858	14.7709
SampleID2700	139.15	26.8	13.84
SampleID2701	127.8	22.1	13.531
SampleID2702	140.846	29.5767	14.9094
SampleID2703	156.45	45.6	18.63
SampleID2704	141.45	31.5	15.74
SampleID2705	142.829	29.4859	14.4538
SampleID2706	134.55	24.9	13.7541
SampleID2707	148	49.5	22.5986
SampleID2708	126.65	23.9	14.9
SampleID2709	155.5	38.9	16.0875
SampleID271	160	51.7	20.2
SampleID2710	144.5	31.3	14.9902
SampleID2711	143.829	32.6859	15.8004
SampleID2712	126.846	21.5767	13.4101
SampleID2713	159.95	44	17.1982
SampleID2714	159.95	44.1	17.2373
SampleID2715	150.05	45.3	20.1199
SampleID2716	118.55	19.2	13.6615
SampleID2717	142	31.8	15.7707
SampleID2718	119.3	22.5	15.8089
SampleID2719	136.846	30.9767	16.5413
SampleID272	120.35	19.7	13.6011
SampleID2720	139	33	17.0799
SampleID2721	122	24.6	16.5278
SampleID2722	143.4	30.1	14.6375
SampleID2723	140.75	31.6	15.9511
SampleID2724	150.95	43.2	18.9591
SampleID2725	127.3	25.5	15.7356
SampleID2726	134.25	28.7	15.92
SampleID2727	130.5	27.6	16.21
SampleID2728	114.45	19.4	14.8105
SampleID2729	161.6	49.9	19.1081
SampleID273	126.3	22.4	14.0424
SampleID2730	138.55	33.9	17.6598
SampleID2731	139.7	37.6	19.2662
SampleID2732	142.454	33.5767	16.5457
SampleID2733	127.05	31.5	19.5147
SampleID2734	145.35	33.3	15.7621
SampleID2735	112.9	17.2	13.494
SampleID2736	119.9	20.5	14.2599
SampleID2737	128.45	26.9	16.3036
SampleID2738	145	43.5	20.6897
SampleID2739	138.65	37.8	19.6631
SampleID274	153.1	36.6	15.6146
SampleID2740	138.25	31.1	16.2716
SampleID2741	124	22.5	14.6332
SampleID2742	132.9	28.2	15.9661
SampleID2743	153.65	41.6	17.6209
SampleID2744	126.846	22.7767	14.1559
SampleID2745	133.2	25.8	14.5416
SampleID2746	133.45	27.6	15.5
SampleID2747	151.95	42	18.1906
SampleID2748	138.75	35.7	18.5439
SampleID2749	151.05	35.9	15.7345
SampleID275	132	25.4	14.5776
SampleID2750	138.95	31.6	16.367
SampleID2751	121.5	19.5	13.2094
SampleID2752	119.846	18.5767	12.9336
SampleID2753	165.1	49.5	18.1598
SampleID2754	148.45	30.5	13.8401
SampleID2755	142.9	31.3	15.3278
SampleID2756	134.846	29.3767	16.1557
SampleID2757	154.9	46.2	19.2548
SampleID2758	146.846	30.1767	13.9942
SampleID2759	149.846	36.1767	16.1116
SampleID276	133.846	29.5767	16.5097
SampleID2760	136.829	31.4859	16.8175
SampleID2761	117.25	19.2	13.9661
SampleID2762	147.2	39	17.999
SampleID2763	126.05	29.1	18.315
SampleID2764	149.35	38.4	17.2155
SampleID2765	136.85	31.9	17.0334
SampleID2766	143.846	30.7767	14.8739
SampleID2767	114	17	13.0809
SampleID2768	122.9	22.8	15.0949
SampleID2769	147.5	49.2	22.6142
SampleID277	121.846	18.5767	12.5125
SampleID2770	115.2	17.9	13.488
SampleID2771	119	23.3	16.4536
SampleID2772	130.45	26.1	15.3374
SampleID2773	141.05	35.9	18.0446
SampleID2774	119	24.4	17.2304
SampleID2775	158.05	41.6	16.6535
SampleID2776	115.35	20.1	15.1064
SampleID2777	136	27.1	14.6518
SampleID2778	127.1	26.8	16.5899
SampleID2779	133.35	29.4	16.5334
SampleID278	108.846	17.3767	14.667
SampleID2780	135.9	28	15.16
SampleID2781	114.6	18.3	13.9342
SampleID2782	140.5	28.7	14.5388
SampleID2783	126.95	26.8	16.6291
SampleID2784	122.05	20.2	13.5605
SampleID2785	148	38.5	17.5767
SampleID2786	172.35	52.4	17.6404
SampleID2787	125	24.1	15.424
SampleID2788	115.55	19	14.2303
SampleID2789	116.55	22.8	16.7846
SampleID279	117	22.3	16.2905
SampleID2790	130.75	24.6	14.39
SampleID2791	151.846	36.9767	16.0369
SampleID2792	151.55	37	16.1098
SampleID2793	118.25	18.4	13.1588
SampleID2794	148.05	30.4	13.8694
SampleID2795	135.9	30	16.2436
SampleID2796	129.829	24.8859	14.7642
SampleID2797	157.75	38.6	15.51
[truncated: 1,465 more rows]
