# Supplementary material for: Genome-wide copy number variations in a large cohort of bantu African children
Source: BMC Med Genomics. 2021 May 17;14:129. doi: 10.1186/s12920-021-00978-z (PMC8130444; doi:10.1186/s12920-021-00978-z)
Supplement: Supplementary file 3 — Additional file 3. The list of CNVRs. Description: The list of CNVRs identified in our study. [file 12920_2021_978_MOESM3_ESM.xlsx]

## Sheet: Table Description
Table S3: The list of CNVRs
The CNVRs were obtained after merging overlapping CNVs from multiple individuals are shown. CNVR lists organized by CNV type, Loss , Gain and All CNV Types are provided on separate sheets. Chromosomal distribution of the CNVRs with the total number of base pairs affected by CNVRs on each chromosome is also provided

## Sheet: CNVRs - Loss
CNVRS- Loss
Chr	Start	End	CNVType
1	816895	1619767	LOSS
1	1662895	1666454	LOSS
1	1674111	1731756	LOSS
1	1823715	2753237	LOSS
1	2775716	3211458	LOSS
1	3228915	3247389	LOSS
1	3250013	3256454	LOSS
1	3261682	3360967	LOSS
1	3369753	3531921	LOSS
1	3540024	3571317	LOSS
1	3577321	3753207	LOSS
1	3768719	3788638	LOSS
1	3807312	3845187	LOSS
1	3997587	4006432	LOSS
1	4034097	4036195	LOSS
1	4062730	4073559	LOSS
1	4080764	4082105	LOSS
1	4117238	4123117	LOSS
1	4132126	4348997	LOSS
1	4526041	4529898	LOSS
1	4768540	4776974	LOSS
1	4904133	4913966	LOSS
1	5027479	5055604	LOSS
1	5121063	5181615	LOSS
1	5301549	5305087	LOSS
1	5359498	5362345	LOSS
1	5566902	5573683	LOSS
1	5713750	5715401	LOSS
1	5729995	5739589	LOSS
1	5765353	5769216	LOSS
1	5796026	5814220	LOSS
1	5868319	5952940	LOSS
1	6025550	6046264	LOSS
1	6088009	6170699	LOSS
1	6186838	6232157	LOSS
1	6263472	6536076	LOSS
1	6550505	6700035	LOSS
1	6978623	7024222	LOSS
1	7463719	7523906	LOSS
1	7524342	7527308	LOSS
1	7530848	7539350	LOSS
1	7551227	7553801	LOSS
1	7561152	7562630	LOSS
1	7572262	7627979	LOSS
1	7631420	7634687	LOSS
1	7637979	7668346	LOSS
1	7697730	7707287	LOSS
1	7715776	7744767	LOSS
1	7774071	7782535	LOSS
1	7886750	7888158	LOSS
1	8177498	8191889	LOSS
1	8338355	8356170	LOSS
1	8384785	8430812	LOSS
1	8595197	8604158	LOSS
1	8966314	8987259	LOSS
1	8998059	9013585	LOSS
1	9016302	9021998	LOSS
1	9026751	9031816	LOSS
1	9056769	9086506	LOSS
1	9097812	9101155	LOSS
1	9159671	9199595	LOSS
1	9304731	9347305	LOSS
1	9427508	9432911	LOSS
1	9465155	9469114	LOSS
1	9653835	9677853	LOSS
1	9723095	9729735	LOSS
1	9752233	9809676	LOSS
1	9832905	9842576	LOSS
1	9847290	9855529	LOSS
1	9884516	9943792	LOSS
1	10015823	10025082	LOSS
1	10366242	10373503	LOSS
1	10484977	10493990	LOSS
1	10511521	10546241	LOSS
1	10678439	10740626	LOSS
1	10807102	10811764	LOSS
1	10899840	10911989	LOSS
1	11002488	11011213	LOSS
1	11097047	11159851	LOSS
1	11248216	11249992	LOSS
1	11406559	11411531	LOSS
1	11492316	11495457	LOSS
1	11559521	11603063	LOSS
1	11656684	11666315	LOSS
1	11703754	11743752	LOSS
1	11752140	11768869	LOSS
1	11770557	11771929	LOSS
1	11807000	11841056	LOSS
1	11844737	11870383	LOSS
1	11918042	11921243	LOSS
1	11990284	12043469	LOSS
1	12073110	12094046	LOSS
1	12122144	12130202	LOSS
1	12183245	12188614	LOSS
1	12194416	12253062	LOSS
1	12262298	12267999	LOSS
1	12370327	12391953	LOSS
1	12563238	12571994	LOSS
1	12600396	12617058	LOSS
1	12723184	12726464	LOSS
1	12740002	12749888	LOSS
1	12797420	12803530	LOSS
1	12805486	12808337	LOSS
1	12818486	12824223	LOSS
1	12907683	12913896	LOSS
1	13171723	13374687	LOSS
1	13802373	13809512	LOSS
1	13827685	13829640	LOSS
1	13906444	13910521	LOSS
1	14106330	14109031	LOSS
1	14265131	14276965	LOSS
1	14458092	14464418	LOSS
1	14773232	14776804	LOSS
1	15038771	15041282	LOSS
1	15130870	15132634	LOSS
1	15275004	15280823	LOSS
1	15295333	15321605	LOSS
1	15322462	15328151	LOSS
1	15330851	15357908	LOSS
1	15362566	15366690	LOSS
1	15427047	15456919	LOSS
1	15593299	15605468	LOSS
1	15613478	15619942	LOSS
1	15701116	15702434	LOSS
1	15737142	15774668	LOSS
1	15829325	15834360	LOSS
1	15921774	15946667	LOSS
1	16040125	16099175	LOSS
1	16157910	16175453	LOSS
1	16257159	16259454	LOSS
1	16260579	16296865	LOSS
1	16312138	16321010	LOSS
1	16330879	16359717	LOSS
1	16435377	16442908	LOSS
1	16446349	16506404	LOSS
1	16531263	16535497	LOSS
1	16552144	16577595	LOSS
1	17270614	17337391	LOSS
1	17380450	17383660	LOSS
1	17389580	17392352	LOSS
1	17395480	17396876	LOSS
1	17404006	17443793	LOSS
1	17511785	17520336	LOSS
1	17545548	17546664	LOSS
1	17548859	17557178	LOSS
1	17571775	17586653	LOSS
1	17593214	17619181	LOSS
1	17634703	17636321	LOSS
1	17655407	17659845	LOSS
1	17695040	17699874	LOSS
1	17721193	17732971	LOSS
1	17829454	17839614	LOSS
1	17887445	17905190	LOSS
1	17922259	17967489	LOSS
1	17998233	18006107	LOSS
1	18015602	18017704	LOSS
1	18020616	18034640	LOSS
1	18149613	18152871	LOSS
1	18272751	18275162	LOSS
1	18461490	18470009	LOSS
1	18694082	18696322	LOSS
1	18702222	18704863	LOSS
1	18806855	18813026	LOSS
1	18956404	18965061	LOSS
1	19175711	19176908	LOSS
1	19177540	19184176	LOSS
1	19189433	19193248	LOSS
1	19198064	19213022	LOSS
1	19214633	19217386	LOSS
1	19243446	19274309	LOSS
1	19374452	19383023	LOSS
1	19390632	19395445	LOSS
1	19420810	19440481	LOSS
1	19600614	19609204	LOSS
1	19613412	19635011	LOSS
1	19650220	19679382	LOSS
1	19992268	19993800	LOSS
1	20009745	20026758	LOSS
1	20067299	20073057	LOSS
1	20141405	20142681	LOSS
1	20162220	20173263	LOSS
1	20245708	20255699	LOSS
1	20395868	20397050	LOSS
1	20417136	20420058	LOSS
1	20451281	20453866	LOSS
1	20498661	20500443	LOSS
1	20625054	20636232	LOSS
1	20639345	20641061	LOSS
1	20671955	20680293	LOSS
1	20826542	20848743	LOSS
1	20915172	20918912	LOSS
1	20968516	20975724	LOSS
1	20987762	20992824	LOSS
1	21009189	21060356	LOSS
1	21293350	21312171	LOSS
1	21487240	21492038	LOSS
1	21531486	21586466	LOSS
1	21600677	21636796	LOSS
1	21664279	21670934	LOSS
1	21691777	21699339	LOSS
1	21884318	21968807	LOSS
1	22148716	22240907	LOSS
1	22251115	22281759	LOSS
1	22496703	22512847	LOSS
1	22631166	22639190	LOSS
1	22655932	22658705	LOSS
1	22739468	22753459	LOSS
1	22880422	22929741	LOSS
1	23204183	23210606	LOSS
1	23417732	23420481	LOSS
1	23762428	23763828	LOSS
1	23809597	23811904	LOSS
1	23855726	23886849	LOSS
1	23950147	23957186	LOSS
1	24085063	24099335	LOSS
1	24194450	24201513	LOSS
1	24406535	24451085	LOSS
1	24609699	24612972	LOSS
1	24672493	24684728	LOSS
1	24893669	24901121	LOSS
1	25184244	25187557	LOSS
1	25239289	25260093	LOSS
1	25556800	25584976	LOSS
1	25872197	25876169	LOSS
1	25889422	25893721	LOSS
1	26070909	26080217	LOSS
1	26092248	26112130	LOSS
1	26133310	26153245	LOSS
1	26189349	26190451	LOSS
1	26314810	26318832	LOSS
1	26348049	26373274	LOSS
1	26496370	26519293	LOSS
1	26605018	26633153	LOSS
1	26648530	26655507	LOSS
1	26663362	26666809	LOSS
1	26669273	26673466	LOSS
1	26687288	26691351	LOSS
1	26704314	26712597	LOSS
1	26893514	26901319	LOSS
1	26989170	27020012	LOSS
1	27216194	27290650	LOSS
1	27315702	27365512	LOSS
1	27387658	27405455	LOSS
1	27424798	27465787	LOSS
1	27644407	27709112	LOSS
1	27863055	27960011	LOSS
1	28054814	28056342	LOSS
1	28108612	28116000	LOSS
1	28128190	28160199	LOSS
1	28199681	28210377	LOSS
1	28282206	28285534	LOSS
1	28476713	28512219	LOSS
1	28562511	28570774	LOSS
1	28574488	28604184	LOSS
1	28674833	28697305	LOSS
1	28898381	28932016	LOSS
1	29180014	29190942	LOSS
1	29342206	29356974	LOSS
1	29486353	29503214	LOSS
1	29584271	29594576	LOSS
1	29638016	29639166	LOSS
1	30028139	30031331	LOSS
1	30403470	30407909	LOSS
1	30434522	30438370	LOSS
1	30498205	30504582	LOSS
1	31125281	31129092	LOSS
1	31188460	31197045	LOSS
1	31219289	31232496	LOSS
1	31254975	31258724	LOSS
1	31276562	31279456	LOSS
1	31318922	31322581	LOSS
1	31602618	31603644	LOSS
1	31682312	31692513	LOSS
1	31763450	31769528	LOSS
1	31905282	31916799	LOSS
1	32084861	32101060	LOSS
1	32161942	32163704	LOSS
1	32193044	32198667	LOSS
1	32200335	32225259	LOSS
1	32280063	32285400	LOSS
1	32557486	32566070	LOSS
1	32799878	32834137	LOSS
1	33045758	33057862	LOSS
1	33235364	33238018	LOSS
1	33355923	33361552	LOSS
1	33540443	33547930	LOSS
1	33563718	33568237	LOSS
1	33611890	33635384	LOSS
1	33988963	33998799	LOSS
1	34029070	34031071	LOSS
1	34090145	34100394	LOSS
1	34186193	34192255	LOSS
1	34662703	34664154	LOSS
1	34917441	34922360	LOSS
1	34928321	34935035	LOSS
1	35223719	35229503	LOSS
1	35246297	35261166	LOSS
1	35370053	35371906	LOSS
1	35451539	35470798	LOSS
1	35516409	35526102	LOSS
1	35563570	35581447	LOSS
1	35899006	35900725	LOSS
1	36438091	36527329	LOSS
1	36544316	36593856	LOSS
1	36640516	36654129	LOSS
1	36773761	36793739	LOSS
1	36807170	36824332	LOSS
1	36856673	36870044	LOSS
1	36928350	36945037	LOSS
1	36973610	36984734	LOSS
1	37296438	37302434	LOSS
1	37529233	37533801	LOSS
1	37941192	37955866	LOSS
1	38003318	38010067	LOSS
1	38089114	38092723	LOSS
1	38155337	38156902	LOSS
1	38175335	38188787	LOSS
1	38214519	38220274	LOSS
1	38411130	38421508	LOSS
1	38455319	38467422	LOSS
1	38499643	38507988	LOSS
1	38597822	38602153	LOSS
1	38644261	38646835	LOSS
1	39082233	39087604	LOSS
1	39430712	39455958	LOSS
1	39799556	39801681	LOSS
1	39844154	39848376	LOSS
1	40144880	40146930	LOSS
1	40527035	40533357	LOSS
1	40582632	40589754	LOSS
1	40756572	40761998	LOSS
1	40766732	40771572	LOSS
1	40805774	40809669	LOSS
1	40966600	40970978	LOSS
1	41073081	41083947	LOSS
1	41475832	41494395	LOSS
1	41829714	41833162	LOSS
1	41870925	41881488	LOSS
1	41944690	41950905	LOSS
1	41975636	41979149	LOSS
1	42023718	42045829	LOSS
1	42190321	42202114	LOSS
1	42242159	42245832	LOSS
1	42589474	42594716	LOSS
1	42647010	42653107	LOSS
1	42777320	42796395	LOSS
1	43199115	43215952	LOSS
1	43350603	43354459	LOSS
1	43647253	43649508	LOSS
1	43667615	43676042	LOSS
1	44055549	44098116	LOSS
1	44395786	44396790	LOSS
1	44433055	44443709	LOSS
1	44456012	44469031	LOSS
1	44684309	44687242	LOSS
1	44692785	44709445	LOSS
1	44991278	44993157	LOSS
1	45110683	45121903	LOSS
1	45187285	45196790	LOSS
1	45228107	45307506	LOSS
1	45469143	45477804	LOSS
1	45661273	45677818	LOSS
1	45772023	45800167	LOSS
1	45805452	45812702	LOSS
1	45925218	45945065	LOSS
1	45986593	45993440	LOSS
1	46048960	46050561	LOSS
1	46241930	46256512	LOSS
1	46485914	46498375	LOSS
1	46500579	46501694	LOSS
1	46743781	46754850	LOSS
1	46795447	46807711	LOSS
1	46976131	46979343	LOSS
1	46986641	46991219	LOSS
1	47013311	47028986	LOSS
1	47078637	47080458	LOSS
1	47080665	47082950	LOSS
1	47282703	47286528	LOSS
1	47645846	47661620	LOSS
1	47724166	47738651	LOSS
1	47820192	47829620	LOSS
1	47899897	47910876	LOSS
1	48059945	48072196	LOSS
1	48233393	48238392	LOSS
1	48813496	48825442	LOSS
1	48845454	48886058	LOSS
1	48990524	48996388	LOSS
1	49406222	49409200	LOSS
1	49915848	49995633	LOSS
1	50442034	50460256	LOSS
1	51118253	51155665	LOSS
1	51318003	51344601	LOSS
1	51566227	51585556	LOSS
1	51960852	51985730	LOSS
1	52290112	52306681	LOSS
1	52335096	52345095	LOSS
1	52363712	52373863	LOSS
1	52492993	52531397	LOSS
1	52572291	52588432	LOSS
1	52591571	52658156	LOSS
1	52734221	52786421	LOSS
1	52821295	52830321	LOSS
1	52836139	52854179	LOSS
1	52961176	52997240	LOSS
1	53255254	53320274	LOSS
1	53451580	53457752	LOSS
1	53527132	53568411	LOSS
1	53580035	53584825	LOSS
1	53712727	53723190	LOSS
1	53791998	53802013	LOSS
1	53876149	53884364	LOSS
1	53901837	53904746	LOSS
1	53946644	53996953	LOSS
1	53998923	54003748	LOSS
1	54006867	54010926	LOSS
1	54055318	54068567	LOSS
1	54085048	54139868	LOSS
1	54365094	54369730	LOSS
1	54518678	54519731	LOSS
1	54539444	54549256	LOSS
1	54694214	54704629	LOSS
1	55048190	55075993	LOSS
1	55131844	55136559	LOSS
1	55151126	55167773	LOSS
1	55223536	55225366	LOSS
1	55243319	55253437	LOSS
1	55265268	55270854	LOSS
1	55279322	55284058	LOSS
1	55299139	55304970	LOSS
1	55496039	55502696	LOSS
1	55505266	55530105	LOSS
1	55930462	55953290	LOSS
1	56069516	56072130	LOSS
1	56901453	56908799	LOSS
1	56956236	56961486	LOSS
1	57084276	57093604	LOSS
1	57145117	57154377	LOSS
1	57209853	57214227	LOSS
1	57378119	57383376	LOSS
1	57585980	57591450	LOSS
1	57629224	57632487	LOSS
1	57707528	57709478	LOSS
1	58126517	58132470	LOSS
1	58902156	58908622	LOSS
1	59041655	59046187	LOSS
1	59246115	59251097	LOSS
1	59346518	59365079	LOSS
1	60043957	60046684	LOSS
1	60299125	60343237	LOSS
1	60392209	60402488	LOSS
1	60445753	60456491	LOSS
1	60499231	60500509	LOSS
1	61542571	61574444	LOSS
1	61831890	61834548	LOSS
1	62025285	62036544	LOSS
1	62139009	62144157	LOSS
1	62150354	62155039	LOSS
1	62172623	62228778	LOSS
1	62249367	62270143	LOSS
1	62388555	62402230	LOSS
1	62439877	62456435	LOSS
1	62688671	62716575	LOSS
1	62785611	62787059	LOSS
1	62905542	62932120	LOSS
1	62993823	63096928	LOSS
1	63612027	63619559	LOSS
1	63912182	64002856	LOSS
1	64034059	64036764	LOSS
1	64111548	64126450	LOSS
1	64134684	64140881	LOSS
1	64615775	64620014	LOSS
1	64838198	64860750	LOSS
1	65269712	65282108	LOSS
1	65460691	65472915	LOSS
1	66075952	66081791	LOSS
1	66657226	66663239	LOSS
1	66800604	66808852	LOSS
1	66813129	66828121	LOSS
1	66842141	66866041	LOSS
1	67140419	67152165	LOSS
1	67231916	67239891	LOSS
1	67256318	67306616	LOSS
1	67356893	67367878	LOSS
1	67572887	67584781	LOSS
1	67969211	67973394	LOSS
1	68069073	68071196	LOSS
1	68516030	68520793	LOSS
1	68934661	68941207	LOSS
1	69701178	69710261	LOSS
1	69906307	69911211	LOSS
1	70070450	70088591	LOSS
1	70377391	70388016	LOSS
1	70472270	70493565	LOSS
1	70604680	70705315	LOSS
1	70750558	70832144	LOSS
1	71002799	71012491	LOSS
1	71163715	71167678	LOSS
1	71331220	71334146	LOSS
1	71411135	71476551	LOSS
1	71669491	71715455	LOSS
1	72362725	72370014	LOSS
1	72621463	72629870	LOSS
1	72845176	72911876	LOSS
1	73302944	73310116	LOSS
1	73348843	73362999	LOSS
1	73408006	73422143	LOSS
1	73689542	73703913	LOSS
1	73768798	73782148	LOSS
1	73803937	73851687	LOSS
1	73889414	73893777	LOSS
1	74183266	74184546	LOSS
1	74277734	74284799	LOSS
1	74648182	74672323	LOSS
1	74725664	74745414	LOSS
1	74879115	74894354	LOSS
1	75025116	75036783	LOSS
1	75037000	75038318	LOSS
1	75156665	75165182	LOSS
1	75425597	75444116	LOSS
1	75523058	75635183	LOSS
1	76178382	76235084	LOSS
1	76268573	76275100	LOSS
1	76341966	76389786	LOSS
1	76649623	76658460	LOSS
1	77607160	77634891	LOSS
1	77773679	77781567	LOSS
1	77825460	77867923	LOSS
1	78025049	78058786	LOSS
1	78232025	78256947	LOSS
1	78340131	78346389	LOSS
1	78431059	78482070	LOSS
1	78638977	78661783	LOSS
1	78732609	78747486	LOSS
1	79166285	79247626	LOSS
1	79383571	79402069	LOSS
1	79454383	79471119	LOSS
1	79485129	79491206	LOSS
1	79504204	79511800	LOSS
1	79682535	79694648	LOSS
1	79703259	79710545	LOSS
1	79772199	79814256	LOSS
1	79869873	79904431	LOSS
1	79969419	80036368	LOSS
1	80051976	80059329	LOSS
1	80315996	80320176	LOSS
1	80348785	80353796	LOSS
1	80786871	80798667	LOSS
1	80974156	80990814	LOSS
1	81001834	81012782	LOSS
1	81402865	81411025	LOSS
1	81453569	81466843	LOSS
1	81935380	81937079	LOSS
1	81948891	81954041	LOSS
1	82180176	82184463	LOSS
1	82259266	82286433	LOSS
1	82347483	82366355	LOSS
1	82393655	82407067	LOSS
1	82422868	82480117	LOSS
1	82722786	82735316	LOSS
1	83202936	83211771	LOSS
1	83587246	83592325	LOSS
1	83996927	84003806	LOSS
1	84130212	84134042	LOSS
1	84322256	84359229	LOSS
1	84402443	84420547	LOSS
1	84602203	84649068	LOSS
1	84661788	84682179	LOSS
1	84932021	84956144	LOSS
1	85016112	85036315	LOSS
1	85331112	85333796	LOSS
1	85568972	85573706	LOSS
1	85594020	85595975	LOSS
1	85641427	85672216	LOSS
1	85679397	85681538	LOSS
1	85966003	85974030	LOSS
1	86132208	86151193	LOSS
1	86333254	86340705	LOSS
1	86401224	86413022	LOSS
1	86486483	86488689	LOSS
1	86605613	86627237	LOSS
1	86643120	86653836	LOSS
1	86818544	86867865	LOSS
1	87185190	87195385	LOSS
1	87328308	87380813	LOSS
1	88032825	88035857	LOSS
1	88296400	88302927	LOSS
1	89433596	89449218	LOSS
1	89589556	89648675	LOSS
1	89660988	89921575	LOSS
1	90074011	90086123	LOSS
1	90463629	90484321	LOSS
1	90536577	90540565	LOSS
1	90679734	90778135	LOSS
1	90906982	90920022	LOSS
1	91704888	91788735	LOSS
1	91843626	91870626	LOSS
1	92441363	92447668	LOSS
1	92520182	92559504	LOSS
1	92568060	92587233	LOSS
1	92632959	92647250	LOSS
1	92708323	92733966	LOSS
1	92761486	92776702	LOSS
1	92944188	92959460	LOSS
1	93166598	93251793	LOSS
1	93425990	93428350	LOSS
1	93531706	93544629	LOSS
1	93649391	93736695	LOSS
1	93955728	93966274	LOSS
1	94037329	94049576	LOSS
1	94054382	94058643	LOSS
1	94471948	94473808	LOSS
1	94477225	94478847	LOSS
1	94494487	94497563	LOSS
1	94578548	94584362	LOSS
1	94668488	94733161	LOSS
1	94737566	94745383	LOSS
1	95134903	95158426	LOSS
1	95268251	95273964	LOSS
1	95343825	95346974	LOSS
1	95820692	95825187	LOSS
1	97052366	97065528	LOSS
1	97232062	97250452	LOSS
1	97301360	97316690	LOSS
1	97437726	97444321	LOSS
1	97746924	97749380	LOSS
1	97890347	97893807	LOSS
1	98013892	98026230	LOSS
1	98058782	98085756	LOSS
1	98126247	98129282	LOSS
1	98173973	98220700	LOSS
1	98259009	98265943	LOSS
1	98296425	98318604	LOSS
1	98345019	98349390	LOSS
1	98457354	98506339	LOSS
1	99150473	99161971	LOSS
1	99191063	99200470	LOSS
1	99420067	99421363	LOSS
1	99750501	99762659	LOSS
1	99965164	99972484	LOSS
1	100325549	100354674	LOSS
1	100430720	100508655	LOSS
1	100584647	100632949	LOSS
1	100750255	100757159	LOSS
1	101001771	101007055	LOSS
1	101285012	101305158	LOSS
1	101353919	101368838	LOSS
1	101513708	101542103	LOSS
1	101704496	101722623	LOSS
1	101782401	101787479	LOSS
1	102039804	102040889	LOSS
1	102296236	102297746	LOSS
1	102350747	102443692	LOSS
1	102711925	102767318	LOSS
1	102815131	102827023	LOSS
1	103060844	103076962	LOSS
1	103333315	103540265	LOSS
1	104063941	104078809	LOSS
1	104516585	105170821	LOSS
1	105180089	105185476	LOSS
1	105448520	105473513	LOSS
1	105700935	105752055	LOSS
1	106150060	106228645	LOSS
1	106306104	106319553	LOSS
1	106640164	106756520	LOSS
1	106986570	107018862	LOSS
1	108145748	108159973	LOSS
1	108185282	108203956	LOSS
1	108255563	108268801	LOSS
1	108377953	108386404	LOSS
1	108507344	108508365	LOSS
1	108644704	108657934	LOSS
1	109179119	109181312	LOSS
1	109293609	109342902	LOSS
1	109367944	109371874	LOSS
1	109373214	109380600	LOSS
1	109394125	109399644	LOSS
1	109428295	109456983	LOSS
1	109494801	109504629	LOSS
1	109549512	109606882	LOSS
1	109741244	109750411	LOSS
1	109788713	109817245	LOSS
1	109823418	109832283	LOSS
1	109839400	109843775	LOSS
1	110006072	110014170	LOSS
1	110025578	110042444	LOSS
1	110082188	110091330	LOSS
1	110150159	110170896	LOSS
1	110203823	110205645	LOSS
1	110207482	110221506	LOSS
1	110274898	110279061	LOSS
1	110281752	110293388	LOSS
1	110301012	110307440	LOSS
1	110359882	110371574	LOSS
1	110470592	110474695	LOSS
1	110651633	110656229	LOSS
1	110737204	110757954	LOSS
1	110765535	110775855	LOSS
1	110863674	110884493	LOSS
1	110905667	110909166	LOSS
1	110945854	110955220	LOSS
1	110991097	110992122	LOSS
1	110996325	111002804	LOSS
1	111023490	111036079	LOSS
1	111060153	111061653	LOSS
1	111369934	111389792	LOSS
1	111861822	111863044	LOSS
1	111884929	111889636	LOSS
1	112042131	112043139	LOSS
1	112524392	112527033	LOSS
1	112567672	112571419	LOSS
1	112798597	112806376	LOSS
1	112930006	112931256	LOSS
1	113055759	113058909	LOSS
1	113134192	113143441	LOSS
1	113161350	113162500	LOSS
1	113236681	113240711	LOSS
1	113263711	113266753	LOSS
1	113298616	113301657	LOSS
1	113392264	113403144	LOSS
1	113562976	113573826	LOSS
1	113665361	113671013	LOSS
1	113970774	113973200	LOSS
1	114353038	114414169	LOSS
1	114999861	115028476	LOSS
1	115236056	115245174	LOSS
1	115259768	115265260	LOSS
1	115393559	115409395	LOSS
1	115466098	115490918	LOSS
1	115527035	115537933	LOSS
1	116137190	116140952	LOSS
1	116485734	116490938	LOSS
1	116667462	116671061	LOSS
1	116831964	116835170	LOSS
1	117114649	117127882	LOSS
1	117487567	117492124	LOSS
1	117554352	117569673	LOSS
1	117601619	117603702	LOSS
1	117618206	117619377	LOSS
1	117708664	118006163	LOSS
1	118123424	118125604	LOSS
1	118182628	118199767	LOSS
1	118214100	118215749	LOSS
1	118408632	118421109	LOSS
1	118598362	118607750	LOSS
1	118863787	118874221	LOSS
1	118953104	118956393	LOSS
1	119117081	119125707	LOSS
1	119922357	119925936	LOSS
1	120165440	120167798	LOSS
1	120275523	120288333	LOSS
1	120292733	120296004	LOSS
1	120464998	120513447	LOSS
1	120683812	120748941	LOSS
1	144673877	144874815	LOSS
1	144942505	145091810	LOSS
1	145382349	145438581	LOSS
1	145471996	145474968	LOSS
1	145530939	145539046	LOSS
1	145557535	145564518	LOSS
1	145586895	145595820	LOSS
1	145625979	145831160	LOSS
1	146472911	148004783	LOSS
1	148937908	149033600	LOSS
1	149871003	149876124	LOSS
1	150123132	150134834	LOSS
1	150215676	150224505	LOSS
1	150245526	150248200	LOSS
1	150443354	150444959	LOSS
1	150470586	150571730	LOSS
1	150644686	150658287	LOSS
1	150683978	150722511	LOSS
1	150951477	150958836	LOSS
1	151015495	151021185	LOSS
1	151030488	151031667	LOSS
1	151039609	151079661	LOSS
1	151138938	151140742	LOSS
1	151250421	151272451	LOSS
1	151288698	151295497	LOSS
1	151315354	151318757	LOSS
1	151325055	151329843	LOSS
1	151337060	151345119	LOSS
1	151348042	151372138	LOSS
1	151399804	151402045	LOSS
1	151491026	151515654	LOSS
1	151706602	151713776	LOSS
1	151773142	151780099	LOSS
1	151787451	151790383	LOSS
1	151900331	151915541	LOSS
1	152034430	152085505	LOSS
1	152121926	152147305	LOSS
1	152151803	152162106	LOSS
1	152193528	152230121	LOSS
1	152305530	152308243	LOSS
1	152322127	152331354	LOSS
1	152383119	152384764	LOSS
1	152632433	152655708	LOSS
1	152732732	152740457	LOSS
1	152882512	152884035	LOSS
1	152895412	152898114	LOSS
1	153278427	153284782	LOSS
1	153309699	153322574	LOSS
1	153328571	153334167	LOSS
1	153493800	153509892	LOSS
1	153520898	153521932	LOSS
1	153536022	153539404	LOSS
1	153660154	153708906	LOSS
1	153746484	153772590	LOSS
1	153792132	153801098	LOSS
1	153809865	153819760	LOSS
1	153903972	153957201	LOSS
1	153963239	153969257	LOSS
1	154048056	154091244	LOSS
1	154226410	154236624	LOSS
1	154307630	154323772	LOSS
1	154514267	154516983	LOSS
1	154602784	154631225	LOSS
1	154813619	154814785	LOSS
1	154867084	154879359	LOSS
1	154909268	155046402	LOSS
1	155053719	155058957	LOSS
1	155060895	155068748	LOSS
1	155106697	155114774	LOSS
1	155144870	155178993	LOSS
1	155188761	155208414	LOSS
1	155216421	155281411	LOSS
1	155290531	155300291	LOSS
1	155358506	155394011	LOSS
1	155656398	155683848	LOSS
1	155757287	155779031	LOSS
1	155904707	155951502	LOSS
1	156024373	156035856	LOSS
1	156084487	156099830	LOSS
1	156106818	156109943	LOSS
1	156214492	156217401	LOSS
1	156246728	156261298	LOSS
1	156336687	156339147	LOSS
1	156435919	156438468	LOSS
1	156494894	156498756	LOSS
1	156499852	156504579	LOSS
1	156508792	156526467	LOSS
1	156561933	156565413	LOSS
1	156570162	156572658	LOSS
1	156593800	156595769	LOSS
1	156639545	156640933	LOSS
1	156698346	156715936	LOSS
1	156809206	156824673	LOSS
1	156873054	156884584	LOSS
1	156905535	156918348	LOSS
1	157065343	157068672	LOSS
1	157086131	157088348	LOSS
1	157144333	157161945	LOSS
1	157324122	157327571	LOSS
1	157364814	157381033	LOSS
1	157766816	157773880	LOSS
1	157962750	157969306	LOSS
1	158031642	158050627	LOSS
1	158061043	158066233	LOSS
1	158388434	158390834	LOSS
1	158430429	158436956	LOSS
1	158450412	158454356	LOSS
1	158515686	158523671	LOSS
1	158587368	158596684	LOSS
1	158632538	158636225	LOSS
1	158662224	158666871	LOSS
1	158668378	158674152	LOSS
1	158684278	158687619	LOSS
1	158699298	158725564	LOSS
1	158817474	158833750	LOSS
1	159750629	159751959	LOSS
1	159824220	159827903	LOSS
1	159897132	159904358	LOSS
1	159998146	160009419	LOSS
1	160011280	160012313	LOSS
1	160061384	160067382	LOSS
1	160208439	160212700	LOSS
1	160246485	160255201	LOSS
1	160847446	160851047	LOSS
1	160983669	160988485	LOSS
1	160995392	161026285	LOSS
1	161046218	161049662	LOSS
1	161056215	161057909	LOSS
1	161066446	161139738	LOSS
1	161160476	161168120	LOSS
1	161202473	161205693	LOSS
1	161269157	161273648	LOSS
1	161284297	161287228	LOSS
1	161294465	161325836	LOSS
1	161352267	161362368	LOSS
1	161458796	161473378	LOSS
1	161658658	161673932	LOSS
1	161693199	161698812	LOSS
1	161939654	161964588	LOSS
1	162343069	162344747	LOSS
1	162431320	162434821	LOSS
1	162441197	162452803	LOSS
1	162672011	162675342	LOSS
1	163226678	163231102	LOSS
1	163487264	163494784	LOSS
1	164269170	164274529	LOSS
1	164419196	164424806	LOSS
1	164604957	164607346	LOSS
1	164656907	164658683	LOSS
1	164693143	164695090	LOSS
1	165171677	165173272	LOSS
1	165321568	165327364	LOSS
1	165421592	165424233	LOSS
1	165599551	165600606	LOSS
1	165639264	165676784	LOSS
1	165695431	165743081	LOSS
1	165899945	165910818	LOSS
1	166095618	166104437	LOSS
1	166194417	166231743	LOSS
1	166260511	166308823	LOSS
1	166465878	166468429	LOSS
1	166615511	166618940	LOSS
1	167095137	167096846	LOSS
1	167399294	167403625	LOSS
1	167437779	167443423	LOSS
1	167531271	167532605	LOSS
1	167849327	167851956	LOSS
1	167893759	167961235	LOSS
1	168015209	168036735	LOSS
1	168431465	168443178	LOSS
1	168496193	168506033	LOSS
1	168513067	168540041	LOSS
1	169083338	169086616	LOSS
1	169359440	169366558	LOSS
1	169509698	169510926	LOSS
1	169576207	169582317	LOSS
1	169768033	169816943	LOSS
1	169876866	170048831	LOSS
1	170367553	170387134	LOSS
1	170632575	170637481	LOSS
1	170845182	170872035	LOSS
1	170966751	170974929	LOSS
1	170978765	170987278	LOSS
1	171018285	171022228	LOSS
1	171054306	171058280	LOSS
1	171115645	171120276	LOSS
1	171249084	171250146	LOSS
1	171613756	171618656	LOSS
1	171750439	171753612	LOSS
1	171786475	171789359	LOSS
1	172187819	172192873	LOSS
1	172345524	172358588	LOSS
1	173020232	173021349	LOSS
1	173074583	173092191	LOSS
1	173298064	173299743	LOSS
1	173456204	173461793	LOSS
1	173571398	173575983	LOSS
1	173683649	173828131	LOSS
1	174177656	174196083	LOSS
1	174228733	174279302	LOSS
1	174524679	174533985	LOSS
1	174937352	174984073	LOSS
1	175046557	175049514	LOSS
1	175157418	175164477	LOSS
1	175181285	175202738	LOSS
1	175666677	175669902	LOSS
1	175857464	175866247	LOSS
1	176043943	176091751	LOSS
1	176117805	176137978	LOSS
1	176831441	176832832	LOSS
1	176915074	176926903	LOSS
1	177178708	177185854	LOSS
1	177245370	177249738	LOSS
1	177691293	178001395	LOSS
1	178657459	178677805	LOSS
1	178818875	178822919	LOSS
1	178843846	178857518	LOSS
1	179052002	179061108	LOSS
1	179084080	179090751	LOSS
1	179094668	179201131	LOSS
1	179277524	179283903	LOSS
1	179326710	179339849	LOSS
1	179679600	179681196	LOSS
1	179845022	179866874	LOSS
1	180000304	180020443	LOSS
1	180060703	180062369	LOSS
1	180114023	180119708	LOSS
1	180150178	180168238	LOSS
1	180197748	180218531	LOSS
1	180219839	180232398	LOSS
1	180333660	180340706	LOSS
1	180397772	180413890	LOSS
1	180546296	180557218	LOSS
1	180600148	180601206	LOSS
1	180885290	180920226	LOSS
1	181012229	181060791	LOSS
1	181178617	181184973	LOSS
1	182024432	182038728	LOSS
1	182286758	182291435	LOSS
1	182551266	182556767	LOSS
1	182807080	182815684	LOSS
1	182840419	182914656	LOSS
1	183106624	183109171	LOSS
1	183182475	183201922	LOSS
1	183525282	183546061	LOSS
1	183602251	183607348	LOSS
1	184669827	184703729	LOSS
1	184763649	184779353	LOSS
1	184821190	184876961	LOSS
1	184942927	184950940	LOSS
1	184957295	184978472	LOSS
1	185032903	185043055	LOSS
1	185069416	185071831	LOSS
1	185093270	185201061	LOSS
1	185238521	185266643	LOSS
1	185275011	185289914	LOSS
1	185516264	185523845	LOSS
1	185847687	185855149	LOSS
1	185969311	185985526	LOSS
1	186064460	186065689	LOSS
1	186275857	186278240	LOSS
1	186280235	186408946	LOSS
1	186528392	186539158	LOSS
1	186540762	186554322	LOSS
1	186577925	186581021	LOSS
1	186614827	186702823	LOSS
1	186744874	186746556	LOSS
1	186749233	186763179	LOSS
1	186783125	186804285	LOSS
1	187400788	187405684	LOSS
1	187566303	187598462	LOSS
1	187641214	187771165	LOSS
1	187938431	187947807	LOSS
1	188592024	188609111	LOSS
1	188774223	188784447	LOSS
1	188932297	189040264	LOSS
1	189084645	189107790	LOSS
1	189181097	189239702	LOSS
1	189354212	189445969	LOSS
1	189475676	189658713	LOSS
1	189684103	189758533	LOSS
1	189772005	189777996	LOSS
1	189834936	189840453	LOSS
1	189842321	190005340	LOSS
1	190194909	190202367	LOSS
1	190300643	190442971	LOSS
1	190626441	190730794	LOSS
1	191261230	191271830	LOSS
1	191375479	191391748	LOSS
1	191403411	191410431	LOSS
1	191705190	191737005	LOSS
1	191798964	191881180	LOSS
1	192090802	192132545	LOSS
1	192454646	192469607	LOSS
1	192760146	192785898	LOSS
1	192971899	193052205	LOSS
1	193521335	193552175	LOSS
1	193779262	193800259	LOSS
1	193848205	193854935	LOSS
1	194100171	194105323	LOSS
1	194115488	194121906	LOSS
1	194288364	194296329	LOSS
1	194308202	194316837	LOSS
1	194412218	194421266	LOSS
1	194556016	194562638	LOSS
1	194928602	194952503	LOSS
1	195232015	195256477	LOSS
1	195362241	195364809	LOSS
1	195397391	195420201	LOSS
1	195466938	195559311	LOSS
1	195840806	195852133	LOSS
1	196801025	196918615	LOSS
1	196955060	197012194	LOSS
1	197029592	197069932	LOSS
1	197094030	197102681	LOSS
1	197490534	197529264	LOSS
1	197664905	197730559	LOSS
1	198038078	198049062	LOSS
1	198083069	198087586	LOSS
1	198499138	198508091	LOSS
1	198548690	198583509	LOSS
1	198607328	198740296	LOSS
1	198845149	198859052	LOSS
1	199124139	199181905	LOSS
1	199200995	199209705	LOSS
1	199231736	199258651	LOSS
1	199491574	199498309	LOSS
1	200059708	200070765	LOSS
1	200097648	200104972	LOSS
1	200132084	200139350	LOSS
1	200213558	200222777	LOSS
1	200613555	200618332	LOSS
1	200816348	200819229	LOSS
1	200840467	200841572	LOSS
1	200873775	200887675	LOSS
1	200939371	200984480	LOSS
1	201008376	201047888	LOSS
1	201067011	201070740	LOSS
1	201103404	201111620	LOSS
1	201161009	201166598	LOSS
1	201175715	201181070	LOSS
1	201181217	201182693	LOSS
1	201184275	201187828	LOSS
1	201195003	201196322	LOSS
1	201269711	201311165	LOSS
1	201345352	201360281	LOSS
1	201376797	201391030	LOSS
1	201398255	201401094	LOSS
1	201428511	201431206	LOSS
1	201437557	201439942	LOSS
1	201618040	201625402	LOSS
1	201869027	201872825	LOSS
1	201972448	201990185	LOSS
1	202027170	202034271	LOSS
1	202066564	202070961	LOSS
1	202081212	202082437	LOSS
1	202092293	202102824	LOSS
1	202127295	202155805	LOSS
1	202279024	202288091	LOSS
1	202302232	202318750	LOSS
1	202890605	202907679	LOSS
1	203020973	203033131	LOSS
1	203043698	203055301	LOSS
1	203096740	203101029	LOSS
1	203137090	203156403	LOSS
1	203165381	203168881	LOSS
1	203184924	203194965	LOSS
1	203250860	203281175	LOSS
1	203462917	203467965	LOSS
1	203480595	203483087	LOSS
1	203645870	203659776	LOSS
1	203968185	203973279	LOSS
1	204001183	204006597	LOSS
1	204103440	204106341	LOSS
1	204379024	204382506	LOSS
1	204406153	204412588	LOSS
1	204427933	204429756	LOSS
1	204476113	204494703	LOSS
1	204586184	204591237	LOSS
1	204633694	204664047	LOSS
1	204936335	204967186	LOSS
1	204977184	204978777	LOSS
1	205025387	205047920	LOSS
1	205107176	205110946	LOSS
1	205128059	205131208	LOSS
1	205159891	205191116	LOSS
1	205207497	205290717	LOSS
1	205308335	205317503	LOSS
1	205388384	205391766	LOSS
1	205472184	205476189	LOSS
1	205496943	205499777	LOSS
1	205500475	205501843	LOSS
1	205545985	205552864	LOSS
1	205630893	205632663	LOSS
1	206214242	206222503	LOSS
1	206225239	206226325	LOSS
1	206623685	206667306	LOSS
1	206684977	206706419	LOSS
1	206724823	206768221	LOSS
1	206854136	206878611	LOSS
1	206954526	206955763	LOSS
1	207040730	207043743	LOSS
1	207195437	207199483	LOSS
1	207253487	207255654	LOSS
1	207264658	207269919	LOSS
1	207316953	207348197	LOSS
1	207890233	207925595	LOSS
1	207934849	207981419	LOSS
1	208048303	208053785	LOSS
1	208268765	208272313	LOSS
1	208390162	208393592	LOSS
1	209162412	209177088	LOSS
1	209784663	209808119	LOSS
1	209929453	209935031	LOSS
1	210442892	210445503	LOSS
1	210593015	210615064	LOSS
1	210799183	210808270	LOSS
1	211358573	211368851	LOSS
1	211651070	211657371	LOSS
1	211786410	211792255	LOSS
1	212161239	212180608	LOSS
1	212638451	212646225	LOSS
1	212948954	212969996	LOSS
1	213005222	213010615	LOSS
1	213028608	213136845	LOSS
1	213163098	213182151	LOSS
1	213424445	213439949	LOSS
1	213906966	213916734	LOSS
1	214509510	214510953	LOSS
1	214556873	214557945	LOSS
1	214854015	214857962	LOSS
1	215351548	215362207	LOSS
1	215369719	215380847	LOSS
1	215414522	215516050	LOSS
1	215794414	215828499	LOSS
1	215844101	215849648	LOSS
1	215914472	215916663	LOSS
1	215965135	215972394	LOSS
1	216134295	216137308	LOSS
1	216138711	216162826	LOSS
1	216178658	216392352	LOSS
1	216923473	216925972	LOSS
1	217183939	217186273	LOSS
1	217233446	217235542	LOSS
1	217760264	217770233	LOSS
1	217897534	217911691	LOSS
1	218009702	218021662	LOSS
1	218158712	218161690	LOSS
1	218179227	218191233	LOSS
1	218283973	218310400	LOSS
1	218475847	218478430	LOSS
1	218504274	218507650	LOSS
1	218518742	218520315	LOSS
1	218900324	218904684	LOSS
1	218975899	219609414	LOSS
1	219641341	219644224	LOSS
1	219889747	219899183	LOSS
1	220020297	220036638	LOSS
1	220150373	220331657	LOSS
1	220856756	220870061	LOSS
1	220959517	220963984	LOSS
1	221049858	221061163	LOSS
1	221261156	221273917	LOSS
1	221742016	221758568	LOSS
1	222731552	222738970	LOSS
1	222892282	222908921	LOSS
1	223176061	223178728	LOSS
1	223194637	223196939	LOSS
1	223249730	223257552	LOSS
1	223480305	223495647	LOSS
1	223561802	223568559	LOSS
1	223798234	223801038	LOSS
1	223827551	223834505	LOSS
1	223894119	223903781	LOSS
1	223916420	223936864	LOSS
1	223953405	223963468	LOSS
1	224289596	224300176	LOSS
1	224346953	224372729	LOSS
1	224538940	224544665	LOSS
1	224566216	224572573	LOSS
1	224705639	224708495	LOSS
1	224803125	224808134	LOSS
1	225177403	225188226	LOSS
1	225250828	225268346	LOSS
1	225495168	225533111	LOSS
1	225555512	225556714	LOSS
1	225605777	225609909	LOSS
1	225699681	225707059	LOSS
1	225864622	225933475	LOSS
1	225941944	225946690	LOSS
1	226025528	226028774	LOSS
1	226031466	226050609	LOSS
1	226075310	226078861	LOSS
1	226103363	226115386	LOSS
1	226179585	226180816	LOSS
1	226216918	226242014	LOSS
1	226699685	226703852	LOSS
1	226790621	226849761	LOSS
1	226904700	226926632	LOSS
1	226980223	226998037	LOSS
1	227068472	227083263	LOSS
1	227146930	227176511	LOSS
1	227216305	227262921	LOSS
1	227428406	227452224	LOSS
1	227544762	227552917	LOSS
1	227745615	227753271	LOSS
1	227772396	227791518	LOSS
1	227839384	227849021	LOSS
1	227909907	227995966	LOSS
1	228003225	228005092	LOSS
1	228027310	228030120	LOSS
1	228088734	228093319	LOSS
1	228108584	228115309	LOSS
1	228192746	228198046	LOSS
1	228223036	228416608	LOSS
1	228431930	228434472	LOSS
1	228450531	228654823	LOSS
1	228689848	228700913	LOSS
1	228782552	228786580	LOSS
1	229164804	229189441	LOSS
1	229286879	229302836	LOSS
1	229316554	229319960	LOSS
1	229690854	229702505	LOSS
1	229729275	229733674	LOSS
1	229750708	229772141	LOSS
1	229822279	229824770	LOSS
1	229829304	229833137	LOSS
1	229983462	230000654	LOSS
1	230242323	230273079	LOSS
1	230410150	230419424	LOSS
1	230434992	230440257	LOSS
1	230579772	230592870	LOSS
1	230635833	230639734	LOSS
1	230838903	230850018	LOSS
1	230893608	230896238	LOSS
1	230974329	230979560	LOSS
1	231112517	231130622	LOSS
1	231310343	231327781	LOSS
1	231359419	231363000	LOSS
1	231364919	231379363	LOSS
1	231471673	231477442	LOSS
1	231710453	231720147	LOSS
1	231896730	231897793	LOSS
1	231935142	231944893	LOSS
1	231958919	231965045	LOSS
1	232574544	232581667	LOSS
1	232887547	232896663	LOSS
1	233056649	233057822	LOSS
1	233105677	233136181	LOSS
1	233724449	233750066	LOSS
1	234598731	234608176	LOSS
1	234734899	234744250	LOSS
1	234894002	234901940	LOSS
1	234956342	234960513	LOSS
1	235031138	235040128	LOSS
1	235049575	235056447	LOSS
1	235117291	235120039	LOSS
1	235161335	235167295	LOSS
1	235181978	235426871	LOSS
1	235574974	235578268	LOSS
1	235593516	235598973	LOSS
1	235771074	235776118	LOSS
1	235934903	235954591	LOSS
1	235985317	235995280	LOSS
1	236155470	236157433	LOSS
1	236184617	236195728	LOSS
1	236379623	236391190	LOSS
1	236754203	236761778	LOSS
1	237138582	237161182	LOSS
1	237177572	237182317	LOSS
1	237269434	237272384	LOSS
1	237402177	237404673	LOSS
1	237681151	237685785	LOSS
1	237937874	237947931	LOSS
1	238183571	238186305	LOSS
1	238654072	238669665	LOSS
1	238696036	238699045	LOSS
1	238734997	238736055	LOSS
1	238761748	238764737	LOSS
1	239397104	239403288	LOSS
1	239454362	239502912	LOSS
1	239793656	239800434	LOSS
1	240115808	240118443	LOSS
1	240217385	240221899	LOSS
1	240582556	240601795	LOSS
1	240655784	240656829	LOSS
1	240970135	240975737	LOSS
1	241314388	241319268	LOSS
1	241432832	241491027	LOSS
1	241571791	241581283	LOSS
1	241586834	241596427	LOSS
1	241632429	241636455	LOSS
1	241674333	241685960	LOSS
1	241884729	241889810	LOSS
1	242019743	242022297	LOSS
1	242044924	242067038	LOSS
1	242118785	242127081	LOSS
1	242140669	242150365	LOSS
1	242156537	242165438	LOSS
1	242179109	242184078	LOSS
1	242308863	242332289	LOSS
1	242777990	242828277	LOSS
1	243383635	243442557	LOSS
1	244059095	244061500	LOSS
1	244250317	244252690	LOSS
1	244902468	244908049	LOSS
1	244946686	244956584	LOSS
1	245027527	245028592	LOSS
1	245096171	245102866	LOSS
1	245145472	245154331	LOSS
1	245273390	245283910	LOSS
1	245316555	245319296	LOSS
1	245526423	245530583	LOSS
1	245636915	245647809	LOSS
1	245743584	245745337	LOSS
1	245768924	245775265	LOSS
1	245847356	245862292	LOSS
1	246220147	246460377	LOSS
1	246467905	246609356	LOSS
1	246705277	246827202	LOSS
1	246845799	246859182	LOSS
1	246939856	246968455	LOSS
1	246994562	247001980	LOSS
1	247007113	247008837	LOSS
1	247053277	247061466	LOSS
1	247170645	247174951	LOSS
1	247251709	247254032	LOSS
1	247265294	247293994	LOSS
1	247344159	247358248	LOSS
1	247490707	247497644	LOSS
1	247536083	247540313	LOSS
1	247641078	247644249	LOSS
1	247695111	247700591	LOSS
1	247768808	247779574	LOSS
1	247799161	247872202	LOSS
1	248201633	248203751	LOSS
1	248297531	248447066	LOSS
1	248458760	248464330	LOSS
1	248496863	248511674	LOSS
1	248514674	248518288	LOSS
1	248550186	248551204	LOSS
1	248683859	248685425	LOSS
1	248738001	248816993	LOSS
1	248831191	248844915	LOSS
1	248845458	249213967	LOSS
2	72184	285471	LOSS
2	367736	375750	LOSS
2	436000	490646	LOSS
2	545230	557590	LOSS
2	661048	677537	LOSS
2	833768	839984	LOSS
2	846164	851144	LOSS
2	864801	870202	LOSS
2	903583	907319	LOSS
2	1127162	1150095	LOSS
2	1235479	1271281	LOSS
2	1334413	1345218	LOSS
2	1435296	1445550	LOSS
2	1488024	1546540	LOSS
2	1552841	1563833	LOSS
2	1583951	1604276	LOSS
2	1621383	1622853	LOSS
2	1627730	1630181	LOSS
2	1636553	1670625	LOSS
2	1681366	1688065	LOSS
2	1702564	1710170	LOSS
2	1754175	1759519	LOSS
2	1773830	1777252	LOSS
2	1787438	1832399	LOSS
2	1837371	1913641	LOSS
2	2079852	2109419	LOSS
2	2178352	2183358	LOSS
2	2249553	2254963	LOSS
2	2324263	2325670	LOSS
2	2388067	2391725	LOSS
2	2415005	2424495	LOSS
2	2520285	2524325	LOSS
2	2639468	2653692	LOSS
2	2701604	2716689	LOSS
2	2732625	2736395	LOSS
2	2741039	2742748	LOSS
2	2767502	2771615	LOSS
2	2788127	2799671	LOSS
2	2938213	2942421	LOSS
2	2951787	2958597	LOSS
2	3172438	3209744	LOSS
2	3272486	3297034	LOSS
2	3316859	3339283	LOSS
2	3384516	3447827	LOSS
2	3460226	3468295	LOSS
2	3471611	3504719	LOSS
2	3650407	3658422	LOSS
2	3684912	3704862	LOSS
2	3716032	3718692	LOSS
2	3738556	3740715	LOSS
2	4050477	4055713	LOSS
2	4374086	4378629	LOSS
2	4432268	4441520	LOSS
2	4487500	4506237	LOSS
2	4544132	4547626	LOSS
2	4651792	4654488	LOSS
2	4676716	4682582	LOSS
2	4847333	4898752	LOSS
2	4952078	4955728	LOSS
2	5166374	5208314	LOSS
2	5264542	5266006	LOSS
2	5285598	5293171	LOSS
2	5490705	5494701	LOSS
2	5688981	5694782	LOSS
2	5746962	5749272	LOSS
2	5752132	5763383	LOSS
2	5896537	5906517	LOSS
2	6165160	6169351	LOSS
2	6297760	6311773	LOSS
2	6364866	6370890	LOSS
2	6466163	6500638	LOSS
2	6653510	6659913	LOSS
2	6904446	6912515	LOSS
2	7231665	7239233	LOSS
2	8595047	8599094	LOSS
2	8714231	8730398	LOSS
2	8758693	8769723	LOSS
2	8771785	8773902	LOSS
2	8798133	8801384	LOSS
2	8818414	8826750	LOSS
2	9241716	9247782	LOSS
2	9695682	9697406	LOSS
2	9907876	9933956	LOSS
2	9937942	9946213	LOSS
2	10064716	10078151	LOSS
2	10156725	10164349	LOSS
2	10197615	10210244	LOSS
2	10233755	10240175	LOSS
2	10324836	10338368	LOSS
2	10357818	10380209	LOSS
2	10394082	10415555	LOSS
2	10424886	10427073	LOSS
2	10470496	10471666	LOSS
2	10551095	10556828	LOSS
2	10573198	10576460	LOSS
2	10696485	10700551	LOSS
2	10894132	10923666	LOSS
2	10970124	10974662	LOSS
2	11030383	11032320	LOSS
2	11250247	11288577	LOSS
2	11302200	11303230	LOSS
2	11355100	11399549	LOSS
2	11678497	11685731	LOSS
2	11746000	11758948	LOSS
2	11774324	11783374	LOSS
2	11841784	11867841	LOSS
2	12019150	12029246	LOSS
2	12037179	12038775	LOSS
2	12585080	12604610	LOSS
2	12660466	12673361	LOSS
2	13485313	13487901	LOSS
2	13806941	13808640	LOSS
2	13923627	13929529	LOSS
2	13955651	13969661	LOSS
2	14192239	14265453	LOSS
2	14307383	14325118	LOSS
2	14702349	14710487	LOSS
2	14772997	14775586	LOSS
2	14825761	14845441	LOSS
2	14853051	14860521	LOSS
2	14956721	14964657	LOSS
2	14985079	15016443	LOSS
2	15063371	15071155	LOSS
2	15523386	15542740	LOSS
2	15643670	15720775	LOSS
2	15758114	15771115	LOSS
2	15823581	15828784	LOSS
2	15849658	15854600	LOSS
2	15906482	15910957	LOSS
2	15979519	15987278	LOSS
2	16038911	16045662	LOSS
2	16232249	16236100	LOSS
2	16559556	16565749	LOSS
2	16590965	16594297	LOSS
2	16628313	16634055	LOSS
2	16781408	16783728	LOSS
2	16813105	16825671	LOSS
2	17010718	17020571	LOSS
2	17697168	17703700	LOSS
2	17897434	17939536	LOSS
2	18171812	18193277	LOSS
2	18225939	18298840	LOSS
2	18520526	18526296	LOSS
2	18553388	18560854	LOSS
2	18871568	18882242	LOSS
2	19256435	19263389	LOSS
2	19271689	19275421	LOSS
2	19531545	19541577	LOSS
2	19576591	19582415	LOSS
2	19757745	19760044	LOSS
2	19942473	19943632	LOSS
2	19984546	19987754	LOSS
2	20062043	20069638	LOSS
2	20093135	20143831	LOSS
2	20192623	20212864	LOSS
2	20328807	20336237	LOSS
2	20381765	20414106	LOSS
2	20502198	20515816	LOSS
2	20645456	20648961	LOSS
2	20681094	20699774	LOSS
2	20768683	20775449	LOSS
2	20814371	20826748	LOSS
2	20835349	20850439	LOSS
2	20863286	20877537	LOSS
2	21223404	21225281	LOSS
2	21260868	21265898	LOSS
2	21345835	21381291	LOSS
2	22323262	22330006	LOSS
2	22582968	22692241	LOSS
2	23067410	23070696	LOSS
2	23458669	23482427	LOSS
2	23732894	23735719	LOSS
2	23775626	23778521	LOSS
2	23850450	23872765	LOSS
2	24236165	24247138	LOSS
2	24435520	24439060	LOSS
2	24521652	24538088	LOSS
2	24902072	24910229	LOSS
2	25050336	25055094	LOSS
2	25059895	25098745	LOSS
2	25187599	25199809	LOSS
2	25384833	25396780	LOSS
2	25526696	25551411	LOSS
2	25781435	25794389	LOSS
2	26030664	26057444	LOSS
2	26203279	26207320	LOSS
2	26251245	26269319	LOSS
2	26495095	26507106	LOSS
2	26518850	26530363	LOSS
2	26667154	26676222	LOSS
2	26677729	26712561	LOSS
2	26741040	26742516	LOSS
2	26998422	27003083	LOSS
2	27093844	27109923	LOSS
2	27245793	27274073	LOSS
2	27305241	27323627	LOSS
2	27353431	27355201	LOSS
2	27370970	27378737	LOSS
2	27434122	27437796	LOSS
2	27446746	27466368	LOSS
2	27527897	27531665	LOSS
2	27743423	27746410	LOSS
2	27761955	27779319	LOSS
2	27803810	27805139	LOSS
2	27878328	27902771	LOSS
2	28209532	28235955	LOSS
2	28383841	28387200	LOSS
2	28397260	28404862	LOSS
2	28431065	28436308	LOSS
2	28529466	28557990	LOSS
2	28562873	28592116	LOSS
2	28597624	28608229	LOSS
2	28618156	28645802	LOSS
2	28659534	28668852	LOSS
2	28793171	28794441	LOSS
2	28814005	28816425	LOSS
2	28819516	28854983	LOSS
2	28885807	28892116	LOSS
2	29073096	29081686	LOSS
2	29092543	29098459	LOSS
2	29217896	29227208	LOSS
2	29245036	29246119	LOSS
2	29277200	29289309	LOSS
2	29293599	29296725	LOSS
2	29394868	29397306	LOSS
2	29402061	29409895	LOSS
2	29457556	29474572	LOSS
2	29534867	29539317	LOSS
2	29640241	29646682	LOSS
2	29672940	29677474	LOSS
2	29729331	29733801	LOSS
2	29956957	29960268	LOSS
2	30980940	30986096	LOSS
2	31340646	31352788	LOSS
2	32262201	32429288	LOSS
2	32460623	32463567	LOSS
2	32515609	32541438	LOSS
2	32695026	32713706	LOSS
2	32765391	32845664	LOSS
2	32878142	32882012	LOSS
2	33465712	33468119	LOSS
2	33598217	33600447	LOSS
2	33651503	33652740	LOSS
2	33666987	33674504	LOSS
2	33691716	33694177	LOSS
2	33736076	33739297	LOSS
2	33820043	33829439	LOSS
2	33960341	33965251	LOSS
2	33975613	34317394	LOSS
2	34673447	35795060	LOSS
2	35952090	35957851	LOSS
2	36178693	36199327	LOSS
2	36231527	36240074	LOSS
2	36330381	36334070	LOSS
2	36441283	36459171	LOSS
2	36490388	36500757	LOSS
2	36601151	36602731	LOSS
2	36639259	36642026	LOSS
2	36825137	36836088	LOSS
2	36839985	36864730	LOSS
2	36982191	36984604	LOSS
2	37000956	37008235	LOSS
2	37035809	37037553	LOSS
2	37087552	37112960	LOSS
2	37203231	37213186	LOSS
2	37264675	37306433	LOSS
2	37456011	37459388	LOSS
2	37502586	37513408	LOSS
2	37724104	37727116	LOSS
2	37893397	37902590	LOSS
2	37961382	37999146	LOSS
2	38170697	38183119	LOSS
2	38295494	38305451	LOSS
2	38504680	38522643	LOSS
2	38611011	38619409	LOSS
2	38642220	38645748	LOSS
2	38783945	38786617	LOSS
2	38871161	38882577	LOSS
2	38968173	39005205	LOSS
2	39017670	39025555	LOSS
2	39029959	39038099	LOSS
2	39214821	39227392	LOSS
2	39476217	39486626	LOSS
2	39508830	39518512	LOSS
2	39728431	39733965	LOSS
2	39817376	39822983	LOSS
2	40241868	40250554	LOSS
2	40278101	40279616	LOSS
2	40602139	40603705	LOSS
2	40698921	40709822	LOSS
2	40762461	40773763	LOSS
2	40778289	40783406	LOSS
2	40998751	41003168	LOSS
2	41073997	41076308	LOSS
2	41143887	41201167	LOSS
2	41411449	41437624	LOSS
2	41639828	41643650	LOSS
2	41727276	41747147	LOSS
2	41761069	41769627	LOSS
2	41805950	41829627	LOSS
2	41832013	41905575	LOSS
2	41942989	41948420	LOSS
2	41996612	42001452	LOSS
2	42007639	42010684	LOSS
2	42281312	42282516	LOSS
2	42617305	42619136	LOSS
2	42856208	42871190	LOSS
2	42900764	42907848	LOSS
2	42987268	42995848	LOSS
2	43012336	43014289	LOSS
2	43036856	43040984	LOSS
2	43152878	43160027	LOSS
2	43291265	43301782	LOSS
2	43349680	43355314	LOSS
2	43360947	43363755	LOSS
2	43385120	43388334	LOSS
2	43405211	43442298	LOSS
2	43448258	43456734	LOSS
2	43576343	43579050	LOSS
2	43767000	43768545	LOSS
2	43822890	43854377	LOSS
2	43934591	43936362	LOSS
2	43938095	43943525	LOSS
2	44064784	44068291	LOSS
2	44071533	44072576	LOSS
2	44076731	44101229	LOSS
2	44159293	44183188	LOSS
2	44502696	44584314	LOSS
2	44819961	44831953	LOSS
2	45157336	45172258	LOSS
2	45178556	45182968	LOSS
2	45200009	45203779	LOSS
2	45224312	45234363	LOSS
2	45242724	45373122	LOSS
2	45413286	45414659	LOSS
2	45617582	45621627	LOSS
2	45705105	45720658	LOSS
2	45798683	45809239	LOSS
2	45877368	45879305	LOSS
2	46044878	46047806	LOSS
2	46251080	46257164	LOSS
2	46325009	46329058	LOSS
2	46386763	46388076	LOSS
2	46408071	46412392	LOSS
2	46414066	46415787	LOSS
2	46418059	46423054	LOSS
2	46480946	46483767	LOSS
2	46520571	46527540	LOSS
2	46604043	46614747	LOSS
2	46815295	47174437	LOSS
2	47202150	47214874	LOSS
2	47230730	47303676	LOSS
2	47306991	47308120	LOSS
2	47593094	47599454	LOSS
2	47628289	47666308	LOSS
2	47787257	47793217	LOSS
2	48050320	48086854	LOSS
2	48532214	48569536	LOSS
2	48729815	48742306	LOSS
2	48800622	48808594	LOSS
2	48869500	48962291	LOSS
2	49206571	49210640	LOSS
2	49274562	49278098	LOSS
2	49329640	49336943	LOSS
2	49445014	49508400	LOSS
2	49608454	49654941	LOSS
2	49659277	49774760	LOSS
2	49921051	49936864	LOSS
2	50320492	50327417	LOSS
2	50431752	50458878	LOSS
2	50498605	50513774	LOSS
2	50611076	50618708	LOSS
2	50708894	50714629	LOSS
2	50872617	50902931	LOSS
2	51181831	51184730	LOSS
2	51186984	51245360	LOSS
2	51637985	51648855	LOSS
2	51769647	51774212	LOSS
2	51920657	51926904	LOSS
2	52103094	52113650	LOSS
2	52335664	52401347	LOSS
2	52540372	52544082	LOSS
2	52663038	52668651	LOSS
2	52759890	52785554	LOSS
2	52786331	52948906	LOSS
2	52994927	53058941	LOSS
2	53163987	53174071	LOSS
2	53210079	53219203	LOSS
2	53250222	53254179	LOSS
2	53395092	53447349	LOSS
2	53842970	53846965	LOSS
2	53895843	54082405	LOSS
2	54146292	54150237	LOSS
2	54185744	54192205	LOSS
2	54352358	54359303	LOSS
2	54382335	54386922	LOSS
2	54482136	54486851	LOSS
2	54513079	54515863	LOSS
2	54673502	54684557	LOSS
2	54714119	54744271	LOSS
2	54855574	54858664	LOSS
2	54979084	54985732	LOSS
2	55086468	55091939	LOSS
2	55143641	55151440	LOSS
2	55152587	55158082	LOSS
2	55171943	55178688	LOSS
2	55184133	55252447	LOSS
2	55275328	55323183	LOSS
2	55324500	55335045	LOSS
2	55392718	55622864	LOSS
2	55675939	55688713	LOSS
2	55827638	55849840	LOSS
2	55870485	55874565	LOSS
2	55882502	55924839	LOSS
2	55979316	55985082	LOSS
2	56010606	56015249	LOSS
2	56051658	56053731	LOSS
2	56071562	56073809	LOSS
2	56419564	56427317	LOSS
2	56864872	56964639	LOSS
2	56979906	56991036	LOSS
2	57050643	57207748	LOSS
2	57224614	57242556	LOSS
2	57406993	57417228	LOSS
2	57549451	57552750	LOSS
2	57741113	57744319	LOSS
2	57775544	57780007	LOSS
2	57807736	57855341	LOSS
2	57970078	58078122	LOSS
2	58211469	58258689	LOSS
2	58416749	58428741	LOSS
2	58870671	58884505	LOSS
2	58985331	58990485	LOSS
2	59095800	59099616	LOSS
2	59141568	59144019	LOSS
2	59234293	59257567	LOSS
2	60401702	60442515	LOSS
2	61002427	61022656	LOSS
2	61068451	61081542	LOSS
2	61095245	61113631	LOSS
2	61237365	61246145	LOSS
2	61314020	61370819	LOSS
2	61389737	61405008	LOSS
2	61450525	61468991	LOSS
2	61482261	61507416	LOSS
2	61630429	61638530	LOSS
2	61703856	61760912	LOSS
2	62053619	62064953	LOSS
2	62101344	62271992	LOSS
2	62297766	62322051	LOSS
2	62611707	62626522	LOSS
2	62732779	62761855	LOSS
2	62797500	62798783	LOSS
2	62890171	62895132	LOSS
2	63090065	63398117	LOSS
2	63740037	63773339	LOSS
2	63813458	63855645	LOSS
2	64045982	64194089	LOSS
2	64314824	64375296	LOSS
2	64503010	64509954	LOSS
2	64545393	64557814	LOSS
2	64697704	64699137	LOSS
2	64772146	64778847	LOSS
2	64860474	64882414	LOSS
2	65029203	65041016	LOSS
2	65296280	65299802	LOSS
2	65311031	65312217	LOSS
2	65331659	65354332	LOSS
2	65537214	65542672	LOSS
2	65715214	65717887	LOSS
2	65860798	65864263	LOSS
2	66028199	66036869	LOSS
2	67025882	67029344	LOSS
2	67041652	67054527	LOSS
2	67551652	67579080	LOSS
2	67622348	67630835	LOSS
2	67647028	67664630	LOSS
2	67757184	67765353	LOSS
2	68213897	68219132	LOSS
2	68260795	68282608	LOSS
2	68312803	68316575	LOSS
2	68354936	68369946	LOSS
2	68381852	68385266	LOSS
2	68566558	68570223	LOSS
2	68592315	68596501	LOSS
2	68642807	68654196	LOSS
2	68668553	68765493	LOSS
2	68774100	68794483	LOSS
2	68879378	68883233	LOSS
2	69159649	69173570	LOSS
2	69330118	69334990	LOSS
2	69713735	69720940	LOSS
2	69870119	69874221	LOSS
2	70121197	70153848	LOSS
2	70179233	70285958	LOSS
2	70341575	70368923	LOSS
2	70408444	70488470	LOSS
2	70983833	70991547	LOSS
2	71041276	71057629	LOSS
2	71123910	71138563	LOSS
2	71148281	71164634	LOSS
2	71176202	71192202	LOSS
2	71205353	71215322	LOSS
2	71234671	71236047	LOSS
2	71595282	71618004	LOSS
2	71762413	71793508	LOSS
2	71801334	71802951	LOSS
2	71821847	71829924	LOSS
2	71927126	71930787	LOSS
2	72134734	72136907	LOSS
2	72179782	72183257	LOSS
2	72354740	72382278	LOSS
2	72834955	72960438	LOSS
2	73143056	73148896	LOSS
2	73427222	73430752	LOSS
2	73486013	73493602	LOSS
2	73612102	73643753	LOSS
2	73675492	73679572	LOSS
2	74041720	74044665	LOSS
2	74054272	74062219	LOSS
2	74124299	74125868	LOSS
2	74295719	74311145	LOSS
2	74326902	74330495	LOSS
2	74395991	74409609	LOSS
2	74643215	74649934	LOSS
2	74687960	74732316	LOSS
2	74756150	74760496	LOSS
2	74777472	74790160	LOSS
2	74860219	74867530	LOSS
2	74957420	74960055	LOSS
2	75059965	75062504	LOSS
2	75092561	75095809	LOSS
2	75518397	75524762	LOSS
2	75874015	75929513	LOSS
2	76937446	76949101	LOSS
2	77104052	77119346	LOSS
2	77166644	77172901	LOSS
2	77200907	77207142	LOSS
2	77580531	77589901	LOSS
2	77792544	77839068	LOSS
2	77854205	77865623	LOSS
2	77885347	77947988	LOSS
2	78426191	78576957	LOSS
2	78707767	78711422	LOSS
2	78826234	78832486	LOSS
2	78900269	78904354	LOSS
2	79032967	79038341	LOSS
2	79332083	79341731	LOSS
2	79353700	79381900	LOSS
2	79553079	79589721	LOSS
2	79620754	79624988	LOSS
2	79883202	79888869	LOSS
2	80045133	80054826	LOSS
2	80129506	80132996	LOSS
2	80278910	80287676	LOSS
2	80300232	80306270	LOSS
2	80529496	80538419	LOSS
2	81060758	81063020	LOSS
2	81415065	81423424	LOSS
2	81444320	81447699	LOSS
2	81799328	81837644	LOSS
2	82322037	82369359	LOSS
2	82427409	82455842	LOSS
2	82879553	82922195	LOSS
2	83150544	83153359	LOSS
2	83369213	83377531	LOSS
2	83513890	83527123	LOSS
2	83598443	83614315	LOSS
2	83824980	83831891	LOSS
2	84001716	84081960	LOSS
2	84600434	84603760	LOSS
2	84898267	84900922	LOSS
2	85366971	85374197	LOSS
2	85523220	85528643	LOSS
2	85531116	85534950	LOSS
2	85545490	85546718	LOSS
2	85553784	85555478	LOSS
2	85617913	85667321	LOSS
2	85668952	85673487	LOSS
2	85824592	85828014	LOSS
2	85884384	85895704	LOSS
2	85921353	85924131	LOSS
2	85976601	85985623	LOSS
2	86003597	86010770	LOSS
2	86060781	86063465	LOSS
2	86207552	86215125	LOSS
2	86251200	86257515	LOSS
2	86267586	86281301	LOSS
2	86398008	86417493	LOSS
2	86990622	87006202	LOSS
2	87015653	87018547	LOSS
2	88312469	88328163	LOSS
2	88721139	88724485	LOSS
2	88747766	88763864	LOSS
2	88891386	88897771	LOSS
2	95931218	95992831	LOSS
2	96040645	96053623	LOSS
2	96525991	98024837	LOSS
2	98270149	98301246	LOSS
2	98349454	98357163	LOSS
[truncated: 15,438 more rows]

## Sheet: CNVRs - Gain
CNVRs- Gain
Chr	Start	End	CNVType
1	809700	1337539	GAIN
1	1361463	1404809	GAIN
1	1458954	1494196	GAIN
1	1532262	1619767	GAIN
1	1674111	1698894	GAIN
1	1846582	2001568	GAIN
1	2074104	2277392	GAIN
1	2283844	2290143	GAIN
1	2304000	2321099	GAIN
1	2337194	2587026	GAIN
1	2726700	2743008	GAIN
1	2775716	2956666	GAIN
1	2977762	3064626	GAIN
1	3102284	3208830	GAIN
1	3239153	3247389	GAIN
1	3315818	3706969	GAIN
1	4066781	4082105	GAIN
1	4770904	4772717	GAIN
1	5729995	5738089	GAIN
1	5903167	5937327	GAIN
1	6019463	6232157	GAIN
1	6266974	6272065	GAIN
1	6296791	6347728	GAIN
1	6476286	6483705	GAIN
1	6519453	6571187	GAIN
1	6610478	6615926	GAIN
1	6634731	6673780	GAIN
1	6685825	6697530	GAIN
1	6790145	6793386	GAIN
1	7163374	7173895	GAIN
1	7507696	7519264	GAIN
1	7721348	7742501	GAIN
1	9009352	9011586	GAIN
1	9306849	9308977	GAIN
1	9321241	9325085	GAIN
1	9513234	9790278	GAIN
1	9908269	9933281	GAIN
1	10380144	10588836	GAIN
1	10678439	10740626	GAIN
1	11004245	11009716	GAIN
1	11103408	11117651	GAIN
1	11584164	11596127	GAIN
1	11703754	11736710	GAIN
1	11808550	11811234	GAIN
1	11852516	11861348	GAIN
1	12074515	12094046	GAIN
1	12198305	12206866	GAIN
1	12663329	12921278	GAIN
1	13171723	13374687	GAIN
1	14313250	14370907	GAIN
1	14667884	14702567	GAIN
1	16051260	16079476	GAIN
1	16110815	16113071	GAIN
1	16260803	16277828	GAIN
1	16456721	16487971	GAIN
1	16493225	16513153	GAIN
1	16531263	16535497	GAIN
1	16558142	16560248	GAIN
1	17261738	17330453	GAIN
1	17409382	17413177	GAIN
1	17593214	17616572	GAIN
1	17948389	17952531	GAIN
1	18020616	18028172	GAIN
1	18806855	18809916	GAIN
1	19198064	19212051	GAIN
1	19648390	19676809	GAIN
1	20072025	20073057	GAIN
1	20334732	20347504	GAIN
1	20921395	20931828	GAIN
1	20971041	20975724	GAIN
1	21011330	21016906	GAIN
1	21026239	21070238	GAIN
1	21430550	21488173	GAIN
1	21544247	21555732	GAIN
1	21884318	21891162	GAIN
1	21921058	21925603	GAIN
1	22148716	22191481	GAIN
1	22206138	22207874	GAIN
1	22244592	22296307	GAIN
1	22331981	22359839	GAIN
1	22442025	22446902	GAIN
1	22489756	22493977	GAIN
1	22656796	22658705	GAIN
1	22913920	22928813	GAIN
1	23884369	23885835	GAIN
1	23891416	23924221	GAIN
1	24431956	24434595	GAIN
1	25236807	25241116	GAIN
1	25572968	25575356	GAIN
1	26073240	26081051	GAIN
1	26348474	26367891	GAIN
1	26527863	26529061	GAIN
1	26606174	26612475	GAIN
1	26625294	26654788	GAIN
1	26895331	26901319	GAIN
1	27648771	27689476	GAIN
1	27848515	27867576	GAIN
1	27872827	27878650	GAIN
1	28843318	28868324	GAIN
1	30434028	30438370	GAIN
1	31192249	31194784	GAIN
1	31695201	31699158	GAIN
1	32084861	32092610	GAIN
1	32263665	32289588	GAIN
1	32699227	32758308	GAIN
1	33234254	33237358	GAIN
1	33360234	33390980	GAIN
1	35164392	35174826	GAIN
1	36415909	36429094	GAIN
1	36553092	36563583	GAIN
1	36785393	36790011	GAIN
1	36859483	36863523	GAIN
1	37542913	37558636	GAIN
1	38187888	38190625	GAIN
1	39412102	39433371	GAIN
1	40147343	40158828	GAIN
1	40275071	40282708	GAIN
1	40980559	40981845	GAIN
1	41480795	41494395	GAIN
1	41829714	41833162	GAIN
1	41975636	41976727	GAIN
1	42106703	42113523	GAIN
1	43011340	43037293	GAIN
1	43243380	43354459	GAIN
1	44056756	44058034	GAIN
1	44071105	44106555	GAIN
1	44685695	44690168	GAIN
1	45189817	45196790	GAIN
1	45264526	45296711	GAIN
1	45740107	45758543	GAIN
1	46196813	46203981	GAIN
1	46584226	46598282	GAIN
1	47651615	47655816	GAIN
1	52498112	52522356	GAIN
1	53157921	53205657	GAIN
1	53534248	53559479	GAIN
1	53969197	53975001	GAIN
1	53981516	54001983	GAIN
1	54059128	54064240	GAIN
1	54702812	54704629	GAIN
1	55060251	55072915	GAIN
1	55217734	55252738	GAIN
1	55518085	55530105	GAIN
1	59041930	59042997	GAIN
1	60746325	60757629	GAIN
1	65843334	65855298	GAIN
1	65922084	66007430	GAIN
1	66387137	66389097	GAIN
1	67449020	67452482	GAIN
1	67860090	67862197	GAIN
1	68757334	68808894	GAIN
1	69274113	69383835	GAIN
1	70105528	70137611	GAIN
1	73263969	73293057	GAIN
1	73670808	73703913	GAIN
1	75036812	75038747	GAIN
1	75137285	75174145	GAIN
1	75617973	75653196	GAIN
1	77168568	77192295	GAIN
1	77389416	77439594	GAIN
1	77964269	78048331	GAIN
1	78359029	78374546	GAIN
1	78974909	79065052	GAIN
1	80969566	80972773	GAIN
1	81348334	81359119	GAIN
1	85027260	85029489	GAIN
1	85578057	85610585	GAIN
1	85658944	85666163	GAIN
1	85980697	86004322	GAIN
1	88191319	88197017	GAIN
1	92708323	92733966	GAIN
1	94037220	94056279	GAIN
1	95001600	95330427	GAIN
1	98198570	98204094	GAIN
1	99708099	99716581	GAIN
1	101513708	101543389	GAIN
1	102968036	102969517	GAIN
1	103354135	103375336	GAIN
1	104103057	104132315	GAIN
1	105319626	105856143	GAIN
1	106003624	106044091	GAIN
1	106056983	106067300	GAIN
1	106945991	106957647	GAIN
1	106999159	107006125	GAIN
1	107267115	107321785	GAIN
1	109254672	109289353	GAIN
1	109792784	109817245	GAIN
1	110230836	110310541	GAIN
1	110466087	110467420	GAIN
1	110740791	110744181	GAIN
1	110875424	110884493	GAIN
1	110921715	110931112	GAIN
1	110945854	110955220	GAIN
1	111026570	111032156	GAIN
1	112705060	112741759	GAIN
1	113246274	113306283	GAIN
1	113331134	113900037	GAIN
1	115108738	115122193	GAIN
1	115309512	115323219	GAIN
1	117203533	117215771	GAIN
1	119241611	119298157	GAIN
1	120004075	120005220	GAIN
1	120069931	120101780	GAIN
1	120131511	120139764	GAIN
1	120515760	120531321	GAIN
1	144691143	144881595	GAIN
1	144903149	145195804	GAIN
1	145561730	145563082	GAIN
1	145588184	145595820	GAIN
1	145625979	145799634	GAIN
1	146880881	146894672	GAIN
1	147090775	147092372	GAIN
1	148004783	148552802	GAIN
1	149852728	149856813	GAIN
1	150516931	150536349	GAIN
1	150548254	150552534	GAIN
1	151259043	151265463	GAIN
1	152079314	152085307	GAIN
1	152095083	152136230	GAIN
1	152251714	152286967	GAIN
1	152321344	152331240	GAIN
1	152648950	152659848	GAIN
1	152882512	152884006	GAIN
1	153320372	153416920	GAIN
1	153614712	153653250	GAIN
1	153662340	153696665	GAIN
1	153898947	153907287	GAIN
1	154307630	154360700	GAIN
1	154594690	154631225	GAIN
1	154917701	154925989	GAIN
1	155028450	155030599	GAIN
1	155150593	155158634	GAIN
1	155188761	155208414	GAIN
1	155261529	155265446	GAIN
1	155290531	155300291	GAIN
1	155658015	155667102	GAIN
1	156262528	156278175	GAIN
1	156687179	156698346	GAIN
1	156855079	156896164	GAIN
1	158667081	158670429	GAIN
1	159897559	159904555	GAIN
1	160061384	160063926	GAIN
1	161121836	161123804	GAIN
1	161392064	161406056	GAIN
1	161451027	161500130	GAIN
1	161695639	161697547	GAIN
1	162390085	162433515	GAIN
1	163440717	163446901	GAIN
1	163939009	164078275	GAIN
1	168211883	168214098	GAIN
1	175891551	175902596	GAIN
1	177636786	177673489	GAIN
1	177879721	177893118	GAIN
1	179114056	179178170	GAIN
1	179849728	179852074	GAIN
1	180165582	180169405	GAIN
1	180893451	180914966	GAIN
1	182025401	182026586	GAIN
1	182300601	182319534	GAIN
1	182596728	182610590	GAIN
1	186322868	186570733	GAIN
1	187086076	187269647	GAIN
1	187641214	187898070	GAIN
1	189163030	189200374	GAIN
1	189319775	189322893	GAIN
1	189337997	190132037	GAIN
1	193622690	193627682	GAIN
1	193770601	193774083	GAIN
1	194900419	194919249	GAIN
1	195050174	195072336	GAIN
1	195303475	195310719	GAIN
1	195953360	196011064	GAIN
1	196196103	196318480	GAIN
1	196801025	196901753	GAIN
1	197621365	197674344	GAIN
1	197820066	197883412	GAIN
1	198645649	198776550	GAIN
1	199979971	199987320	GAIN
1	200944710	200978030	GAIN
1	201175274	201182440	GAIN
1	201282334	201287853	GAIN
1	201354771	201358367	GAIN
1	201537457	201547532	GAIN
1	201868333	201884952	GAIN
1	201981129	201983242	GAIN
1	202070183	202081222	GAIN
1	202092293	202102824	GAIN
1	202130754	202155805	GAIN
1	202287118	202288462	GAIN
1	202954291	203061578	GAIN
1	203140219	203148963	GAIN
1	203182292	203190240	GAIN
1	203374751	203600654	GAIN
1	204586184	204588988	GAIN
1	205034434	205056844	GAIN
1	205271739	205277843	GAIN
1	205492679	205501173	GAIN
1	205548095	205549998	GAIN
1	205627886	205634916	GAIN
1	205716669	205723304	GAIN
1	206647787	206651107	GAIN
1	206757070	206759622	GAIN
1	208883395	208994658	GAIN
1	209249614	209552880	GAIN
1	209790859	209791929	GAIN
1	209796948	209799292	GAIN
1	209930215	209935031	GAIN
1	211651544	211654742	GAIN
1	212632381	212652349	GAIN
1	213071341	213078530	GAIN
1	213760243	213793240	GAIN
1	223627639	223641440	GAIN
1	223899898	223902196	GAIN
1	224233272	224238495	GAIN
1	224459338	224513972	GAIN
1	224803125	224806976	GAIN
1	224942850	225162060	GAIN
1	225327187	225334533	GAIN
1	225370023	225556117	GAIN
1	226259804	226271624	GAIN
1	226821306	226835214	GAIN
1	226923264	226926632	GAIN
1	227148675	227175253	GAIN
1	227842385	227844034	GAIN
1	227917482	227936984	GAIN
1	228247396	228364986	GAIN
1	228397177	228407285	GAIN
1	228428265	228450531	GAIN
1	228457036	228614224	GAIN
1	228782552	228818506	GAIN
1	229238331	229243067	GAIN
1	230415417	230417408	GAIN
1	230840016	230847523	GAIN
1	231374784	231377189	GAIN
1	232519150	232540274	GAIN
1	232574544	232581667	GAIN
1	232818269	232822202	GAIN
1	233699708	233701296	GAIN
1	234320335	234331454	GAIN
1	234894361	234898271	GAIN
1	235574974	235582862	GAIN
1	236029475	236094323	GAIN
1	236117243	236132627	GAIN
1	236148559	236210192	GAIN
1	236244634	236259821	GAIN
1	236598984	236786027	GAIN
1	236913280	236987489	GAIN
1	237123747	237134311	GAIN
1	238979813	238987220	GAIN
1	240772078	240851582	GAIN
1	242121377	242135186	GAIN
1	242218784	242231183	GAIN
1	243329049	243583899	GAIN
1	244624314	244648122	GAIN
1	244664876	244676820	GAIN
1	245292591	245309978	GAIN
1	245413424	245425345	GAIN
1	245848878	245850956	GAIN
1	246264809	246557784	GAIN
1	246743816	247061466	GAIN
1	247266972	247289215	GAIN
1	247410699	247442657	GAIN
1	247456607	248831191	GAIN
1	248900100	248907678	GAIN
1	249104845	249142362	GAIN
1	249210835	249213967	GAIN
2	31791	196607	GAIN
2	309040	453432	GAIN
2	790657	1054851	GAIN
2	1426346	1525714	GAIN
2	1582242	1617609	GAIN
2	1621383	1622853	GAIN
2	1752229	1761661	GAIN
2	1842968	1851042	GAIN
2	2938213	2942421	GAIN
2	3178479	3198175	GAIN
2	3224155	3258174	GAIN
2	3391539	3393565	GAIN
2	3609972	3622923	GAIN
2	3686341	3692012	GAIN
2	3722494	3755335	GAIN
2	5166374	5173889	GAIN
2	5466223	5535233	GAIN
2	9911167	9913006	GAIN
2	10586660	11093677	GAIN
2	11455581	11468508	GAIN
2	11750870	11758948	GAIN
2	11774324	11775518	GAIN
2	12539288	12661344	GAIN
2	14590951	14607806	GAIN
2	14772997	14775586	GAIN
2	15817326	15825988	GAIN
2	18171812	18220371	GAIN
2	20814715	20826748	GAIN
2	20845146	20850439	GAIN
2	21184545	21187592	GAIN
2	24260578	24262346	GAIN
2	24661024	24673053	GAIN
2	25160743	25280281	GAIN
2	26209031	26220635	GAIN
2	26395031	26411233	GAIN
2	26528236	26942739	GAIN
2	27303062	27315557	GAIN
2	27599875	27603798	GAIN
2	27748793	27771963	GAIN
2	27804192	27805351	GAIN
2	29092543	29093715	GAIN
2	29222070	29227208	GAIN
2	29294070	29296461	GAIN
2	34098956	34126772	GAIN
2	34209539	34326053	GAIN
2	34997372	35014433	GAIN
2	35468231	35487137	GAIN
2	35600195	35609498	GAIN
2	35647806	35735029	GAIN
2	36090834	36315457	GAIN
2	37203673	37217027	GAIN
2	37979226	37995021	GAIN
2	38955129	38975726	GAIN
2	40165002	40199132	GAIN
2	42989592	42990973	GAIN
2	43451498	43452875	GAIN
2	44035568	44037047	GAIN
2	44076731	44082351	GAIN
2	46458927	46465502	GAIN
2	46520384	46527000	GAIN
2	46604604	46608860	GAIN
2	46762023	46768559	GAIN
2	46775757	46788017	GAIN
2	47247718	47257989	GAIN
2	47277125	47293307	GAIN
2	49634299	49672411	GAIN
2	50614840	50648733	GAIN
2	51661172	51672433	GAIN
2	51791585	51815380	GAIN
2	52019877	52178661	GAIN
2	52376722	52401347	GAIN
2	52677879	52804604	GAIN
2	55903420	55939235	GAIN
2	56717429	56746427	GAIN
2	57782987	57864467	GAIN
2	59590110	59655381	GAIN
2	63175539	63178111	GAIN
2	63519361	63527859	GAIN
2	64604117	64618384	GAIN
2	64717119	64738069	GAIN
2	65298649	65299802	GAIN
2	65540949	65542192	GAIN
2	68253616	68530681	GAIN
2	69994543	69995606	GAIN
2	70497030	70643279	GAIN
2	71359261	71365314	GAIN
2	71384353	71398555	GAIN
2	71701352	71704844	GAIN
2	71780175	71786327	GAIN
2	72357651	72380823	GAIN
2	74124299	74125868	GAIN
2	74692191	74699778	GAIN
2	74707937	74731277	GAIN
2	75095478	75224867	GAIN
2	77537323	77558426	GAIN
2	77977262	78005594	GAIN
2	78361005	78384746	GAIN
2	79158196	79224138	GAIN
2	79310943	79410207	GAIN
2	80529496	80534274	GAIN
2	81888258	81979517	GAIN
2	83515924	83570115	GAIN
2	83993603	84025541	GAIN
2	85554433	85555478	GAIN
2	85661384	85663680	GAIN
2	85892473	85895338	GAIN
2	85921353	85923181	GAIN
2	86971347	87052934	GAIN
2	88828696	88843411	GAIN
2	95835614	95856611	GAIN
2	95937962	95992831	GAIN
2	96688471	96691125	GAIN
2	96777168	96836512	GAIN
2	97024988	97315570	GAIN
2	97423626	97483783	GAIN
2	97526438	97530762	GAIN
2	97631882	97638495	GAIN
2	98289680	98301246	GAIN
2	101172956	101184651	GAIN
2	101910476	101912139	GAIN
2	102953150	102971865	GAIN
2	104186924	104210674	GAIN
2	105964060	106073446	GAIN
2	106508956	106547364	GAIN
2	108610657	108691787	GAIN
2	109083216	109089289	GAIN
2	110255147	110264597	GAIN
2	110836790	110982530	GAIN
2	112270857	112282752	GAIN
2	113889006	113890759	GAIN
2	114909198	116156971	GAIN
2	117772609	117797774	GAIN
2	117803018	117823797	GAIN
2	118547463	118797865	GAIN
2	119999893	120007357	GAIN
2	120192837	120195108	GAIN
2	121106003	121118921	GAIN
2	123284395	123291022	GAIN
2	124831974	124838815	GAIN
2	127804699	127808806	GAIN
2	128366101	128415075	GAIN
2	128641031	128669680	GAIN
2	129015968	129045765	GAIN
2	129116078	129147206	GAIN
2	129206104	129222920	GAIN
2	129590826	129647350	GAIN
2	130550135	130557254	GAIN
2	131110097	131158755	GAIN
2	131511470	131522065	GAIN
2	131789384	131804649	GAIN
2	131896749	131914435	GAIN
2	132985076	133023841	GAIN
2	133174044	133175524	GAIN
2	133276900	133313845	GAIN
2	133402607	133405881	GAIN
2	133983827	134699036	GAIN
2	134790186	135268921	GAIN
2	136898657	137406682	GAIN
2	137886196	137887943	GAIN
2	138283751	138303328	GAIN
2	139433639	139518044	GAIN
2	141475973	141601530	GAIN
2	141662215	141920732	GAIN
2	142612217	142634964	GAIN
2	143007387	143139658	GAIN
2	146014118	146023607	GAIN
2	149279361	149310384	GAIN
2	152117780	152120714	GAIN
2	153247766	153302189	GAIN
2	154643103	154650420	GAIN
2	155068296	155513139	GAIN
2	159962411	160023166	GAIN
2	161431002	161455178	GAIN
2	164439057	164442441	GAIN
2	166750943	167338204	GAIN
2	167652463	167774341	GAIN
2	167919408	167925192	GAIN
2	168105449	168106979	GAIN
2	168373826	168721539	GAIN
2	169932975	169957023	GAIN
2	170303507	170363682	GAIN
2	170417031	170428406	GAIN
2	170564407	170626559	GAIN
2	171569396	171572580	GAIN
2	171822119	171847388	GAIN
2	172271793	172295104	GAIN
2	172962314	172978524	GAIN
2	173405330	173720426	GAIN
2	176800936	176942445	GAIN
2	176948111	176974122	GAIN
2	178203704	178229877	GAIN
2	179022596	179035031	GAIN
2	180414913	180424372	GAIN
2	180977109	180983519	GAIN
2	182030229	182073998	GAIN
2	182331963	182430219	GAIN
2	185145099	185258714	GAIN
2	185362149	185410092	GAIN
2	186306900	187381618	GAIN
2	188824158	188879205	GAIN
2	189448992	189467537	GAIN
2	189610833	189675612	GAIN
2	189750863	189761153	GAIN
2	190521054	190684782	GAIN
2	195688555	195772662	GAIN
2	196186077	196289817	GAIN
2	196636611	196647539	GAIN
2	197777721	200518382	GAIN
2	202407774	202412322	GAIN
2	204066437	204126463	GAIN
2	204304489	204306452	GAIN
2	204764610	204775030	GAIN
2	208581439	208585565	GAIN
2	209672072	209676037	GAIN
2	209683153	209693319	GAIN
2	209849299	209877078	GAIN
2	213248130	213255912	GAIN
2	214319016	214354100	GAIN
2	214608714	214617580	GAIN
2	218196968	218213149	GAIN
2	218647894	218695848	GAIN
2	218712449	218713542	GAIN
2	219106172	219124222	GAIN
2	219255993	219272342	GAIN
2	219507148	219509618	GAIN
2	219754737	219766672	GAIN
2	219894260	219895968	GAIN
2	220082906	220095058	GAIN
2	220241274	220254619	GAIN
2	220355135	220366273	GAIN
2	220396543	220424192	GAIN
2	220426370	220619554	GAIN
2	221948730	221971645	GAIN
2	223535935	223537364	GAIN
2	223917244	223918680	GAIN
2	225209245	225358232	GAIN
2	226810349	226828697	GAIN
2	226902562	226909209	GAIN
2	227656087	227665678	GAIN
2	228240766	228258288	GAIN
2	232343110	232349636	GAIN
2	232389301	232393473	GAIN
2	233197644	233324491	GAIN
2	233386484	233405397	GAIN
2	233502344	233518644	GAIN
2	233732361	233748708	GAIN
2	233897101	233899377	GAIN
2	233976432	233978526	GAIN
2	234110032	234116545	GAIN
2	234377185	234386803	GAIN
2	234726058	234740275	GAIN
2	234990709	237016087	GAIN
2	238243281	238253261	GAIN
2	238277795	238283646	GAIN
2	238554657	238556467	GAIN
2	238712175	238774130	GAIN
2	238783156	238788668	GAIN
2	239010428	239017199	GAIN
2	239026131	239075935	GAIN
2	239145562	239173694	GAIN
2	239329737	239400517	GAIN
2	239994222	240036959	GAIN
2	240111556	240120482	GAIN
2	240497704	240524392	GAIN
2	240779006	240783907	GAIN
2	240969168	240984833	GAIN
2	241369588	241409456	GAIN
2	241482099	241542923	GAIN
2	241561774	241577705	GAIN
2	241625799	241769281	GAIN
2	241808308	241818527	GAIN
2	241826517	241874076	GAIN
2	242002306	242012759	GAIN
2	242063350	242068021	GAIN
2	242122625	242149010	GAIN
2	242659698	242880030	GAIN
2	242897225	242953337	GAIN
3	105793	162870	GAIN
3	369675	1484458	GAIN
3	1510262	1573338	GAIN
3	1585615	3113952	GAIN
3	3285795	3301153	GAIN
3	4301023	4306524	GAIN
3	4793145	4799460	GAIN
3	5580117	5708399	GAIN
3	5733545	5777493	GAIN
3	8158084	8437198	GAIN
3	8685908	8708473	GAIN
3	8809119	8810896	GAIN
3	9865184	9877151	GAIN
3	9885022	9898280	GAIN
3	9956938	9970170	GAIN
3	12429468	12683310	GAIN
3	12855693	12859342	GAIN
3	12940908	12997353	GAIN
3	13142252	13146135	GAIN
3	13667983	13673284	GAIN
3	14186757	14188477	GAIN
3	14551444	14557149	GAIN
3	22416946	22429060	GAIN
3	23419700	23439509	GAIN
3	26052924	26057822	GAIN
3	26424850	26439471	GAIN
3	30170475	30198530	GAIN
3	30567666	30678214	GAIN
3	31776980	31785560	GAIN
3	32350699	32359009	GAIN
3	32932095	32933295	GAIN
3	33003985	33014113	GAIN
3	34566374	34570728	GAIN
3	38028536	38053084	GAIN
3	38148271	38163266	GAIN
3	39176268	39187597	GAIN
3	39226336	39230997	GAIN
3	39666017	39675765	GAIN
3	40148619	40252189	GAIN
3	40536525	40578815	GAIN
3	42727198	42728468	GAIN
3	43095101	43098454	GAIN
3	44037342	44091973	GAIN
3	45632317	45637830	GAIN
3	46007802	46012226	GAIN
3	46490388	46497368	GAIN
3	46727842	46751873	GAIN
3	46760957	46786162	GAIN
3	46791386	46845618	GAIN
3	47026596	47050775	GAIN
3	47443262	47464122	GAIN
3	47571440	47583196	GAIN
3	48207367	48398586	GAIN
3	48455155	48474359	GAIN
3	48504181	48509036	GAIN
3	48591481	48633245	GAIN
3	48697654	48712174	GAIN
3	48716065	48717619	GAIN
3	49034879	49068331	GAIN
3	49157771	49162298	GAIN
3	49298139	49336232	GAIN
3	49428840	49530469	GAIN
3	49680058	49707632	GAIN
3	49728870	49761081	GAIN
3	49841876	49843568	GAIN
3	49934059	49949430	GAIN
3	50199747	50427616	GAIN
3	51714373	51751813	GAIN
3	52014567	52021614	GAIN
3	52039224	52101799	GAIN
3	52254439	52269380	GAIN
3	52320227	52437893	GAIN
3	52469639	52570892	GAIN
3	52824821	52833219	GAIN
3	52836693	52841111	GAIN
3	52847984	52852106	GAIN
3	53254076	53277063	GAIN
3	56153711	56172079	GAIN
3	56556790	56600691	GAIN
3	57116601	57122303	GAIN
3	58523333	58551800	GAIN
3	58717741	58744141	GAIN
3	59029189	59051455	GAIN
3	60528168	60543675	GAIN
3	63128304	63138740	GAIN
3	66074534	66085739	GAIN
3	66432717	66433793	GAIN
3	67297481	68071041	GAIN
3	69153481	69177913	GAIN
3	69319503	69323185	GAIN
3	69415098	69512024	GAIN
3	73432944	73434086	GAIN
3	74722141	74841608	GAIN
3	75601591	75609149	GAIN
3	77830507	77849361	GAIN
3	79417704	79585570	GAIN
3	80118232	80165174	GAIN
3	80403787	80949880	GAIN
3	82517313	82585128	GAIN
3	83175006	83216148	GAIN
3	83400564	83535951	GAIN
3	83680204	83699570	GAIN
3	84829109	84839449	GAIN
3	85129329	85336559	GAIN
3	85516913	85551820	GAIN
3	87566096	87571797	GAIN
3	89043805	89422868	GAIN
3	89602077	89622178	GAIN
3	90138312	90501225	GAIN
3	93512116	93769932	GAIN
3	93809151	93842073	GAIN
3	94677802	94697628	GAIN
3	95006992	95798225	GAIN
3	95994738	96045751	GAIN
3	97103648	97116469	GAIN
3	97684754	97767182	GAIN
3	97916541	97926408	GAIN
3	98926090	98947275	GAIN
3	99039023	99058195	GAIN
3	99513455	99515556	GAIN
3	100044952	100060135	GAIN
3	100824762	100834876	GAIN
3	101314373	101395629	GAIN
3	101695198	101699667	GAIN
3	102064584	102150146	GAIN
3	102946216	102950983	GAIN
3	104851385	104858070	GAIN
3	105129061	105549067	GAIN
3	106560695	106911451	GAIN
3	109943401	109980033	GAIN
3	110112541	110120946	GAIN
3	112384518	112417865	GAIN
3	112991481	112993492	GAIN
3	113372047	113374646	GAIN
3	116468231	116525589	GAIN
3	118779375	118781460	GAIN
3	120551100	120564338	GAIN
3	121712002	121713121	GAIN
3	122629675	122632248	GAIN
3	124515308	124516793	GAIN
3	124680376	124699202	GAIN
3	124731689	124732739	GAIN
3	124776845	124794877	GAIN
3	125767042	125896572	GAIN
3	126068579	126076988	GAIN
3	126674224	126757949	GAIN
3	127135736	127221302	GAIN
3	127388864	127410915	GAIN
3	128106283	128154950	GAIN
3	128404269	128412024	GAIN
3	128627862	128629116	GAIN
3	129279235	129292539	GAIN
3	131102185	131104901	GAIN
3	132322262	132350462	GAIN
3	133138339	133148342	GAIN
3	133174835	133268364	GAIN
3	133621122	133636566	GAIN
3	137480715	137490868	GAIN
3	138037403	138213709	GAIN
3	141415633	141421667	GAIN
3	144082397	144093527	GAIN
3	144782354	144812596	GAIN
3	145072970	145227596	GAIN
3	146273361	146334764	GAIN
3	152509179	152522005	GAIN
3	153139282	153188510	GAIN
3	153839806	153841983	GAIN
3	154669204	154844815	GAIN
3	155347040	155355295	GAIN
3	158004189	158038585	GAIN
3	158226238	158236860	GAIN
3	162383375	162390432	GAIN
3	163263886	164602644	GAIN
3	164735584	164779147	GAIN
3	165637529	165828016	GAIN
3	166123114	166355397	GAIN
3	173570307	173575416	GAIN
3	175177424	175289438	GAIN
3	175516157	175573756	GAIN
3	175893657	175946326	GAIN
3	176815179	177673585	GAIN
3	178889524	179187663	GAIN
3	180146777	180164667	GAIN
3	180748561	180757330	GAIN
3	182860717	182923265	GAIN
3	183834490	183844312	GAIN
3	183942187	183955017	GAIN
3	184070545	184073238	GAIN
3	184098647	184106783	GAIN
3	184290611	184296753	GAIN
3	186394864	186396000	GAIN
3	186414416	186418718	GAIN
3	186505755	186512553	GAIN
3	186530484	186628775	GAIN
3	187331590	187337495	GAIN
3	188352914	188414031	GAIN
3	191231198	191490240	GAIN
3	191989376	191996202	GAIN
3	192407268	192603329	GAIN
3	192919373	192922671	GAIN
3	193078262	193080883	GAIN
3	194059960	194063344	GAIN
3	194762603	194764718	GAIN
3	194785320	194787845	GAIN
3	194790454	194797165	GAIN
3	195418291	195479681	GAIN
3	195487537	195497143	GAIN
3	195515508	195522366	GAIN
3	195550320	195553402	GAIN
3	195591029	195619254	GAIN
3	195911899	195925458	GAIN
3	195955026	195956874	GAIN
3	196386993	196388407	GAIN
3	196730547	196744894	GAIN
3	196749408	196755337	GAIN
3	196935187	197186320	GAIN
3	197203643	197228202	GAIN
3	197239071	197241286	GAIN
3	197395351	197607772	GAIN
3	197687180	197713347	GAIN
4	69461	220415	GAIN
4	239544	273576	GAIN
4	435370	448345	GAIN
4	617357	681940	GAIN
4	779077	783028	GAIN
4	809363	888937	GAIN
4	932668	1055466	GAIN
4	1162947	1172933	GAIN
4	1205975	1227566	GAIN
4	1304161	1409209	GAIN
4	1502854	1574105	GAIN
4	1596629	1671772	GAIN
4	1714684	1818625	GAIN
4	1982655	1994985	GAIN
4	2252201	2307466	GAIN
4	2460519	2465304	GAIN
4	2775779	2835541	GAIN
4	2926062	2941418	GAIN
4	3058583	3069361	GAIN
4	3234980	3242100	GAIN
4	3317976	3319687	GAIN
4	3424231	3534578	GAIN
4	3555381	3958561	GAIN
4	4322368	4323865	GAIN
4	4628520	4664928	GAIN
4	4851101	4853193	GAIN
4	5158293	5178710	GAIN
4	5249634	5287234	GAIN
4	5893008	5898424	GAIN
4	6289986	6295408	GAIN
4	6302439	6306144	GAIN
4	6576439	6622647	GAIN
4	6725339	6729149	GAIN
4	6733659	6736064	GAIN
4	6881011	6931336	GAIN
4	7147734	7629288	GAIN
4	7735055	7743283	GAIN
4	7986860	8006988	GAIN
4	8050343	8054472	GAIN
4	8177703	8248546	GAIN
4	8279686	8295057	GAIN
4	8376719	8391340	GAIN
4	8468636	8477664	GAIN
4	8566758	8570395	GAIN
4	8597140	8604999	GAIN
4	8608066	8609153	GAIN
4	8618705	8621738	GAIN
4	10078105	10098369	GAIN
4	10402838	10438047	GAIN
4	11661529	11997798	GAIN
4	14493091	14497872	GAIN
4	15449024	15471078	GAIN
4	15626941	15640461	GAIN
4	16368028	16410294	GAIN
4	18756789	18758826	GAIN
4	23650555	23717516	GAIN
4	25228822	25237391	GAIN
4	25659608	25739209	GAIN
4	27962470	27965476	GAIN
4	28438413	28471877	GAIN
4	29598608	29642709	GAIN
4	29949591	29970552	GAIN
4	32017661	32077564	GAIN
4	34053639	34090550	GAIN
4	34234105	34293204	GAIN
4	35255416	35273565	GAIN
4	35618372	35691486	GAIN
4	35841118	35885873	GAIN
4	37877117	37882167	GAIN
4	38524098	38555654	GAIN
4	39144872	39219646	GAIN
4	39753617	39814064	GAIN
4	40007284	40171602	GAIN
4	40702239	40750705	GAIN
4	43481992	43544239	GAIN
4	44273405	45025234	GAIN
4	45785927	45810957	GAIN
4	47739293	47758403	GAIN
4	48261173	49109992	GAIN
4	53364808	53385422	GAIN
4	55186674	55193347	GAIN
4	57307919	57318289	GAIN
4	57996926	58032848	GAIN
4	58557260	58566798	GAIN
4	58683729	58703879	GAIN
4	58894817	58909278	GAIN
4	59882734	59906705	GAIN
4	60314621	60335459	GAIN
4	60437515	60860871	GAIN
4	61509614	61534261	GAIN
4	63003341	63026644	GAIN
4	64262262	64279690	GAIN
4	65142710	65147928	GAIN
4	65424444	65464297	GAIN
4	67067806	67074915	GAIN
4	67117519	67133545	GAIN
4	67661122	67674934	GAIN
4	69393356	69500664	GAIN
4	69694430	69715764	GAIN
4	69746187	69762953	GAIN
4	70348954	70353533	GAIN
4	70489282	70492055	GAIN
4	72607161	72699778	GAIN
4	73313055	73346902	GAIN
4	74898143	74964625	GAIN
4	77661176	77663163	GAIN
4	78074711	78216374	GAIN
4	78944329	79369333	GAIN
4	81187807	81189504	GAIN
4	83983148	84005377	GAIN
4	84185440	84208652	GAIN
4	85001066	85059604	GAIN
4	85414320	85419973	GAIN
4	86227552	86341647	GAIN
4	86524516	86566143	GAIN
4	88533296	88536497	GAIN
4	89967483	90054556	GAIN
4	91154964	91172438	GAIN
4	92502367	92510918	GAIN
4	92583849	93359453	GAIN
4	93694405	93830720	GAIN
4	95113048	95124338	GAIN
4	95280284	95283398	GAIN
4	99410301	99412854	GAIN
4	99702825	99740952	GAIN
4	102145701	102211222	GAIN
4	103715819	103791155	GAIN
4	103880834	103939894	GAIN
4	105543843	105571653	GAIN
4	107951360	107978842	GAIN
4	109528504	109591860	GAIN
4	111112610	111191861	GAIN
4	111225212	111227913	GAIN
4	111290431	111503968	GAIN
4	113667238	113809113	GAIN
4	115865849	115877220	GAIN
4	116054769	116077973	GAIN
4	116672782	116702386	GAIN
4	117560606	117572163	GAIN
4	118235444	118362684	GAIN
4	119191350	119334259	GAIN
4	119951510	119952887	GAIN
4	120017014	120018082	GAIN
4	120425246	120693048	GAIN
4	121357584	121365475	GAIN
4	122285848	122291698	GAIN
4	122301534	122303138	GAIN
4	123868456	123913992	GAIN
4	124239023	124242336	GAIN
4	125053249	125327126	GAIN
4	126237639	126239421	GAIN
4	126891842	127181663	GAIN
4	128829266	128914544	GAIN
4	130783282	130790528	GAIN
4	131263678	131402188	GAIN
4	131782689	131789649	GAIN
4	133621672	133626403	GAIN
4	133932537	133958543	GAIN
4	134174084	134176783	GAIN
4	134566458	134640489	GAIN
4	134867122	134964598	GAIN
4	136727871	136741113	GAIN
4	137099905	137108629	GAIN
4	137140694	137160899	GAIN
4	138852972	138870773	GAIN
4	140689837	140696703	GAIN
4	142230739	142247487	GAIN
4	144733906	144754147	GAIN
4	145009802	145039259	GAIN
4	145969137	146051503	GAIN
4	146984614	146995794	GAIN
4	147560199	147561971	GAIN
4	151805588	151901433	GAIN
4	151978131	151994154	GAIN
4	153895545	153898601	GAIN
4	155410650	155414179	GAIN
4	155781736	155880361	GAIN
4	157231402	157448161	GAIN
4	157644975	157653824	GAIN
4	158279117	158346644	GAIN
4	158390203	158420311	GAIN
4	158482858	158609897	GAIN
4	160372234	160392727	GAIN
4	160507997	160570341	GAIN
4	161197825	161257623	GAIN
4	161943017	161957284	GAIN
4	162929687	162944335	GAIN
4	163468541	163565725	GAIN
4	164606988	164612160	GAIN
4	164684049	164724128	GAIN
4	165471242	165484132	GAIN
4	165678560	165694435	GAIN
4	165861338	165888709	GAIN
4	166086395	166092455	GAIN
4	166847423	166867875	GAIN
4	168179343	168191092	GAIN
4	168271370	168273805	GAIN
4	168436175	168492137	GAIN
4	168539717	168546412	GAIN
4	168798179	168853211	GAIN
4	169196509	169197832	GAIN
4	169995576	170000055	GAIN
4	171244684	171275890	GAIN
4	173472012	173519421	GAIN
4	173753552	173771520	GAIN
4	174309773	174598134	GAIN
4	175097435	175187404	GAIN
4	175227840	175376524	GAIN
4	178363496	178366319	GAIN
4	179382696	179385635	GAIN
4	180189697	180253471	GAIN
4	180540368	180553763	GAIN
4	181268716	181273127	GAIN
4	181765833	181774298	GAIN
4	183728987	183741728	GAIN
4	185180656	185230468	GAIN
4	185257359	185266875	GAIN
4	185767572	185774953	GAIN
4	185940174	185942714	GAIN
4	186371250	186522043	GAIN
4	187233838	187238404	GAIN
4	187817303	187822031	GAIN
4	187851125	189616701	GAIN
4	189626497	190400023	GAIN
4	190471277	190677252	GAIN
5	51045	199028	GAIN
5	427255	453623	GAIN
5	463898	548853	GAIN
5	622399	701920	GAIN
5	749946	1282654	GAIN
5	1294166	1345991	GAIN
5	1390349	1426267	GAIN
5	1462600	1468989	GAIN
5	1759612	1767774	GAIN
5	1871880	1897640	GAIN
5	2749555	2757940	GAIN
5	3141651	3473705	GAIN
5	3540573	3546200	GAIN
5	5074825	5089229	GAIN
5	7200217	7230432	GAIN
5	8139657	8226726	GAIN
5	13359478	13369314	GAIN
5	13791970	14272744	GAIN
5	14487143	14509047	GAIN
5	17450621	17497783	GAIN
5	17509888	17738703	GAIN
5	17742304	17781197	GAIN
5	18602528	18668129	GAIN
5	19385395	19395211	GAIN
5	20012392	20029257	GAIN
5	21166802	21200925	GAIN
5	23475692	23491428	GAIN
5	23675406	23681091	GAIN
5	23682569	23686731	GAIN
5	23853207	23923876	GAIN
5	24921867	24976492	GAIN
5	25032543	25055353	GAIN
5	26378196	26488962	GAIN
5	26589040	26613326	GAIN
5	29615695	29635164	GAIN
5	32087228	32088500	GAIN
5	32106628	32164826	GAIN
5	32790468	32858494	GAIN
5	33211719	33261989	GAIN
5	33935943	33938975	GAIN
5	34919970	34943496	GAIN
5	37585849	37619745	GAIN
5	37773877	37894326	GAIN
5	37911022	37927611	GAIN
5	38218219	38251326	GAIN
5	41092809	41190699	GAIN
5	41253208	41574561	GAIN
5	44562551	44574988	GAIN
5	45666651	46403195	GAIN
5	49447784	50063692	GAIN
5	51065461	51124949	GAIN
5	53866600	53870483	GAIN
5	57755228	57758238	GAIN
5	58796863	58818722	GAIN
5	59073112	59074408	GAIN
5	61265820	61673195	GAIN
5	61766464	61779069	GAIN
5	63709131	64077202	GAIN
5	64200725	64408527	GAIN
5	65346779	65362601	GAIN
5	66005756	66014247	GAIN
5	70305696	70308554	GAIN
5	71005760	71020547	GAIN
5	71123248	71218596	GAIN
5	72959456	73505361	GAIN
5	75420327	75443806	GAIN
5	75492539	75526922	GAIN
5	76211635	76220396	GAIN
5	76276103	76544271	GAIN
5	77922539	78540497	GAIN
5	79189682	79198057	GAIN
5	83744489	83787691	GAIN
5	84786749	84818190	GAIN
5	84841885	84889550	GAIN
5	86350866	86377215	GAIN
5	87248647	87269005	GAIN
5	88470644	88505036	GAIN
5	91561291	91635387	GAIN
5	91842635	91852094	GAIN
5	94459053	94527801	GAIN
5	94811454	94991211	GAIN
5	95163957	95175996	GAIN
5	96095578	96098144	GAIN
5	97042577	97052238	GAIN
5	97441819	97563781	GAIN
5	98528364	98569709	GAIN
5	99557179	99560860	GAIN
5	99822848	99952213	GAIN
5	101771645	102006184	GAIN
5	102534992	102539574	GAIN
5	103029876	103066438	GAIN
5	103416184	104012003	GAIN
5	104069562	104077081	GAIN
5	104323700	104356919	GAIN
5	104485484	106713910	GAIN
5	109940822	109944626	GAIN
5	113444306	113501464	GAIN
5	118133298	118267633	GAIN
5	120298541	120546492	GAIN
5	120708748	121084757	GAIN
5	122431831	122851713	GAIN
5	124041059	124062340	GAIN
5	125268464	125276922	GAIN
5	127751056	127772644	GAIN
5	128298437	128303353	GAIN
5	130602632	130627460	GAIN
5	130936652	130962611	GAIN
5	131379419	131392486	GAIN
5	132150706	132159594	GAIN
5	133073611	133273053	GAIN
5	133465106	133480512	GAIN
5	135100564	135131369	GAIN
5	136452619	136460855	GAIN
5	137769795	137775081	GAIN
5	137780104	137782516	GAIN
5	138723408	138734347	GAIN
5	139020091	139047419	GAIN
5	139930696	139942255	GAIN
5	140176243	140208301	GAIN
5	140209717	140255119	GAIN
5	140304934	140307304	GAIN
5	140558064	140591702	GAIN
5	140712586	140726055	GAIN
5	140767902	140777577	GAIN
5	141334572	141335682	GAIN
5	141692148	141694586	GAIN
5	143880746	143891691	GAIN
5	143974791	144000711	GAIN
5	145718290	145719938	GAIN
5	147327342	147338026	GAIN
5	148406604	148408245	GAIN
5	149212352	149221842	GAIN
5	149509111	149513317	GAIN
5	149671063	149680259	GAIN
5	149753894	149755443	GAIN
5	150883872	150885608	GAIN
5	150899147	150901799	GAIN
5	151146396	151151143	GAIN
5	151739218	151985487	GAIN
5	156375458	156378763	GAIN
5	156471705	156479620	GAIN
5	158767961	158773779	GAIN
5	163343348	164172766	GAIN
5	164780792	164835566	GAIN
5	165228818	165330062	GAIN
5	166129227	166138314	GAIN
5	167360099	167366815	GAIN
5	169015433	169032941	GAIN
5	170735286	170743276	GAIN
5	171764665	171770288	GAIN
5	172084077	172162906	GAIN
5	172656107	172662494	GAIN
5	175547044	175646717	GAIN
5	175953702	175973076	GAIN
5	176007983	176017672	GAIN
5	176083899	176089861	GAIN
5	176289818	176308367	GAIN
5	176517326	176529083	GAIN
5	176779857	176790103	GAIN
5	176868054	176890067	GAIN
5	176915121	176920312	GAIN
5	176930113	176953294	GAIN
5	177034523	177038828	GAIN
5	177661328	177718613	GAIN
5	178408344	178413947	GAIN
5	178551201	178567054	GAIN
5	178614412	178638028	GAIN
5	179065684	179118588	GAIN
5	179214251	179238794	GAIN
5	179294798	179575671	GAIN
5	179694680	179697880	GAIN
5	179793256	179795101	GAIN
5	179797392	179810339	GAIN
5	180043388	180061120	GAIN
5	180412152	180685900	GAIN
6	237847	248717	GAIN
6	266035	382559	GAIN
6	656380	658461	GAIN
6	1435220	1445115	GAIN
6	1640551	1644677	GAIN
6	1780691	1792381	GAIN
6	2529177	2535175	GAIN
6	2945331	2952289	GAIN
6	3478175	3483172	GAIN
6	3572110	3573229	GAIN
6	4086920	4089286	GAIN
6	4696649	4711307	GAIN
6	5553494	5562740	GAIN
6	7011562	7024608	GAIN
6	7226755	7232014	GAIN
6	13587233	13661270	GAIN
6	14639232	14654176	GAIN
6	15127704	15141822	GAIN
6	15511051	15517493	GAIN
6	16224793	16231685	GAIN
6	17381638	17396022	GAIN
6	17720879	17852599	GAIN
6	18770852	18781294	GAIN
6	20082771	20089849	GAIN
6	20135427	20140132	GAIN
6	20175461	20178992	GAIN
6	22569920	22571323	GAIN
6	23798295	23814097	GAIN
6	24220652	24256771	GAIN
6	24804776	24806070	GAIN
6	25693887	25712985	GAIN
6	26043291	26045939	GAIN
6	26213712	26215036	GAIN
6	26246959	26248375	GAIN
6	26312807	26316982	GAIN
6	26405683	26414488	GAIN
6	27149794	27163220	GAIN
6	27286415	27289249	GAIN
6	27636588	27679445	GAIN
6	28019979	28022248	GAIN
6	28224525	28227400	GAIN
6	28612596	28620197	GAIN
6	28677927	28881660	GAIN
6	29091990	29161435	GAIN
6	29223493	29241555	GAIN
6	29496776	29499537	GAIN
6	29567638	29576592	GAIN
6	29712759	29719162	GAIN
6	29732813	29736011	GAIN
6	29745865	29759996	GAIN
6	29763087	29768037	GAIN
6	29768344	29775662	GAIN
6	29780698	29782470	GAIN
6	29834449	29835654	GAIN
6	29841196	29915887	GAIN
6	29919816	29921188	GAIN
6	29921597	29923413	GAIN
6	29942051	29945319	GAIN
6	29961206	29965973	GAIN
6	29989689	29991699	GAIN
6	30180713	30182395	GAIN
6	30229694	30234627	GAIN
6	30650026	30680124	GAIN
6	30914751	30922532	GAIN
6	30932068	30941285	GAIN
6	30953968	30955738	GAIN
6	30993188	31001421	GAIN
6	31087133	31088145	GAIN
6	31093947	31095294	GAIN
6	31269701	31272490	GAIN
6	31277493	31285935	GAIN
6	31353171	31356574	GAIN
6	31358955	31453664	GAIN
6	31525912	31536598	GAIN
6	31539435	31545391	GAIN
6	31548266	31555818	GAIN
6	31582885	31584180	GAIN
6	31585000	31592064	GAIN
6	31599904	31602074	GAIN
6	31733418	31763942	GAIN
6	31783343	31798707	GAIN
6	31851354	31870326	GAIN
6	31884528	31888869	GAIN
6	31934372	31940287	GAIN
6	32063460	32065113	GAIN
6	32104175	32118858	GAIN
6	32119898	32122550	GAIN
6	32134378	32136547	GAIN
6	32157232	32165201	GAIN
6	32184835	32185857	GAIN
6	32224139	32286562	GAIN
6	32441392	32565905	GAIN
6	32602238	32620572	GAIN
6	32624874	32636364	GAIN
6	32802807	32808984	GAIN
6	32820564	32822907	GAIN
6	32936373	32942386	GAIN
6	32962862	32966702	GAIN
6	33021130	33023996	GAIN
6	33030112	33039958	GAIN
6	33048467	33050499	GAIN
6	33062581	33077271	GAIN
6	33136575	33137845	GAIN
6	33280309	33285875	GAIN
6	33574303	33648997	GAIN
6	33651158	33653971	GAIN
6	33693264	33714622	GAIN
6	34493012	34512195	GAIN
6	35046396	35056547	GAIN
6	35280244	35291638	GAIN
6	35474999	35568318	GAIN
6	35732137	35769059	GAIN
6	36339136	36343802	GAIN
6	36646788	36652228	GAIN
6	37305622	37315512	GAIN
6	39158172	39159379	GAIN
6	39712955	39787078	GAIN
6	39883661	39898993	GAIN
6	40359473	40360543	GAIN
6	41126429	41129309	GAIN
6	41172072	41183027	GAIN
6	41752707	41755830	GAIN
6	41766425	41776439	GAIN
6	42110133	42111321	GAIN
6	42708509	42713810	GAIN
6	42890858	42897074	GAIN
6	42933785	42937176	GAIN
6	43095828	43115047	GAIN
6	43181298	43184141	GAIN
6	43250515	43255626	GAIN
6	43269029	43270326	GAIN
6	43969821	43971345	GAIN
6	44249521	44254150	GAIN
6	44268964	44278069	GAIN
6	46655151	46656674	GAIN
6	47338091	47347103	GAIN
6	47381191	47410560	GAIN
6	47421127	47445017	GAIN
6	47994666	48017930	GAIN
6	48667935	48685078	GAIN
6	49187865	49213164	GAIN
6	49931783	49956958	GAIN
6	51133514	51200543	GAIN
6	51309473	51325754	GAIN
6	51441117	51503753	GAIN
6	53582407	53591144	GAIN
6	55235661	55377664	GAIN
6	56911500	56954518	GAIN
6	57057183	57063946	GAIN
6	57089942	57092595	GAIN
6	57209866	57230422	GAIN
6	57304834	57607320	GAIN
6	62321144	62340544	GAIN
6	62504369	62565425	GAIN
6	62705394	63466822	GAIN
6	63544070	63589846	GAIN
6	66218918	66418352	GAIN
6	66619449	66639207	GAIN
6	67607611	68250852	GAIN
6	68887347	68915929	GAIN
6	71868834	71873704	GAIN
6	72213306	72480450	GAIN
6	72624376	72683914	GAIN
6	73074145	73481899	GAIN
6	74034607	74074599	GAIN
6	74104285	74105419	GAIN
6	74155115	74162172	GAIN
6	74865163	75140978	GAIN
6	75713323	75734973	GAIN
6	77364438	77553973	GAIN
6	78844153	79048526	GAIN
6	80641703	80652229	GAIN
6	80803557	80930451	GAIN
6	81708701	81821578	GAIN
6	81904308	81917237	GAIN
6	82461465	82462736	GAIN
6	83952421	83960862	GAIN
6	84193100	84197019	GAIN
6	88074686	88095091	GAIN
6	90295350	90302800	GAIN
6	90575759	90649238	GAIN
6	92362051	92368972	GAIN
6	94299100	94313693	GAIN
6	95092853	95106958	GAIN
6	95147902	95194793	GAIN
6	95956338	96007486	GAIN
6	96434862	96444751	GAIN
6	99237294	99239912	GAIN
6	100894587	100906576	GAIN
6	101039215	101079090	GAIN
6	102558148	102605816	GAIN
6	102754299	102823977	GAIN
6	103795379	103804522	GAIN
6	103961958	104019012	GAIN
6	104188748	104284229	GAIN
6	104428765	104444212	GAIN
6	104910085	104935637	GAIN
6	106737150	106978507	GAIN
6	107389867	107394469	GAIN
6	109769459	109775937	GAIN
6	111024768	111188349	GAIN
6	111324495	111335687	GAIN
6	113848999	113852335	GAIN
6	115048156	115117186	GAIN
6	116441632	116443023	GAIN
6	116599659	116601532	GAIN
6	116647569	116663444	GAIN
6	116879214	116893171	GAIN
6	117509081	117565453	GAIN
6	118605427	119151442	GAIN
6	120705746	120713185	GAIN
6	121398535	121482110	GAIN
6	124432882	124475211	GAIN
6	125369674	125376102	GAIN
6	129342005	129616516	GAIN
6	130769858	130779148	GAIN
6	131327956	131341377	GAIN
6	131413677	131457785	GAIN
6	132848117	132871758	GAIN
6	133059366	133108710	GAIN
6	134248060	134259753	GAIN
6	136497325	136572311	GAIN
6	136582417	136599912	GAIN
6	136858352	136863727	GAIN
6	137389049	137422342	GAIN
6	138333770	138414641	GAIN
6	138589262	138945950	GAIN
6	139694435	139708049	GAIN
6	141117697	141705158	GAIN
6	141847313	141854054	GAIN
6	142073638	142085759	GAIN
6	143270216	143285023	GAIN
6	143307904	143528263	GAIN
6	144506568	144509018	GAIN
6	146755072	146756569	GAIN
6	148091066	148101287	GAIN
6	148650326	148669008	GAIN
6	150164148	150174507	GAIN
6	153742076	153754668	GAIN
6	153819664	153866784	GAIN
6	154017197	154024181	GAIN
6	157444314	157447623	GAIN
6	158663290	158724990	GAIN
6	158921506	158926434	GAIN
6	159419051	159420966	GAIN
6	159653261	159655403	GAIN
6	160108721	160118411	GAIN
6	160448261	160450623	GAIN
6	160500237	160501266	GAIN
6	160541348	160543562	GAIN
6	161262452	161277436	GAIN
6	161616405	161630963	GAIN
6	161757329	161858094	GAIN
6	162157656	162159621	GAIN
6	162540329	162546397	GAIN
6	162661990	163494295	GAIN
6	163570389	163622117	GAIN
6	163631801	163635346	GAIN
6	163767824	163825882	GAIN
6	164956384	165305064	GAIN
6	165346371	165407533	GAIN
6	165878257	165894719	GAIN
6	166430749	166442099	GAIN
6	166571525	166572744	GAIN
6	167597971	168163973	GAIN
6	168388928	168556306	GAIN
6	168705237	168712643	GAIN
6	168996242	168999670	GAIN
6	169309254	169524139	GAIN
6	169631907	169637890	GAIN
6	169648030	169649047	GAIN
6	169756330	169789087	GAIN
6	170025247	170049354	GAIN
6	170101528	170103996	GAIN
6	170374026	170379822	GAIN
6	170391855	170395964	GAIN
6	170468361	170489812	GAIN
6	170500769	170507671	GAIN
6	170571570	170599385	GAIN
6	170637775	170783347	GAIN
6	170875175	170885912	GAIN
7	116593	120049	GAIN
7	147394	621951	GAIN
7	749608	756135	GAIN
7	768377	812576	GAIN
7	824285	852402	GAIN
7	925694	965643	GAIN
7	1008061	1071905	GAIN
7	1090396	1134040	GAIN
7	1142316	1187739	GAIN
7	1262611	1305356	GAIN
7	1323856	1330938	GAIN
7	1454285	1606111	GAIN
7	1896331	1946659	GAIN
7	2119657	2164527	GAIN
7	2212758	2255893	GAIN
7	2262245	2353600	GAIN
7	2464216	2600076	GAIN
7	2644327	2648107	GAIN
7	2663378	2706478	GAIN
7	2735663	2753249	GAIN
7	2779660	2803037	GAIN
7	2956918	2984048	GAIN
7	3041660	3126660	GAIN
7	4349535	4352417	GAIN
7	4355207	4534797	GAIN
7	4788813	4797318	GAIN
7	4820590	4877956	GAIN
7	4974060	4979259	GAIN
7	5124245	5186118	GAIN
7	5409937	5417609	GAIN
7	5486082	5490606	GAIN
7	5510706	5542513	GAIN
7	5619000	5626564	GAIN
7	6036245	6065123	GAIN
7	6120699	6127263	GAIN
7	6189750	6212135	GAIN
7	6339313	6362791	GAIN
7	7031083	7212769	GAIN
7	7435473	7879939	GAIN
7	8793470	8810569	GAIN
7	9805492	9853809	GAIN
7	9898826	9967077	GAIN
7	10254160	10257888	GAIN
7	10832310	10889618	GAIN
7	11500346	11507986	GAIN
7	11530862	11548884	GAIN
7	12194949	12218011	GAIN
7	12515821	12565923	GAIN
7	14528578	15556555	GAIN
7	15852195	15864159	GAIN
7	16436456	16440231	GAIN
7	17166157	17184870	GAIN
7	17248878	17290143	GAIN
7	17660105	17676305	GAIN
7	19529030	19554607	GAIN
7	20750849	20754557	GAIN
7	20820705	20825213	GAIN
7	20907104	20912112	GAIN
7	21146241	21511457	GAIN
7	22098138	22143478	GAIN
7	23701150	23836310	GAIN
7	24323379	24325344	GAIN
7	25626542	25641250	GAIN
7	26082371	26119078	GAIN
7	26335007	26456876	GAIN
7	27146042	27156472	GAIN
7	27182329	27206019	GAIN
7	27223771	27228485	GAIN
7	29603501	29606606	GAIN
7	30484919	30499451	GAIN
7	30745261	30746384	GAIN
7	30795038	30796530	GAIN
7	30941549	30955539	GAIN
7	35458136	35469045	GAIN
7	37929694	37937114	GAIN
7	40332518	40397656	GAIN
7	41636234	41683647	GAIN
7	42003663	42005587	GAIN
7	42996587	43098164	GAIN
7	43916413	43918355	GAIN
7	44097804	44105053	GAIN
7	44253021	44329396	GAIN
7	44570067	44580991	GAIN
7	44786591	44807772	GAIN
7	45003685	45018542	GAIN
7	45104101	45157424	GAIN
7	47407888	47410964	GAIN
7	47691403	47973034	GAIN
7	48045367	48200388	GAIN
7	48437706	48757947	GAIN
7	49412553	49579655	GAIN
7	52043754	52375573	GAIN
7	52623477	52643487	GAIN
7	52729540	52753882	GAIN
7	53578395	53587515	GAIN
7	54530960	55100123	GAIN
7	61080684	62981240	GAIN
7	63464342	63515997	GAIN
7	63980973	63982623	GAIN
7	64135796	64525211	GAIN
7	64679561	65092316	GAIN
7	65414031	65464524	GAIN
7	65599196	65616017	GAIN
7	66097493	66141303	GAIN
7	66777764	69707076	GAIN
7	70184785	70459134	GAIN
7	71026463	71285800	GAIN
7	72993150	73020418	GAIN
7	73057861	73077811	GAIN
7	73242918	73256417	GAIN
7	73562385	73585246	GAIN
7	73789730	73798237	GAIN
7	75475297	75489038	GAIN
7	75608848	75615862	GAIN
7	75662056	75704016	GAIN
7	78802252	78826578	GAIN
7	79736039	79742531	GAIN
7	81054669	81067276	GAIN
7	81800759	82502517	GAIN
7	83070134	83087972	GAIN
7	84014620	84334921	GAIN
7	85231582	85679004	GAIN
7	87772980	87927946	GAIN
7	88021008	88085367	GAIN
7	88216467	88234530	GAIN
7	88964776	88966204	GAIN
7	92019307	92029156	GAIN
7	94600305	94606969	GAIN
7	97133793	97145296	GAIN
7	97822708	97823750	GAIN
7	97852317	97863219	GAIN
7	98342830	98362283	GAIN
7	98970627	98992084	GAIN
7	99015144	99050039	GAIN
7	99757954	99771541	GAIN
7	100171167	100184285	GAIN
7	100275376	100288552	GAIN
7	100355868	100373077	GAIN
7	100460995	100469223	GAIN
7	100546847	100548320	GAIN
7	100606141	100612961	GAIN
7	100633827	100691373	GAIN
7	100853611	100858517	GAIN
7	100911424	100926445	GAIN
7	100931873	100957149	GAIN
7	101265477	101268876	GAIN
7	101913100	101923961	GAIN
7	101960923	101974292	GAIN
7	102076562	102114304	GAIN
7	103813499	103891880	GAIN
7	105083163	105084938	GAIN
7	108530428	108606430	GAIN
7	110713043	110832836	GAIN
7	110924289	111020216	GAIN
7	111042920	111369656	GAIN
7	112410411	112415316	GAIN
7	113232299	113333212	GAIN
7	116382869	116435123	GAIN
7	119144766	119166254	GAIN
7	119380070	119398092	GAIN
7	119552535	119579473	GAIN
7	120175557	120286784	GAIN
7	122790109	122888483	GAIN
7	123034248	123042787	GAIN
7	124361817	124369175	GAIN
7	125459702	125476472	GAIN
7	125971548	125998483	GAIN
7	127668844	127670681	GAIN
7	128470712	128497224	GAIN
7	128516945	128521431	GAIN
7	128529730	128540187	GAIN
7	128843169	128852381	GAIN
7	130020952	130023254	GAIN
7	130890470	130900553	GAIN
7	131634654	131638937	GAIN
7	131702278	131710854	GAIN
7	132192420	132195696	GAIN
7	134223718	134245347	GAIN
7	138364652	138367739	GAIN
7	138485123	138488208	GAIN
7	139714885	139718147	GAIN
7	140195001	140201453	GAIN
7	140270709	140351925	GAIN
7	141639589	141673483	GAIN
7	142590737	142642371	GAIN
7	143085431	143089159	GAIN
7	143095153	143096809	GAIN
7	143425361	143437434	GAIN
7	144854689	144979610	GAIN
7	145397869	145452393	GAIN
7	148767880	148802201	GAIN
7	149417162	149432984	GAIN
7	149473146	149530155	GAIN
7	149547273	149565489	GAIN
7	150027082	150038678	GAIN
7	150064866	150070814	GAIN
7	150325106	150326819	GAIN
7	150553475	150554995	GAIN
7	150708298	150721488	GAIN
7	150730220	150746421	GAIN
7	150755173	150779512	GAIN
7	150883498	150884574	GAIN
7	150931901	150938689	GAIN
7	150974661	151071634	GAIN
7	151088913	151093212	GAIN
7	151224250	151228109	GAIN
7	151572397	152036934	GAIN
7	152099382	152112679	GAIN
7	152227620	152251159	GAIN
7	152797239	152806806	GAIN
7	152810456	152829904	GAIN
7	153324227	153331780	GAIN
7	153879797	154104836	GAIN
7	154909536	154911481	GAIN
7	155014996	155022258	GAIN
7	155243200	155264377	GAIN
7	155578728	155582301	GAIN
7	155622533	155638929	GAIN
7	155656603	155675596	GAIN
7	156472707	156474850	GAIN
7	156797892	156811848	GAIN
7	156856408	156962874	GAIN
7	157195157	157202934	GAIN
7	157214619	157225125	GAIN
7	157785543	157802672	GAIN
7	158068423	158182029	GAIN
7	158338799	158363561	GAIN
7	158517961	158610418	GAIN
7	158751059	158992691	GAIN
8	234088	838129	GAIN
8	868290	1207513	GAIN
8	1228207	1290639	GAIN
8	1649064	1650382	GAIN
8	1672779	1744925	GAIN
8	1899691	1900993	GAIN
8	2019609	2025444	GAIN
8	2044954	2048518	GAIN
8	2079128	2396588	GAIN
8	3475546	3479242	GAIN
8	3998322	4004115	GAIN
8	4017965	4047999	GAIN
8	4211273	5527707	GAIN
8	5671701	5705042	GAIN
8	6182434	6185666	GAIN
8	6512987	6518770	GAIN
8	6876195	6958405	GAIN
8	8175717	8176825	GAIN
8	8232143	8239085	GAIN
8	8524099	8614567	GAIN
8	8748306	8749944	GAIN
8	10334694	10337449	GAIN
8	10464885	10474298	GAIN
8	10583203	10584583	GAIN
8	11322577	11350899	GAIN
8	12651322	12675846	GAIN
8	12880521	12903974	GAIN
8	13444220	13599177	GAIN
8	13609377	13695782	GAIN
8	13894700	13973465	GAIN
8	14132428	14182299	GAIN
8	14794917	16200433	GAIN
8	16262222	16272444	GAIN
8	16534197	16801042	GAIN
8	17893783	17943183	GAIN
8	18360301	18363516	GAIN
8	18498687	19441987	GAIN
8	20196093	20278515	GAIN
8	21960045	21983190	GAIN
8	21996040	22006489	GAIN
8	22548030	22555181	GAIN
8	22860966	22865866	GAIN
8	22938661	22951824	GAIN
8	22957419	22961190	GAIN
8	22993367	23021456	GAIN
8	23225136	23226464	GAIN
8	23986692	24094711	GAIN
8	24129116	24182655	GAIN
8	24773178	24776871	GAIN
8	25378929	25498638	GAIN
8	26721603	26725246	GAIN
8	27167942	27171486	GAIN
8	27311125	27316117	GAIN
8	28926547	28932857	GAIN
8	29205473	29212069	GAIN
8	32662699	32678669	GAIN
8	35855973	35862422	GAIN
8	37688966	37702472	GAIN
8	37822931	37824106	GAIN
8	39311600	39397015	GAIN
8	39580524	39585569	GAIN
8	39644542	39648002	GAIN
8	39931983	39939336	GAIN
8	40911562	40923080	GAIN
8	40942627	40950357	GAIN
8	41058054	41066928	GAIN
8	41546938	41554216	GAIN
8	41858838	42129606	GAIN
8	42284386	42295580	GAIN
8	42977340	43822051	GAIN
8	46842124	47338235	GAIN
8	47358722	47595611	GAIN
8	47627443	47783850	GAIN
8	48576665	48661413	GAIN
8	48749887	48956039	GAIN
8	51186606	51194398	GAIN
8	52320003	52322110	GAIN
8	52567146	52574610	GAIN
8	52731430	52740547	GAIN
8	53337891	53965275	GAIN
8	55827142	55961169	GAIN
8	56127083	56351420	GAIN
8	56361432	56367374	GAIN
8	56379772	56388749	GAIN
8	57036615	57098250	GAIN
8	58114743	58697504	GAIN
8	60093954	60103369	GAIN
8	61366990	61377597	GAIN
8	63216337	63218612	GAIN
8	64117282	64127869	GAIN
8	64682296	64695286	GAIN
8	67341104	67342541	GAIN
8	67650315	67714080	GAIN
8	70233807	70257990	GAIN
8	70743515	70746393	GAIN
8	72708454	72724469	GAIN
8	73932166	74076267	GAIN
8	74289446	74291106	GAIN
8	75326243	75348460	GAIN
8	76214041	76236051	GAIN
8	77010609	77035983	GAIN
8	78216194	78363546	GAIN
8	80204958	80214806	GAIN
8	80459969	80493674	GAIN
8	82589694	82598558	GAIN
8	83398845	83461996	GAIN
8	83713517	83833738	GAIN
8	85295173	85342396	GAIN
8	85515109	85556117	GAIN
8	86300504	86560137	GAIN
8	86841171	86940922	GAIN
8	90302289	90318611	GAIN
8	90366827	90385087	GAIN
8	90518583	90564234	GAIN
8	90937198	90986445	GAIN
8	93542100	93595819	GAIN
8	93676347	93715326	GAIN
8	94486876	94495505	GAIN
8	94745386	94747147	GAIN
8	95522727	95530099	GAIN
8	95651239	95654628	GAIN
8	98289238	98315090	GAIN
8	100562036	100572797	GAIN
8	103250930	103251997	GAIN
8	104426531	104429889	GAIN
8	107566134	107579569	GAIN
8	108058541	108063586	GAIN
8	110211858	110236113	GAIN
8	110437338	110439255	GAIN
8	111547011	112435255	GAIN
8	112453250	112482843	GAIN
8	112589344	112608658	GAIN
8	113186847	114491569	GAIN
8	114548943	114621134	GAIN
8	115018622	115591144	GAIN
8	115633704	115651344	GAIN
8	117762646	117810964	GAIN
8	118383851	118413661	GAIN
8	119203283	119214984	GAIN
8	120475238	120485735	GAIN
8	120883742	120889242	GAIN
8	121318904	121381724	GAIN
8	122322223	122341946	GAIN
8	122392879	122429586	GAIN
8	122943910	123684455	GAIN
8	124190684	124196930	GAIN
8	124663818	124666456	GAIN
8	125479663	125494894	GAIN
8	125565328	125569683	GAIN
8	128747953	128761439	GAIN
8	130786737	130789823	GAIN
8	132051635	132055666	GAIN
8	132455946	132568185	GAIN
8	134624342	134644569	GAIN
8	135613581	135614977	GAIN
8	137218971	137430914	GAIN
8	138736650	138750393	GAIN
8	140741854	140766175	GAIN
8	142003311	142015119	GAIN
8	142130862	142141978	GAIN
8	142202698	142205386	GAIN
8	142213997	142241925	GAIN
8	142322896	142453585	GAIN
8	142477498	142490120	GAIN
8	142937864	142943063	GAIN
8	143205625	143302889	GAIN
8	143412292	143430497	GAIN
8	143521067	143618884	GAIN
8	143675397	143684655	GAIN
8	143742435	143763531	GAIN
8	143806896	143875318	GAIN
8	144064337	144070681	GAIN
8	144097453	144110686	GAIN
8	144119630	144125852	GAIN
8	144297000	144299346	GAIN
8	144342581	144698857	GAIN
8	144772282	144781086	GAIN
8	144800217	144812307	GAIN
8	144871617	144956609	GAIN
8	144979403	145260527	GAIN
8	145502854	145778128	GAIN
8	145908069	145920751	GAIN
8	146015154	146123853	GAIN
8	146142510	146291916	GAIN
9	204082	619493	GAIN
9	740885	742388	GAIN
9	755706	1103477	GAIN
9	2717453	2721249	GAIN
9	4117189	4118585	GAIN
9	4196807	5127706	GAIN
9	6016835	6049970	GAIN
9	6506038	6541384	GAIN
9	6867696	7517429	GAIN
9	7688240	7721799	GAIN
9	7905545	7907235	GAIN
9	9412518	9469877	GAIN
9	10533830	10569790	GAIN
9	11004888	11075917	GAIN
9	11419061	11453322	GAIN
9	11759484	11881356	GAIN
9	12325197	12533620	GAIN
9	12839484	13017658	GAIN
9	13563513	13636147	GAIN
9	14529623	14537904	GAIN
9	15286744	15421423	GAIN
9	18776784	18777841	GAIN
9	19142014	19160057	GAIN
9	19442379	19496550	GAIN
9	21006453	21027815	GAIN
9	21255150	21277550	GAIN
9	21300864	21372123	GAIN
9	21970916	21981630	GAIN
9	24520633	24546843	GAIN
9	24587248	24662558	GAIN
9	26547991	26556311	GAIN
9	26788498	26804802	GAIN
9	27194389	27294395	GAIN
9	27497792	27896102	GAIN
9	29013529	29040092	GAIN
9	30173625	30219494	GAIN
9	31120322	31154079	GAIN
9	31219767	31381642	GAIN
9	32623707	32636556	GAIN
9	32717013	32735962	GAIN
9	33141051	33261122	GAIN
[truncated: 2,193 more rows]

## Sheet: CNVRs-All CNV Types
CNVRs- All CNV Types
Chr	Start	End	CNV Type
1	809700	1619767	GAIN,LOSS
1	1662895	1666454	LOSS
1	1674111	1731756	GAIN,LOSS
1	1823715	2753237	GAIN,LOSS
1	2775716	3211458	GAIN,LOSS
1	3228915	3247389	GAIN,LOSS
1	3250013	3256454	LOSS
1	3261682	3753207	GAIN,LOSS
1	3768719	3788638	LOSS
1	3807312	3845187	LOSS
1	3997587	4006432	LOSS
1	4034097	4036195	LOSS
1	4062730	4082105	GAIN,LOSS
1	4117238	4123117	LOSS
1	4132126	4348997	LOSS
1	4526041	4529898	LOSS
1	4768540	4776974	GAIN,LOSS
1	4904133	4913966	LOSS
1	5027479	5055604	LOSS
1	5121063	5181615	LOSS
1	5301549	5305087	LOSS
1	5359498	5362345	LOSS
1	5566902	5573683	LOSS
1	5713750	5715401	LOSS
1	5729995	5739589	GAIN,LOSS
1	5765353	5769216	LOSS
1	5796026	5814220	LOSS
1	5868319	5952940	GAIN,LOSS
1	6019463	6232157	GAIN,LOSS
1	6263472	6700035	GAIN,LOSS
1	6790145	6793386	GAIN
1	6978623	7024222	LOSS
1	7163374	7173895	GAIN
1	7463719	7523906	GAIN,LOSS
1	7524342	7527308	LOSS
1	7530848	7539350	LOSS
1	7551227	7553801	LOSS
1	7561152	7562630	LOSS
1	7572262	7627979	LOSS
1	7631420	7634687	LOSS
1	7637979	7668346	LOSS
1	7697730	7707287	LOSS
1	7715776	7744767	GAIN,LOSS
1	7774071	7782535	LOSS
1	7886750	7888158	LOSS
1	8177498	8191889	LOSS
1	8338355	8356170	LOSS
1	8384785	8430812	LOSS
1	8595197	8604158	LOSS
1	8966314	8987259	LOSS
1	8998059	9013585	GAIN,LOSS
1	9016302	9021998	LOSS
1	9026751	9031816	LOSS
1	9056769	9086506	LOSS
1	9097812	9101155	LOSS
1	9159671	9199595	LOSS
1	9304731	9347305	GAIN,LOSS
1	9427508	9432911	LOSS
1	9465155	9469114	LOSS
1	9513234	9809676	GAIN,LOSS
1	9832905	9842576	LOSS
1	9847290	9855529	LOSS
1	9884516	9943792	GAIN,LOSS
1	10015823	10025082	LOSS
1	10366242	10373503	LOSS
1	10380144	10588836	GAIN,LOSS
1	10678439	10740626	GAIN,LOSS
1	10807102	10811764	LOSS
1	10899840	10911989	LOSS
1	11002488	11011213	GAIN,LOSS
1	11097047	11159851	GAIN,LOSS
1	11248216	11249992	LOSS
1	11406559	11411531	LOSS
1	11492316	11495457	LOSS
1	11559521	11603063	GAIN,LOSS
1	11656684	11666315	LOSS
1	11703754	11743752	GAIN,LOSS
1	11752140	11768869	LOSS
1	11770557	11771929	LOSS
1	11807000	11841056	GAIN,LOSS
1	11844737	11870383	GAIN,LOSS
1	11918042	11921243	LOSS
1	11990284	12043469	LOSS
1	12073110	12094046	GAIN,LOSS
1	12122144	12130202	LOSS
1	12183245	12188614	LOSS
1	12194416	12253062	GAIN,LOSS
1	12262298	12267999	LOSS
1	12370327	12391953	LOSS
1	12563238	12571994	LOSS
1	12600396	12617058	LOSS
1	12663329	12921278	GAIN,LOSS
1	13171723	13374687	GAIN,LOSS
1	13802373	13809512	LOSS
1	13827685	13829640	LOSS
1	13906444	13910521	LOSS
1	14106330	14109031	LOSS
1	14265131	14276965	LOSS
1	14313250	14370907	GAIN
1	14458092	14464418	LOSS
1	14667884	14702567	GAIN
1	14773232	14776804	LOSS
1	15038771	15041282	LOSS
1	15130870	15132634	LOSS
1	15275004	15280823	LOSS
1	15295333	15321605	LOSS
1	15322462	15328151	LOSS
1	15330851	15357908	LOSS
1	15362566	15366690	LOSS
1	15427047	15456919	LOSS
1	15593299	15605468	LOSS
1	15613478	15619942	LOSS
1	15701116	15702434	LOSS
1	15737142	15774668	LOSS
1	15829325	15834360	LOSS
1	15921774	15946667	LOSS
1	16040125	16099175	GAIN,LOSS
1	16110815	16113071	GAIN
1	16157910	16175453	LOSS
1	16257159	16259454	LOSS
1	16260579	16296865	GAIN,LOSS
1	16312138	16321010	LOSS
1	16330879	16359717	LOSS
1	16435377	16442908	LOSS
1	16446349	16513153	GAIN,LOSS
1	16531263	16535497	GAIN,LOSS
1	16552144	16577595	GAIN,LOSS
1	17261738	17337391	GAIN,LOSS
1	17380450	17383660	LOSS
1	17389580	17392352	LOSS
1	17395480	17396876	LOSS
1	17404006	17443793	GAIN,LOSS
1	17511785	17520336	LOSS
1	17545548	17546664	LOSS
1	17548859	17557178	LOSS
1	17571775	17586653	LOSS
1	17593214	17619181	GAIN,LOSS
1	17634703	17636321	LOSS
1	17655407	17659845	LOSS
1	17695040	17699874	LOSS
1	17721193	17732971	LOSS
1	17829454	17839614	LOSS
1	17887445	17905190	LOSS
1	17922259	17967489	GAIN,LOSS
1	17998233	18006107	LOSS
1	18015602	18017704	LOSS
1	18020616	18034640	GAIN,LOSS
1	18149613	18152871	LOSS
1	18272751	18275162	LOSS
1	18461490	18470009	LOSS
1	18694082	18696322	LOSS
1	18702222	18704863	LOSS
1	18806855	18813026	GAIN,LOSS
1	18956404	18965061	LOSS
1	19175711	19176908	LOSS
1	19177540	19184176	LOSS
1	19189433	19193248	LOSS
1	19198064	19213022	GAIN,LOSS
1	19214633	19217386	LOSS
1	19243446	19274309	LOSS
1	19374452	19383023	LOSS
1	19390632	19395445	LOSS
1	19420810	19440481	LOSS
1	19600614	19609204	LOSS
1	19613412	19635011	LOSS
1	19648390	19679382	GAIN,LOSS
1	19992268	19993800	LOSS
1	20009745	20026758	LOSS
1	20067299	20073057	GAIN,LOSS
1	20141405	20142681	LOSS
1	20162220	20173263	LOSS
1	20245708	20255699	LOSS
1	20334732	20347504	GAIN
1	20395868	20397050	LOSS
1	20417136	20420058	LOSS
1	20451281	20453866	LOSS
1	20498661	20500443	LOSS
1	20625054	20636232	LOSS
1	20639345	20641061	LOSS
1	20671955	20680293	LOSS
1	20826542	20848743	LOSS
1	20915172	20918912	LOSS
1	20921395	20931828	GAIN
1	20968516	20975724	GAIN,LOSS
1	20987762	20992824	LOSS
1	21009189	21070238	GAIN,LOSS
1	21293350	21312171	LOSS
1	21430550	21492038	GAIN,LOSS
1	21531486	21586466	GAIN,LOSS
1	21600677	21636796	LOSS
1	21664279	21670934	LOSS
1	21691777	21699339	LOSS
1	21884318	21968807	GAIN,LOSS
1	22148716	22240907	GAIN,LOSS
1	22244592	22296307	GAIN,LOSS
1	22331981	22359839	GAIN
1	22442025	22446902	GAIN
1	22489756	22493977	GAIN
1	22496703	22512847	LOSS
1	22631166	22639190	LOSS
1	22655932	22658705	GAIN,LOSS
1	22739468	22753459	LOSS
1	22880422	22929741	GAIN,LOSS
1	23204183	23210606	LOSS
1	23417732	23420481	LOSS
1	23762428	23763828	LOSS
1	23809597	23811904	LOSS
1	23855726	23886849	GAIN,LOSS
1	23891416	23924221	GAIN
1	23950147	23957186	LOSS
1	24085063	24099335	LOSS
1	24194450	24201513	LOSS
1	24406535	24451085	GAIN,LOSS
1	24609699	24612972	LOSS
1	24672493	24684728	LOSS
1	24893669	24901121	LOSS
1	25184244	25187557	LOSS
1	25236807	25260093	GAIN,LOSS
1	25556800	25584976	GAIN,LOSS
1	25872197	25876169	LOSS
1	25889422	25893721	LOSS
1	26070909	26081051	GAIN,LOSS
1	26092248	26112130	LOSS
1	26133310	26153245	LOSS
1	26189349	26190451	LOSS
1	26314810	26318832	LOSS
1	26348049	26373274	GAIN,LOSS
1	26496370	26519293	LOSS
1	26527863	26529061	GAIN
1	26605018	26655507	GAIN,LOSS
1	26663362	26666809	LOSS
1	26669273	26673466	LOSS
1	26687288	26691351	LOSS
1	26704314	26712597	LOSS
1	26893514	26901319	GAIN,LOSS
1	26989170	27020012	LOSS
1	27216194	27290650	LOSS
1	27315702	27365512	LOSS
1	27387658	27405455	LOSS
1	27424798	27465787	LOSS
1	27644407	27709112	GAIN,LOSS
1	27848515	27960011	GAIN,LOSS
1	28054814	28056342	LOSS
1	28108612	28116000	LOSS
1	28128190	28160199	LOSS
1	28199681	28210377	LOSS
1	28282206	28285534	LOSS
1	28476713	28512219	LOSS
1	28562511	28570774	LOSS
1	28574488	28604184	LOSS
1	28674833	28697305	LOSS
1	28843318	28868324	GAIN
1	28898381	28932016	LOSS
1	29180014	29190942	LOSS
1	29342206	29356974	LOSS
1	29486353	29503214	LOSS
1	29584271	29594576	LOSS
1	29638016	29639166	LOSS
1	30028139	30031331	LOSS
1	30403470	30407909	LOSS
1	30434028	30438370	GAIN,LOSS
1	30498205	30504582	LOSS
1	31125281	31129092	LOSS
1	31188460	31197045	GAIN,LOSS
1	31219289	31232496	LOSS
1	31254975	31258724	LOSS
1	31276562	31279456	LOSS
1	31318922	31322581	LOSS
1	31602618	31603644	LOSS
1	31682312	31692513	LOSS
1	31695201	31699158	GAIN
1	31763450	31769528	LOSS
1	31905282	31916799	LOSS
1	32084861	32101060	GAIN,LOSS
1	32161942	32163704	LOSS
1	32193044	32198667	LOSS
1	32200335	32225259	LOSS
1	32263665	32289588	GAIN,LOSS
1	32557486	32566070	LOSS
1	32699227	32758308	GAIN
1	32799878	32834137	LOSS
1	33045758	33057862	LOSS
1	33234254	33238018	GAIN,LOSS
1	33355923	33390980	GAIN,LOSS
1	33540443	33547930	LOSS
1	33563718	33568237	LOSS
1	33611890	33635384	LOSS
1	33988963	33998799	LOSS
1	34029070	34031071	LOSS
1	34090145	34100394	LOSS
1	34186193	34192255	LOSS
1	34662703	34664154	LOSS
1	34917441	34922360	LOSS
1	34928321	34935035	LOSS
1	35164392	35174826	GAIN
1	35223719	35229503	LOSS
1	35246297	35261166	LOSS
1	35370053	35371906	LOSS
1	35451539	35470798	LOSS
1	35516409	35526102	LOSS
1	35563570	35581447	LOSS
1	35899006	35900725	LOSS
1	36415909	36429094	GAIN
1	36438091	36527329	LOSS
1	36544316	36593856	GAIN,LOSS
1	36640516	36654129	LOSS
1	36773761	36793739	GAIN,LOSS
1	36807170	36824332	LOSS
1	36856673	36870044	GAIN,LOSS
1	36928350	36945037	LOSS
1	36973610	36984734	LOSS
1	37296438	37302434	LOSS
1	37529233	37533801	LOSS
1	37542913	37558636	GAIN
1	37941192	37955866	LOSS
1	38003318	38010067	LOSS
1	38089114	38092723	LOSS
1	38155337	38156902	LOSS
1	38175335	38190625	GAIN,LOSS
1	38214519	38220274	LOSS
1	38411130	38421508	LOSS
1	38455319	38467422	LOSS
1	38499643	38507988	LOSS
1	38597822	38602153	LOSS
1	38644261	38646835	LOSS
1	39082233	39087604	LOSS
1	39412102	39455958	GAIN,LOSS
1	39799556	39801681	LOSS
1	39844154	39848376	LOSS
1	40144880	40146930	LOSS
1	40147343	40158828	GAIN
1	40275071	40282708	GAIN
1	40527035	40533357	LOSS
1	40582632	40589754	LOSS
1	40756572	40761998	LOSS
1	40766732	40771572	LOSS
1	40805774	40809669	LOSS
1	40966600	40970978	LOSS
1	40980559	40981845	GAIN
1	41073081	41083947	LOSS
1	41475832	41494395	GAIN,LOSS
1	41829714	41833162	GAIN,LOSS
1	41870925	41881488	LOSS
1	41944690	41950905	LOSS
1	41975636	41979149	GAIN,LOSS
1	42023718	42045829	LOSS
1	42106703	42113523	GAIN
1	42190321	42202114	LOSS
1	42242159	42245832	LOSS
1	42589474	42594716	LOSS
1	42647010	42653107	LOSS
1	42777320	42796395	LOSS
1	43011340	43037293	GAIN
1	43199115	43215952	LOSS
1	43243380	43354459	GAIN,LOSS
1	43647253	43649508	LOSS
1	43667615	43676042	LOSS
1	44055549	44106555	GAIN,LOSS
1	44395786	44396790	LOSS
1	44433055	44443709	LOSS
1	44456012	44469031	LOSS
1	44684309	44690168	GAIN,LOSS
1	44692785	44709445	LOSS
1	44991278	44993157	LOSS
1	45110683	45121903	LOSS
1	45187285	45196790	GAIN,LOSS
1	45228107	45307506	GAIN,LOSS
1	45469143	45477804	LOSS
1	45661273	45677818	LOSS
1	45740107	45758543	GAIN
1	45772023	45800167	LOSS
1	45805452	45812702	LOSS
1	45925218	45945065	LOSS
1	45986593	45993440	LOSS
1	46048960	46050561	LOSS
1	46196813	46203981	GAIN
1	46241930	46256512	LOSS
1	46485914	46498375	LOSS
1	46500579	46501694	LOSS
1	46584226	46598282	GAIN
1	46743781	46754850	LOSS
1	46795447	46807711	LOSS
1	46976131	46979343	LOSS
1	46986641	46991219	LOSS
1	47013311	47028986	LOSS
1	47078637	47080458	LOSS
1	47080665	47082950	LOSS
1	47282703	47286528	LOSS
1	47645846	47661620	GAIN,LOSS
1	47724166	47738651	LOSS
1	47820192	47829620	LOSS
1	47899897	47910876	LOSS
1	48059945	48072196	LOSS
1	48233393	48238392	LOSS
1	48813496	48825442	LOSS
1	48845454	48886058	LOSS
1	48990524	48996388	LOSS
1	49406222	49409200	LOSS
1	49915848	49995633	LOSS
1	50442034	50460256	LOSS
1	51118253	51155665	LOSS
1	51318003	51344601	LOSS
1	51566227	51585556	LOSS
1	51960852	51985730	LOSS
1	52290112	52306681	LOSS
1	52335096	52345095	LOSS
1	52363712	52373863	LOSS
1	52492993	52531397	GAIN,LOSS
1	52572291	52588432	LOSS
1	52591571	52658156	LOSS
1	52734221	52786421	LOSS
1	52821295	52830321	LOSS
1	52836139	52854179	LOSS
1	52961176	52997240	LOSS
1	53157921	53205657	GAIN
1	53255254	53320274	LOSS
1	53451580	53457752	LOSS
1	53527132	53568411	GAIN,LOSS
1	53580035	53584825	LOSS
1	53712727	53723190	LOSS
1	53791998	53802013	LOSS
1	53876149	53884364	LOSS
1	53901837	53904746	LOSS
1	53946644	54003748	GAIN,LOSS
1	54006867	54010926	LOSS
1	54055318	54068567	GAIN,LOSS
1	54085048	54139868	LOSS
1	54365094	54369730	LOSS
1	54518678	54519731	LOSS
1	54539444	54549256	LOSS
1	54694214	54704629	GAIN,LOSS
1	55048190	55075993	GAIN,LOSS
1	55131844	55136559	LOSS
1	55151126	55167773	LOSS
1	55217734	55253437	GAIN,LOSS
1	55265268	55270854	LOSS
1	55279322	55284058	LOSS
1	55299139	55304970	LOSS
1	55496039	55502696	LOSS
1	55505266	55530105	GAIN,LOSS
1	55930462	55953290	LOSS
1	56069516	56072130	LOSS
1	56901453	56908799	LOSS
1	56956236	56961486	LOSS
1	57084276	57093604	LOSS
1	57145117	57154377	LOSS
1	57209853	57214227	LOSS
1	57378119	57383376	LOSS
1	57585980	57591450	LOSS
1	57629224	57632487	LOSS
1	57707528	57709478	LOSS
1	58126517	58132470	LOSS
1	58902156	58908622	LOSS
1	59041655	59046187	GAIN,LOSS
1	59246115	59251097	LOSS
1	59346518	59365079	LOSS
1	60043957	60046684	LOSS
1	60299125	60343237	LOSS
1	60392209	60402488	LOSS
1	60445753	60456491	LOSS
1	60499231	60500509	LOSS
1	60746325	60757629	GAIN
1	61542571	61574444	LOSS
1	61831890	61834548	LOSS
1	62025285	62036544	LOSS
1	62139009	62144157	LOSS
1	62150354	62155039	LOSS
1	62172623	62228778	LOSS
1	62249367	62270143	LOSS
1	62388555	62402230	LOSS
1	62439877	62456435	LOSS
1	62688671	62716575	LOSS
1	62785611	62787059	LOSS
1	62905542	62932120	LOSS
1	62993823	63096928	LOSS
1	63612027	63619559	LOSS
1	63912182	64002856	LOSS
1	64034059	64036764	LOSS
1	64111548	64126450	LOSS
1	64134684	64140881	LOSS
1	64615775	64620014	LOSS
1	64838198	64860750	LOSS
1	65269712	65282108	LOSS
1	65460691	65472915	LOSS
1	65843334	65855298	GAIN
1	65922084	66007430	GAIN
1	66075952	66081791	LOSS
1	66387137	66389097	GAIN
1	66657226	66663239	LOSS
1	66800604	66808852	LOSS
1	66813129	66828121	LOSS
1	66842141	66866041	LOSS
1	67140419	67152165	LOSS
1	67231916	67239891	LOSS
1	67256318	67306616	LOSS
1	67356893	67367878	LOSS
1	67449020	67452482	GAIN
1	67572887	67584781	LOSS
1	67860090	67862197	GAIN
1	67969211	67973394	LOSS
1	68069073	68071196	LOSS
1	68516030	68520793	LOSS
1	68757334	68808894	GAIN
1	68934661	68941207	LOSS
1	69274113	69383835	GAIN
1	69701178	69710261	LOSS
1	69906307	69911211	LOSS
1	70070450	70088591	LOSS
1	70105528	70137611	GAIN
1	70377391	70388016	LOSS
1	70472270	70493565	LOSS
1	70604680	70705315	LOSS
1	70750558	70832144	LOSS
1	71002799	71012491	LOSS
1	71163715	71167678	LOSS
1	71331220	71334146	LOSS
1	71411135	71476551	LOSS
1	71669491	71715455	LOSS
1	72362725	72370014	LOSS
1	72621463	72629870	LOSS
1	72845176	72911876	LOSS
1	73263969	73293057	GAIN
1	73302944	73310116	LOSS
1	73348843	73362999	LOSS
1	73408006	73422143	LOSS
1	73670808	73703913	GAIN,LOSS
1	73768798	73782148	LOSS
1	73803937	73851687	LOSS
1	73889414	73893777	LOSS
1	74183266	74184546	LOSS
1	74277734	74284799	LOSS
1	74648182	74672323	LOSS
1	74725664	74745414	LOSS
1	74879115	74894354	LOSS
1	75025116	75036783	LOSS
1	75036812	75038747	GAIN,LOSS
1	75137285	75174145	GAIN,LOSS
1	75425597	75444116	LOSS
1	75523058	75653196	GAIN,LOSS
1	76178382	76235084	LOSS
1	76268573	76275100	LOSS
1	76341966	76389786	LOSS
1	76649623	76658460	LOSS
1	77168568	77192295	GAIN
1	77389416	77439594	GAIN
1	77607160	77634891	LOSS
1	77773679	77781567	LOSS
1	77825460	77867923	LOSS
1	77964269	78058786	GAIN,LOSS
1	78232025	78256947	LOSS
1	78340131	78346389	LOSS
1	78359029	78374546	GAIN
1	78431059	78482070	LOSS
1	78638977	78661783	LOSS
1	78732609	78747486	LOSS
1	78974909	79065052	GAIN
1	79166285	79247626	LOSS
1	79383571	79402069	LOSS
1	79454383	79471119	LOSS
1	79485129	79491206	LOSS
1	79504204	79511800	LOSS
1	79682535	79694648	LOSS
1	79703259	79710545	LOSS
1	79772199	79814256	LOSS
1	79869873	79904431	LOSS
1	79969419	80036368	LOSS
1	80051976	80059329	LOSS
1	80315996	80320176	LOSS
1	80348785	80353796	LOSS
1	80786871	80798667	LOSS
1	80969566	80972773	GAIN
1	80974156	80990814	LOSS
1	81001834	81012782	LOSS
1	81348334	81359119	GAIN
1	81402865	81411025	LOSS
1	81453569	81466843	LOSS
1	81935380	81937079	LOSS
1	81948891	81954041	LOSS
1	82180176	82184463	LOSS
1	82259266	82286433	LOSS
1	82347483	82366355	LOSS
1	82393655	82407067	LOSS
1	82422868	82480117	LOSS
1	82722786	82735316	LOSS
1	83202936	83211771	LOSS
1	83587246	83592325	LOSS
1	83996927	84003806	LOSS
1	84130212	84134042	LOSS
1	84322256	84359229	LOSS
1	84402443	84420547	LOSS
1	84602203	84649068	LOSS
1	84661788	84682179	LOSS
1	84932021	84956144	LOSS
1	85016112	85036315	GAIN,LOSS
1	85331112	85333796	LOSS
1	85568972	85573706	LOSS
1	85578057	85610585	GAIN,LOSS
1	85641427	85672216	GAIN,LOSS
1	85679397	85681538	LOSS
1	85966003	85974030	LOSS
1	85980697	86004322	GAIN
1	86132208	86151193	LOSS
1	86333254	86340705	LOSS
1	86401224	86413022	LOSS
1	86486483	86488689	LOSS
1	86605613	86627237	LOSS
1	86643120	86653836	LOSS
1	86818544	86867865	LOSS
1	87185190	87195385	LOSS
1	87328308	87380813	LOSS
1	88032825	88035857	LOSS
1	88191319	88197017	GAIN
1	88296400	88302927	LOSS
1	89433596	89449218	LOSS
1	89589556	89648675	LOSS
1	89660988	89921575	LOSS
1	90074011	90086123	LOSS
1	90463629	90484321	LOSS
1	90536577	90540565	LOSS
1	90679734	90778135	LOSS
1	90906982	90920022	LOSS
1	91704888	91788735	LOSS
1	91843626	91870626	LOSS
1	92441363	92447668	LOSS
1	92520182	92559504	LOSS
1	92568060	92587233	LOSS
1	92632959	92647250	LOSS
1	92708323	92733966	GAIN,LOSS
1	92761486	92776702	LOSS
1	92944188	92959460	LOSS
1	93166598	93251793	LOSS
1	93425990	93428350	LOSS
1	93531706	93544629	LOSS
1	93649391	93736695	LOSS
1	93955728	93966274	LOSS
1	94037220	94058643	GAIN,LOSS
1	94471948	94473808	LOSS
1	94477225	94478847	LOSS
1	94494487	94497563	LOSS
1	94578548	94584362	LOSS
1	94668488	94733161	LOSS
1	94737566	94745383	LOSS
1	95001600	95330427	GAIN,LOSS
1	95343825	95346974	LOSS
1	95820692	95825187	LOSS
1	97052366	97065528	LOSS
1	97232062	97250452	LOSS
1	97301360	97316690	LOSS
1	97437726	97444321	LOSS
1	97746924	97749380	LOSS
1	97890347	97893807	LOSS
1	98013892	98026230	LOSS
1	98058782	98085756	LOSS
1	98126247	98129282	LOSS
1	98173973	98220700	GAIN,LOSS
1	98259009	98265943	LOSS
1	98296425	98318604	LOSS
1	98345019	98349390	LOSS
1	98457354	98506339	LOSS
1	99150473	99161971	LOSS
1	99191063	99200470	LOSS
1	99420067	99421363	LOSS
1	99708099	99716581	GAIN
1	99750501	99762659	LOSS
1	99965164	99972484	LOSS
1	100325549	100354674	LOSS
1	100430720	100508655	LOSS
1	100584647	100632949	LOSS
1	100750255	100757159	LOSS
1	101001771	101007055	LOSS
1	101285012	101305158	LOSS
1	101353919	101368838	LOSS
1	101513708	101543389	GAIN,LOSS
1	101704496	101722623	LOSS
1	101782401	101787479	LOSS
1	102039804	102040889	LOSS
1	102296236	102297746	LOSS
1	102350747	102443692	LOSS
1	102711925	102767318	LOSS
1	102815131	102827023	LOSS
1	102968036	102969517	GAIN
1	103060844	103076962	LOSS
1	103333315	103540265	GAIN,LOSS
1	104063941	104078809	LOSS
1	104103057	104132315	GAIN
1	104516585	105170821	LOSS
1	105180089	105185476	LOSS
1	105319626	105856143	GAIN,LOSS
1	106003624	106044091	GAIN
1	106056983	106067300	GAIN
1	106150060	106228645	LOSS
1	106306104	106319553	LOSS
1	106640164	106756520	LOSS
1	106945991	106957647	GAIN
1	106986570	107018862	GAIN,LOSS
1	107267115	107321785	GAIN
1	108145748	108159973	LOSS
1	108185282	108203956	LOSS
1	108255563	108268801	LOSS
1	108377953	108386404	LOSS
1	108507344	108508365	LOSS
1	108644704	108657934	LOSS
1	109179119	109181312	LOSS
1	109254672	109289353	GAIN
1	109293609	109342902	LOSS
1	109367944	109371874	LOSS
1	109373214	109380600	LOSS
1	109394125	109399644	LOSS
1	109428295	109456983	LOSS
1	109494801	109504629	LOSS
1	109549512	109606882	LOSS
1	109741244	109750411	LOSS
1	109788713	109817245	GAIN,LOSS
1	109823418	109832283	LOSS
1	109839400	109843775	LOSS
1	110006072	110014170	LOSS
1	110025578	110042444	LOSS
1	110082188	110091330	LOSS
1	110150159	110170896	LOSS
1	110203823	110205645	LOSS
1	110207482	110221506	LOSS
1	110230836	110310541	GAIN,LOSS
1	110359882	110371574	LOSS
1	110466087	110467420	GAIN
1	110470592	110474695	LOSS
1	110651633	110656229	LOSS
1	110737204	110757954	GAIN,LOSS
1	110765535	110775855	LOSS
1	110863674	110884493	GAIN,LOSS
1	110905667	110909166	LOSS
1	110921715	110931112	GAIN
1	110945854	110955220	GAIN,LOSS
1	110991097	110992122	LOSS
1	110996325	111002804	LOSS
1	111023490	111036079	GAIN,LOSS
1	111060153	111061653	LOSS
1	111369934	111389792	LOSS
1	111861822	111863044	LOSS
1	111884929	111889636	LOSS
1	112042131	112043139	LOSS
1	112524392	112527033	LOSS
1	112567672	112571419	LOSS
1	112705060	112741759	GAIN
1	112798597	112806376	LOSS
1	112930006	112931256	LOSS
1	113055759	113058909	LOSS
1	113134192	113143441	LOSS
1	113161350	113162500	LOSS
1	113236681	113240711	LOSS
1	113246274	113306283	GAIN,LOSS
1	113331134	113900037	GAIN,LOSS
1	113970774	113973200	LOSS
1	114353038	114414169	LOSS
1	114999861	115028476	LOSS
1	115108738	115122193	GAIN
1	115236056	115245174	LOSS
1	115259768	115265260	LOSS
1	115309512	115323219	GAIN
1	115393559	115409395	LOSS
1	115466098	115490918	LOSS
1	115527035	115537933	LOSS
1	116137190	116140952	LOSS
1	116485734	116490938	LOSS
1	116667462	116671061	LOSS
1	116831964	116835170	LOSS
1	117114649	117127882	LOSS
1	117203533	117215771	GAIN
1	117487567	117492124	LOSS
1	117554352	117569673	LOSS
1	117601619	117603702	LOSS
1	117618206	117619377	LOSS
1	117708664	118006163	LOSS
1	118123424	118125604	LOSS
1	118182628	118199767	LOSS
1	118214100	118215749	LOSS
1	118408632	118421109	LOSS
1	118598362	118607750	LOSS
1	118863787	118874221	LOSS
1	118953104	118956393	LOSS
1	119117081	119125707	LOSS
1	119241611	119298157	GAIN
1	119922357	119925936	LOSS
1	120004075	120005220	GAIN
1	120069931	120101780	GAIN
1	120131511	120139764	GAIN
1	120165440	120167798	LOSS
1	120275523	120288333	LOSS
1	120292733	120296004	LOSS
1	120464998	120513447	LOSS
1	120515760	120531321	GAIN
1	120683812	120748941	LOSS
1	144673877	144881595	GAIN,LOSS
1	144903149	145195804	GAIN,LOSS
1	145382349	145438581	LOSS
1	145471996	145474968	LOSS
1	145530939	145539046	LOSS
1	145557535	145564518	GAIN,LOSS
1	145586895	145595820	GAIN,LOSS
1	145625979	145831160	GAIN,LOSS
1	146472911	148552802	GAIN,LOSS
1	148937908	149033600	LOSS
1	149852728	149856813	GAIN
1	149871003	149876124	LOSS
1	150123132	150134834	LOSS
1	150215676	150224505	LOSS
1	150245526	150248200	LOSS
1	150443354	150444959	LOSS
1	150470586	150571730	GAIN,LOSS
1	150644686	150658287	LOSS
1	150683978	150722511	LOSS
1	150951477	150958836	LOSS
1	151015495	151021185	LOSS
1	151030488	151031667	LOSS
1	151039609	151079661	LOSS
1	151138938	151140742	LOSS
1	151250421	151272451	GAIN,LOSS
1	151288698	151295497	LOSS
1	151315354	151318757	LOSS
1	151325055	151329843	LOSS
1	151337060	151345119	LOSS
1	151348042	151372138	LOSS
1	151399804	151402045	LOSS
1	151491026	151515654	LOSS
1	151706602	151713776	LOSS
1	151773142	151780099	LOSS
1	151787451	151790383	LOSS
1	151900331	151915541	LOSS
1	152034430	152085505	GAIN,LOSS
1	152095083	152147305	GAIN,LOSS
1	152151803	152162106	LOSS
1	152193528	152230121	LOSS
1	152251714	152286967	GAIN
1	152305530	152308243	LOSS
1	152321344	152331354	GAIN,LOSS
1	152383119	152384764	LOSS
1	152632433	152659848	GAIN,LOSS
1	152732732	152740457	LOSS
1	152882512	152884035	GAIN,LOSS
1	152895412	152898114	LOSS
1	153278427	153284782	LOSS
1	153309699	153416920	GAIN,LOSS
1	153493800	153509892	LOSS
1	153520898	153521932	LOSS
1	153536022	153539404	LOSS
1	153614712	153653250	GAIN
1	153660154	153708906	GAIN,LOSS
1	153746484	153772590	LOSS
1	153792132	153801098	LOSS
1	153809865	153819760	LOSS
1	153898947	153957201	GAIN,LOSS
1	153963239	153969257	LOSS
1	154048056	154091244	LOSS
1	154226410	154236624	LOSS
1	154307630	154360700	GAIN,LOSS
1	154514267	154516983	LOSS
1	154594690	154631225	GAIN,LOSS
1	154813619	154814785	LOSS
1	154867084	154879359	LOSS
1	154909268	155046402	GAIN,LOSS
1	155053719	155058957	LOSS
1	155060895	155068748	LOSS
1	155106697	155114774	LOSS
1	155144870	155178993	GAIN,LOSS
1	155188761	155208414	GAIN,LOSS
1	155216421	155281411	GAIN,LOSS
1	155290531	155300291	GAIN,LOSS
1	155358506	155394011	LOSS
1	155656398	155683848	GAIN,LOSS
1	155757287	155779031	LOSS
1	155904707	155951502	LOSS
1	156024373	156035856	LOSS
1	156084487	156099830	LOSS
1	156106818	156109943	LOSS
1	156214492	156217401	LOSS
1	156246728	156261298	LOSS
1	156262528	156278175	GAIN
1	156336687	156339147	LOSS
1	156435919	156438468	LOSS
1	156494894	156498756	LOSS
1	156499852	156504579	LOSS
1	156508792	156526467	LOSS
1	156561933	156565413	LOSS
1	156570162	156572658	LOSS
1	156593800	156595769	LOSS
1	156639545	156640933	LOSS
1	156687179	156715936	GAIN,LOSS
1	156809206	156824673	LOSS
1	156855079	156896164	GAIN,LOSS
1	156905535	156918348	LOSS
1	157065343	157068672	LOSS
1	157086131	157088348	LOSS
1	157144333	157161945	LOSS
1	157324122	157327571	LOSS
1	157364814	157381033	LOSS
1	157766816	157773880	LOSS
1	157962750	157969306	LOSS
1	158031642	158050627	LOSS
1	158061043	158066233	LOSS
1	158388434	158390834	LOSS
1	158430429	158436956	LOSS
1	158450412	158454356	LOSS
1	158515686	158523671	LOSS
1	158587368	158596684	LOSS
1	158632538	158636225	LOSS
1	158662224	158666871	LOSS
1	158667081	158674152	GAIN,LOSS
1	158684278	158687619	LOSS
1	158699298	158725564	LOSS
1	158817474	158833750	LOSS
1	159750629	159751959	LOSS
1	159824220	159827903	LOSS
1	159897132	159904555	GAIN,LOSS
1	159998146	160009419	LOSS
1	160011280	160012313	LOSS
1	160061384	160067382	GAIN,LOSS
1	160208439	160212700	LOSS
1	160246485	160255201	LOSS
1	160847446	160851047	LOSS
1	160983669	160988485	LOSS
1	160995392	161026285	LOSS
1	161046218	161049662	LOSS
1	161056215	161057909	LOSS
1	161066446	161139738	GAIN,LOSS
1	161160476	161168120	LOSS
1	161202473	161205693	LOSS
1	161269157	161273648	LOSS
1	161284297	161287228	LOSS
1	161294465	161325836	LOSS
1	161352267	161362368	LOSS
1	161392064	161406056	GAIN
1	161451027	161500130	GAIN,LOSS
1	161658658	161673932	LOSS
1	161693199	161698812	GAIN,LOSS
1	161939654	161964588	LOSS
1	162343069	162344747	LOSS
1	162390085	162434821	GAIN,LOSS
1	162441197	162452803	LOSS
1	162672011	162675342	LOSS
1	163226678	163231102	LOSS
1	163440717	163446901	GAIN
1	163487264	163494784	LOSS
1	163939009	164078275	GAIN
1	164269170	164274529	LOSS
1	164419196	164424806	LOSS
1	164604957	164607346	LOSS
1	164656907	164658683	LOSS
1	164693143	164695090	LOSS
1	165171677	165173272	LOSS
1	165321568	165327364	LOSS
1	165421592	165424233	LOSS
1	165599551	165600606	LOSS
1	165639264	165676784	LOSS
1	165695431	165743081	LOSS
1	165899945	165910818	LOSS
1	166095618	166104437	LOSS
1	166194417	166231743	LOSS
1	166260511	166308823	LOSS
1	166465878	166468429	LOSS
1	166615511	166618940	LOSS
1	167095137	167096846	LOSS
1	167399294	167403625	LOSS
1	167437779	167443423	LOSS
1	167531271	167532605	LOSS
1	167849327	167851956	LOSS
1	167893759	167961235	LOSS
1	168015209	168036735	LOSS
1	168211883	168214098	GAIN
1	168431465	168443178	LOSS
1	168496193	168506033	LOSS
1	168513067	168540041	LOSS
1	169083338	169086616	LOSS
1	169359440	169366558	LOSS
1	169509698	169510926	LOSS
1	169576207	169582317	LOSS
1	169768033	169816943	LOSS
1	169876866	170048831	LOSS
1	170367553	170387134	LOSS
1	170632575	170637481	LOSS
1	170845182	170872035	LOSS
1	170966751	170974929	LOSS
1	170978765	170987278	LOSS
1	171018285	171022228	LOSS
1	171054306	171058280	LOSS
1	171115645	171120276	LOSS
1	171249084	171250146	LOSS
1	171613756	171618656	LOSS
1	171750439	171753612	LOSS
1	171786475	171789359	LOSS
1	172187819	172192873	LOSS
1	172345524	172358588	LOSS
1	173020232	173021349	LOSS
1	173074583	173092191	LOSS
1	173298064	173299743	LOSS
1	173456204	173461793	LOSS
1	173571398	173575983	LOSS
1	173683649	173828131	LOSS
1	174177656	174196083	LOSS
1	174228733	174279302	LOSS
1	174524679	174533985	LOSS
1	174937352	174984073	LOSS
1	175046557	175049514	LOSS
1	175157418	175164477	LOSS
1	175181285	175202738	LOSS
1	175666677	175669902	LOSS
1	175857464	175866247	LOSS
1	175891551	175902596	GAIN
1	176043943	176091751	LOSS
1	176117805	176137978	LOSS
1	176831441	176832832	LOSS
1	176915074	176926903	LOSS
1	177178708	177185854	LOSS
1	177245370	177249738	LOSS
1	177636786	177673489	GAIN
1	177691293	178001395	GAIN,LOSS
1	178657459	178677805	LOSS
1	178818875	178822919	LOSS
1	178843846	178857518	LOSS
1	179052002	179061108	LOSS
1	179084080	179090751	LOSS
1	179094668	179201131	GAIN,LOSS
1	179277524	179283903	LOSS
1	179326710	179339849	LOSS
1	179679600	179681196	LOSS
1	179845022	179866874	GAIN,LOSS
1	180000304	180020443	LOSS
1	180060703	180062369	LOSS
1	180114023	180119708	LOSS
1	180150178	180169405	GAIN,LOSS
1	180197748	180218531	LOSS
1	180219839	180232398	LOSS
1	180333660	180340706	LOSS
1	180397772	180413890	LOSS
1	180546296	180557218	LOSS
1	180600148	180601206	LOSS
1	180885290	180920226	GAIN,LOSS
1	181012229	181060791	LOSS
1	181178617	181184973	LOSS
1	182024432	182038728	GAIN,LOSS
1	182286758	182291435	LOSS
1	182300601	182319534	GAIN
1	182551266	182556767	LOSS
1	182596728	182610590	GAIN
1	182807080	182815684	LOSS
1	182840419	182914656	LOSS
1	183106624	183109171	LOSS
1	183182475	183201922	LOSS
1	183525282	183546061	LOSS
1	183602251	183607348	LOSS
1	184669827	184703729	LOSS
1	184763649	184779353	LOSS
1	184821190	184876961	LOSS
1	184942927	184950940	LOSS
1	184957295	184978472	LOSS
1	185032903	185043055	LOSS
1	185069416	185071831	LOSS
1	185093270	185201061	LOSS
1	185238521	185266643	LOSS
1	185275011	185289914	LOSS
1	185516264	185523845	LOSS
1	185847687	185855149	LOSS
1	185969311	185985526	LOSS
1	186064460	186065689	LOSS
1	186275857	186278240	LOSS
1	186280235	186570733	GAIN,LOSS
1	186577925	186581021	LOSS
1	186614827	186702823	LOSS
1	186744874	186746556	LOSS
1	186749233	186763179	LOSS
1	186783125	186804285	LOSS
1	187086076	187269647	GAIN
1	187400788	187405684	LOSS
1	187566303	187598462	LOSS
1	187641214	187898070	GAIN,LOSS
1	187938431	187947807	LOSS
1	188592024	188609111	LOSS
1	188774223	188784447	LOSS
1	188932297	189040264	LOSS
1	189084645	189107790	LOSS
1	189163030	189239702	GAIN,LOSS
1	189319775	189322893	GAIN
1	189337997	190132037	GAIN,LOSS
1	190194909	190202367	LOSS
1	190300643	190442971	LOSS
1	190626441	190730794	LOSS
1	191261230	191271830	LOSS
1	191375479	191391748	LOSS
1	191403411	191410431	LOSS
1	191705190	191737005	LOSS
1	191798964	191881180	LOSS
1	192090802	192132545	LOSS
1	192454646	192469607	LOSS
1	192760146	192785898	LOSS
1	192971899	193052205	LOSS
1	193521335	193552175	LOSS
1	193622690	193627682	GAIN
1	193770601	193774083	GAIN
1	193779262	193800259	LOSS
1	193848205	193854935	LOSS
1	194100171	194105323	LOSS
1	194115488	194121906	LOSS
1	194288364	194296329	LOSS
1	194308202	194316837	LOSS
1	194412218	194421266	LOSS
1	194556016	194562638	LOSS
1	194900419	194919249	GAIN
1	194928602	194952503	LOSS
1	195050174	195072336	GAIN
1	195232015	195256477	LOSS
1	195303475	195310719	GAIN
1	195362241	195364809	LOSS
1	195397391	195420201	LOSS
1	195466938	195559311	LOSS
1	195840806	195852133	LOSS
1	195953360	196011064	GAIN
1	196196103	196318480	GAIN
1	196801025	196918615	GAIN,LOSS
1	196955060	197012194	LOSS
1	197029592	197069932	LOSS
1	197094030	197102681	LOSS
1	197490534	197529264	LOSS
1	197621365	197730559	GAIN,LOSS
1	197820066	197883412	GAIN
1	198038078	198049062	LOSS
1	198083069	198087586	LOSS
1	198499138	198508091	LOSS
1	198548690	198583509	LOSS
1	198607328	198776550	GAIN,LOSS
1	198845149	198859052	LOSS
1	199124139	199181905	LOSS
1	199200995	199209705	LOSS
1	199231736	199258651	LOSS
1	199491574	199498309	LOSS
1	199979971	199987320	GAIN
1	200059708	200070765	LOSS
1	200097648	200104972	LOSS
1	200132084	200139350	LOSS
1	200213558	200222777	LOSS
1	200613555	200618332	LOSS
1	200816348	200819229	LOSS
1	200840467	200841572	LOSS
1	200873775	200887675	LOSS
1	200939371	200984480	GAIN,LOSS
1	201008376	201047888	LOSS
1	201067011	201070740	LOSS
1	201103404	201111620	LOSS
1	201161009	201166598	LOSS
1	201175274	201182693	GAIN,LOSS
1	201184275	201187828	LOSS
1	201195003	201196322	LOSS
1	201269711	201311165	GAIN,LOSS
1	201345352	201360281	GAIN,LOSS
1	201376797	201391030	LOSS
1	201398255	201401094	LOSS
1	201428511	201431206	LOSS
1	201437557	201439942	LOSS
1	201537457	201547532	GAIN
1	201618040	201625402	LOSS
1	201868333	201884952	GAIN,LOSS
1	201972448	201990185	GAIN,LOSS
1	202027170	202034271	LOSS
1	202066564	202082437	GAIN,LOSS
1	202092293	202102824	GAIN,LOSS
1	202127295	202155805	GAIN,LOSS
1	202279024	202288462	GAIN,LOSS
1	202302232	202318750	LOSS
1	202890605	202907679	LOSS
1	202954291	203061578	GAIN,LOSS
1	203096740	203101029	LOSS
1	203137090	203156403	GAIN,LOSS
1	203165381	203168881	LOSS
1	203182292	203194965	GAIN,LOSS
1	203250860	203281175	LOSS
1	203374751	203600654	GAIN,LOSS
1	203645870	203659776	LOSS
1	203968185	203973279	LOSS
1	204001183	204006597	LOSS
1	204103440	204106341	LOSS
1	204379024	204382506	LOSS
1	204406153	204412588	LOSS
1	204427933	204429756	LOSS
1	204476113	204494703	LOSS
1	204586184	204591237	GAIN,LOSS
1	204633694	204664047	LOSS
1	204936335	204967186	LOSS
1	204977184	204978777	LOSS
1	205025387	205056844	GAIN,LOSS
1	205107176	205110946	LOSS
1	205128059	205131208	LOSS
1	205159891	205191116	LOSS
1	205207497	205290717	GAIN,LOSS
1	205308335	205317503	LOSS
1	205388384	205391766	LOSS
1	205472184	205476189	LOSS
1	205492679	205501843	GAIN,LOSS
1	205545985	205552864	GAIN,LOSS
1	205627886	205634916	GAIN,LOSS
1	205716669	205723304	GAIN
1	206214242	206222503	LOSS
1	206225239	206226325	LOSS
1	206623685	206667306	GAIN,LOSS
1	206684977	206706419	LOSS
1	206724823	206768221	GAIN,LOSS
1	206854136	206878611	LOSS
1	206954526	206955763	LOSS
1	207040730	207043743	LOSS
1	207195437	207199483	LOSS
1	207253487	207255654	LOSS
1	207264658	207269919	LOSS
1	207316953	207348197	LOSS
1	207890233	207925595	LOSS
1	207934849	207981419	LOSS
1	208048303	208053785	LOSS
1	208268765	208272313	LOSS
1	208390162	208393592	LOSS
1	208883395	208994658	GAIN
1	209162412	209177088	LOSS
1	209249614	209552880	GAIN
1	209784663	209808119	GAIN,LOSS
1	209929453	209935031	GAIN,LOSS
1	210442892	210445503	LOSS
1	210593015	210615064	LOSS
1	210799183	210808270	LOSS
1	211358573	211368851	LOSS
1	211651070	211657371	GAIN,LOSS
1	211786410	211792255	LOSS
1	212161239	212180608	LOSS
1	212632381	212652349	GAIN,LOSS
1	212948954	212969996	LOSS
1	213005222	213010615	LOSS
1	213028608	213136845	GAIN,LOSS
1	213163098	213182151	LOSS
1	213424445	213439949	LOSS
1	213760243	213793240	GAIN
1	213906966	213916734	LOSS
1	214509510	214510953	LOSS
1	214556873	214557945	LOSS
1	214854015	214857962	LOSS
1	215351548	215362207	LOSS
1	215369719	215380847	LOSS
1	215414522	215516050	LOSS
1	215794414	215828499	LOSS
1	215844101	215849648	LOSS
1	215914472	215916663	LOSS
1	215965135	215972394	LOSS
1	216134295	216137308	LOSS
1	216138711	216162826	LOSS
1	216178658	216392352	LOSS
1	216923473	216925972	LOSS
1	217183939	217186273	LOSS
1	217233446	217235542	LOSS
1	217760264	217770233	LOSS
1	217897534	217911691	LOSS
1	218009702	218021662	LOSS
1	218158712	218161690	LOSS
1	218179227	218191233	LOSS
1	218283973	218310400	LOSS
1	218475847	218478430	LOSS
1	218504274	218507650	LOSS
1	218518742	218520315	LOSS
1	218900324	218904684	LOSS
1	218975899	219609414	LOSS
1	219641341	219644224	LOSS
1	219889747	219899183	LOSS
1	220020297	220036638	LOSS
1	220150373	220331657	LOSS
1	220856756	220870061	LOSS
1	220959517	220963984	LOSS
1	221049858	221061163	LOSS
1	221261156	221273917	LOSS
1	221742016	221758568	LOSS
1	222731552	222738970	LOSS
1	222892282	222908921	LOSS
1	223176061	223178728	LOSS
1	223194637	223196939	LOSS
1	223249730	223257552	LOSS
1	223480305	223495647	LOSS
1	223561802	223568559	LOSS
1	223627639	223641440	GAIN
1	223798234	223801038	LOSS
1	223827551	223834505	LOSS
1	223894119	223903781	GAIN,LOSS
1	223916420	223936864	LOSS
1	223953405	223963468	LOSS
1	224233272	224238495	GAIN
1	224289596	224300176	LOSS
1	224346953	224372729	LOSS
1	224459338	224513972	GAIN
1	224538940	224544665	LOSS
1	224566216	224572573	LOSS
1	224705639	224708495	LOSS
1	224803125	224808134	GAIN,LOSS
1	224942850	225162060	GAIN
1	225177403	225188226	LOSS
1	225250828	225268346	LOSS
1	225327187	225334533	GAIN
1	225370023	225556714	GAIN,LOSS
1	225605777	225609909	LOSS
1	225699681	225707059	LOSS
1	225864622	225933475	LOSS
1	225941944	225946690	LOSS
1	226025528	226028774	LOSS
1	226031466	226050609	LOSS
1	226075310	226078861	LOSS
1	226103363	226115386	LOSS
1	226179585	226180816	LOSS
1	226216918	226242014	LOSS
1	226259804	226271624	GAIN
1	226699685	226703852	LOSS
1	226790621	226849761	GAIN,LOSS
1	226904700	226926632	GAIN,LOSS
1	226980223	226998037	LOSS
1	227068472	227083263	LOSS
1	227146930	227176511	GAIN,LOSS
1	227216305	227262921	LOSS
1	227428406	227452224	LOSS
1	227544762	227552917	LOSS
1	227745615	227753271	LOSS
1	227772396	227791518	LOSS
1	227839384	227849021	GAIN,LOSS
1	227909907	227995966	GAIN,LOSS
1	228003225	228005092	LOSS
1	228027310	228030120	LOSS
1	228088734	228093319	LOSS
1	228108584	228115309	LOSS
1	228192746	228198046	LOSS
1	228223036	228416608	GAIN,LOSS
1	228428265	228654823	GAIN,LOSS
1	228689848	228700913	LOSS
1	228782552	228818506	GAIN,LOSS
1	229164804	229189441	LOSS
1	229238331	229243067	GAIN
1	229286879	229302836	LOSS
1	229316554	229319960	LOSS
1	229690854	229702505	LOSS
1	229729275	229733674	LOSS
1	229750708	229772141	LOSS
1	229822279	229824770	LOSS
1	229829304	229833137	LOSS
1	229983462	230000654	LOSS
1	230242323	230273079	LOSS
1	230410150	230419424	GAIN,LOSS
1	230434992	230440257	LOSS
1	230579772	230592870	LOSS
1	230635833	230639734	LOSS
1	230838903	230850018	GAIN,LOSS
1	230893608	230896238	LOSS
1	230974329	230979560	LOSS
1	231112517	231130622	LOSS
1	231310343	231327781	LOSS
1	231359419	231363000	LOSS
1	231364919	231379363	GAIN,LOSS
1	231471673	231477442	LOSS
1	231710453	231720147	LOSS
1	231896730	231897793	LOSS
1	231935142	231944893	LOSS
1	231958919	231965045	LOSS
1	232519150	232540274	GAIN
1	232574544	232581667	GAIN,LOSS
1	232818269	232822202	GAIN
1	232887547	232896663	LOSS
1	233056649	233057822	LOSS
1	233105677	233136181	LOSS
1	233699708	233701296	GAIN
1	233724449	233750066	LOSS
1	234320335	234331454	GAIN
1	234598731	234608176	LOSS
1	234734899	234744250	LOSS
1	234894002	234901940	GAIN,LOSS
1	234956342	234960513	LOSS
1	235031138	235040128	LOSS
1	235049575	235056447	LOSS
1	235117291	235120039	LOSS
1	235161335	235167295	LOSS
1	235181978	235426871	LOSS
1	235574974	235582862	GAIN,LOSS
1	235593516	235598973	LOSS
1	235771074	235776118	LOSS
1	235934903	235954591	LOSS
1	235985317	235995280	LOSS
1	236029475	236094323	GAIN
1	236117243	236132627	GAIN
1	236148559	236210192	GAIN,LOSS
1	236244634	236259821	GAIN
1	236379623	236391190	LOSS
1	236598984	236786027	GAIN,LOSS
1	236913280	236987489	GAIN
1	237123747	237134311	GAIN
1	237138582	237161182	LOSS
1	237177572	237182317	LOSS
1	237269434	237272384	LOSS
1	237402177	237404673	LOSS
1	237681151	237685785	LOSS
1	237937874	237947931	LOSS
1	238183571	238186305	LOSS
1	238654072	238669665	LOSS
1	238696036	238699045	LOSS
1	238734997	238736055	LOSS
1	238761748	238764737	LOSS
1	238979813	238987220	GAIN
1	239397104	239403288	LOSS
1	239454362	239502912	LOSS
1	239793656	239800434	LOSS
1	240115808	240118443	LOSS
1	240217385	240221899	LOSS
1	240582556	240601795	LOSS
1	240655784	240656829	LOSS
1	240772078	240851582	GAIN
1	240970135	240975737	LOSS
1	241314388	241319268	LOSS
1	241432832	241491027	LOSS
1	241571791	241581283	LOSS
1	241586834	241596427	LOSS
1	241632429	241636455	LOSS
1	241674333	241685960	LOSS
1	241884729	241889810	LOSS
1	242019743	242022297	LOSS
1	242044924	242067038	LOSS
1	242118785	242135186	GAIN,LOSS
1	242140669	242150365	LOSS
1	242156537	242165438	LOSS
1	242179109	242184078	LOSS
1	242218784	242231183	GAIN
1	242308863	242332289	LOSS
1	242777990	242828277	LOSS
1	243329049	243583899	GAIN,LOSS
1	244059095	244061500	LOSS
1	244250317	244252690	LOSS
1	244624314	244648122	GAIN
1	244664876	244676820	GAIN
1	244902468	244908049	LOSS
1	244946686	244956584	LOSS
1	245027527	245028592	LOSS
1	245096171	245102866	LOSS
1	245145472	245154331	LOSS
1	245273390	245283910	LOSS
1	245292591	245309978	GAIN
1	245316555	245319296	LOSS
1	245413424	245425345	GAIN
1	245526423	245530583	LOSS
1	245636915	245647809	LOSS
1	245743584	245745337	LOSS
1	245768924	245775265	LOSS
1	245847356	245862292	GAIN,LOSS
1	246220147	246609356	GAIN,LOSS
1	246705277	247061466	GAIN,LOSS
1	247170645	247174951	LOSS
1	247251709	247254032	LOSS
1	247265294	247293994	GAIN,LOSS
1	247344159	247358248	LOSS
1	247410699	247442657	GAIN
1	247456607	248844915	GAIN,LOSS
1	248845458	249213967	GAIN,LOSS
2	31791	285471	GAIN,LOSS
2	309040	490646	GAIN,LOSS
2	545230	557590	LOSS
2	661048	677537	LOSS
2	790657	1054851	GAIN,LOSS
2	1127162	1150095	LOSS
2	1235479	1271281	LOSS
2	1334413	1345218	LOSS
2	1426346	1546540	GAIN,LOSS
2	1552841	1563833	LOSS
2	1582242	1617609	GAIN,LOSS
2	1621383	1622853	GAIN,LOSS
2	1627730	1630181	LOSS
2	1636553	1670625	LOSS
2	1681366	1688065	LOSS
2	1702564	1710170	LOSS
2	1752229	1761661	GAIN,LOSS
2	1773830	1777252	LOSS
2	1787438	1832399	LOSS
2	1837371	1913641	GAIN,LOSS
2	2079852	2109419	LOSS
2	2178352	2183358	LOSS
2	2249553	2254963	LOSS
2	2324263	2325670	LOSS
2	2388067	2391725	LOSS
2	2415005	2424495	LOSS
2	2520285	2524325	LOSS
2	2639468	2653692	LOSS
2	2701604	2716689	LOSS
2	2732625	2736395	LOSS
2	2741039	2742748	LOSS
2	2767502	2771615	LOSS
2	2788127	2799671	LOSS
2	2938213	2942421	GAIN,LOSS
2	2951787	2958597	LOSS
2	3172438	3209744	GAIN,LOSS
2	3224155	3258174	GAIN
2	3272486	3297034	LOSS
2	3316859	3339283	LOSS
2	3384516	3447827	GAIN,LOSS
2	3460226	3468295	LOSS
2	3471611	3504719	LOSS
2	3609972	3622923	GAIN
2	3650407	3658422	LOSS
2	3684912	3704862	GAIN,LOSS
2	3716032	3718692	LOSS
2	3722494	3755335	GAIN,LOSS
2	4050477	4055713	LOSS
2	4374086	4378629	LOSS
2	4432268	4441520	LOSS
2	4487500	4506237	LOSS
2	4544132	4547626	LOSS
2	4651792	4654488	LOSS
2	4676716	4682582	LOSS
2	4847333	4898752	LOSS
2	4952078	4955728	LOSS
2	5166374	5208314	GAIN,LOSS
2	5264542	5266006	LOSS
2	5285598	5293171	LOSS
2	5466223	5535233	GAIN,LOSS
2	5688981	5694782	LOSS
2	5746962	5749272	LOSS
2	5752132	5763383	LOSS
2	5896537	5906517	LOSS
2	6165160	6169351	LOSS
2	6297760	6311773	LOSS
2	6364866	6370890	LOSS
2	6466163	6500638	LOSS
2	6653510	6659913	LOSS
2	6904446	6912515	LOSS
2	7231665	7239233	LOSS
2	8595047	8599094	LOSS
2	8714231	8730398	LOSS
2	8758693	8769723	LOSS
2	8771785	8773902	LOSS
2	8798133	8801384	LOSS
2	8818414	8826750	LOSS
2	9241716	9247782	LOSS
2	9695682	9697406	LOSS
2	9907876	9933956	GAIN,LOSS
2	9937942	9946213	LOSS
2	10064716	10078151	LOSS
2	10156725	10164349	LOSS
2	10197615	10210244	LOSS
2	10233755	10240175	LOSS
2	10324836	10338368	LOSS
2	10357818	10380209	LOSS
2	10394082	10415555	LOSS
2	10424886	10427073	LOSS
2	10470496	10471666	LOSS
2	10551095	10556828	LOSS
2	10573198	10576460	LOSS
2	10586660	11093677	GAIN,LOSS
2	11250247	11288577	LOSS
2	11302200	11303230	LOSS
2	11355100	11399549	LOSS
2	11455581	11468508	GAIN
2	11678497	11685731	LOSS
2	11746000	11758948	GAIN,LOSS
2	11774324	11783374	GAIN,LOSS
2	11841784	11867841	LOSS
2	12019150	12029246	LOSS
2	12037179	12038775	LOSS
2	12539288	12673361	GAIN,LOSS
2	13485313	13487901	LOSS
2	13806941	13808640	LOSS
2	13923627	13929529	LOSS
2	13955651	13969661	LOSS
2	14192239	14265453	LOSS
2	14307383	14325118	LOSS
2	14590951	14607806	GAIN
2	14702349	14710487	LOSS
2	14772997	14775586	GAIN,LOSS
2	14825761	14845441	LOSS
2	14853051	14860521	LOSS
2	14956721	14964657	LOSS
2	14985079	15016443	LOSS
2	15063371	15071155	LOSS
2	15523386	15542740	LOSS
2	15643670	15720775	LOSS
2	15758114	15771115	LOSS
2	15817326	15828784	GAIN,LOSS
2	15849658	15854600	LOSS
2	15906482	15910957	LOSS
2	15979519	15987278	LOSS
2	16038911	16045662	LOSS
2	16232249	16236100	LOSS
2	16559556	16565749	LOSS
2	16590965	16594297	LOSS
2	16628313	16634055	LOSS
2	16781408	16783728	LOSS
2	16813105	16825671	LOSS
2	17010718	17020571	LOSS
2	17697168	17703700	LOSS
2	17897434	17939536	LOSS
2	18171812	18220371	GAIN,LOSS
2	18225939	18298840	LOSS
2	18520526	18526296	LOSS
2	18553388	18560854	LOSS
2	18871568	18882242	LOSS
2	19256435	19263389	LOSS
2	19271689	19275421	LOSS
2	19531545	19541577	LOSS
2	19576591	19582415	LOSS
2	19757745	19760044	LOSS
2	19942473	19943632	LOSS
2	19984546	19987754	LOSS
2	20062043	20069638	LOSS
2	20093135	20143831	LOSS
2	20192623	20212864	LOSS
2	20328807	20336237	LOSS
2	20381765	20414106	LOSS
2	20502198	20515816	LOSS
2	20645456	20648961	LOSS
2	20681094	20699774	LOSS
2	20768683	20775449	LOSS
2	20814371	20826748	GAIN,LOSS
2	20835349	20850439	GAIN,LOSS
2	20863286	20877537	LOSS
2	21184545	21187592	GAIN
2	21223404	21225281	LOSS
2	21260868	21265898	LOSS
2	21345835	21381291	LOSS
2	22323262	22330006	LOSS
2	22582968	22692241	LOSS
2	23067410	23070696	LOSS
2	23458669	23482427	LOSS
2	23732894	23735719	LOSS
2	23775626	23778521	LOSS
2	23850450	23872765	LOSS
2	24236165	24247138	LOSS
2	24260578	24262346	GAIN
2	24435520	24439060	LOSS
2	24521652	24538088	LOSS
2	24661024	24673053	GAIN
2	24902072	24910229	LOSS
2	25050336	25055094	LOSS
2	25059895	25098745	LOSS
2	25160743	25280281	GAIN,LOSS
2	25384833	25396780	LOSS
2	25526696	25551411	LOSS
2	25781435	25794389	LOSS
2	26030664	26057444	LOSS
2	26203279	26207320	LOSS
2	26209031	26220635	GAIN
2	26251245	26269319	LOSS
2	26395031	26411233	GAIN
2	26495095	26507106	LOSS
2	26518850	26942739	GAIN,LOSS
2	26998422	27003083	LOSS
2	27093844	27109923	LOSS
2	27245793	27274073	LOSS
2	27303062	27323627	GAIN,LOSS
2	27353431	27355201	LOSS
2	27370970	27378737	LOSS
2	27434122	27437796	LOSS
2	27446746	27466368	LOSS
2	27527897	27531665	LOSS
2	27599875	27603798	GAIN
2	27743423	27746410	LOSS
2	27748793	27779319	GAIN,LOSS
2	27803810	27805351	GAIN,LOSS
2	27878328	27902771	LOSS
2	28209532	28235955	LOSS
2	28383841	28387200	LOSS
2	28397260	28404862	LOSS
2	28431065	28436308	LOSS
2	28529466	28557990	LOSS
2	28562873	28592116	LOSS
2	28597624	28608229	LOSS
2	28618156	28645802	LOSS
2	28659534	28668852	LOSS
2	28793171	28794441	LOSS
2	28814005	28816425	LOSS
2	28819516	28854983	LOSS
2	28885807	28892116	LOSS
2	29073096	29081686	LOSS
2	29092543	29098459	GAIN,LOSS
2	29217896	29227208	GAIN,LOSS
2	29245036	29246119	LOSS
2	29277200	29289309	LOSS
2	29293599	29296725	GAIN,LOSS
2	29394868	29397306	LOSS
2	29402061	29409895	LOSS
2	29457556	29474572	LOSS
2	29534867	29539317	LOSS
2	29640241	29646682	LOSS
2	29672940	29677474	LOSS
2	29729331	29733801	LOSS
2	29956957	29960268	LOSS
2	30980940	30986096	LOSS
2	31340646	31352788	LOSS
2	32262201	32429288	LOSS
2	32460623	32463567	LOSS
2	32515609	32541438	LOSS
2	32695026	32713706	LOSS
2	32765391	32845664	LOSS
2	32878142	32882012	LOSS
2	33465712	33468119	LOSS
2	33598217	33600447	LOSS
2	33651503	33652740	LOSS
2	33666987	33674504	LOSS
2	33691716	33694177	LOSS
2	33736076	33739297	LOSS
2	33820043	33829439	LOSS
2	33960341	33965251	LOSS
2	33975613	34326053	GAIN,LOSS
2	34673447	35795060	GAIN,LOSS
2	35952090	35957851	LOSS
2	36090834	36315457	GAIN,LOSS
2	36330381	36334070	LOSS
2	36441283	36459171	LOSS
2	36490388	36500757	LOSS
2	36601151	36602731	LOSS
2	36639259	36642026	LOSS
2	36825137	36836088	LOSS
2	36839985	36864730	LOSS
2	36982191	36984604	LOSS
2	37000956	37008235	LOSS
2	37035809	37037553	LOSS
2	37087552	37112960	LOSS
2	37203231	37217027	GAIN,LOSS
2	37264675	37306433	LOSS
2	37456011	37459388	LOSS
2	37502586	37513408	LOSS
2	37724104	37727116	LOSS
2	37893397	37902590	LOSS
2	37961382	37999146	GAIN,LOSS
2	38170697	38183119	LOSS
2	38295494	38305451	LOSS
2	38504680	38522643	LOSS
2	38611011	38619409	LOSS
2	38642220	38645748	LOSS
2	38783945	38786617	LOSS
2	38871161	38882577	LOSS
2	38955129	39005205	GAIN,LOSS
2	39017670	39025555	LOSS
2	39029959	39038099	LOSS
2	39214821	39227392	LOSS
2	39476217	39486626	LOSS
2	39508830	39518512	LOSS
2	39728431	39733965	LOSS
2	39817376	39822983	LOSS
2	40165002	40199132	GAIN
2	40241868	40250554	LOSS
2	40278101	40279616	LOSS
2	40602139	40603705	LOSS
2	40698921	40709822	LOSS
2	40762461	40773763	LOSS
2	40778289	40783406	LOSS
2	40998751	41003168	LOSS
2	41073997	41076308	LOSS
2	41143887	41201167	LOSS
2	41411449	41437624	LOSS
2	41639828	41643650	LOSS
2	41727276	41747147	LOSS
2	41761069	41769627	LOSS
2	41805950	41829627	LOSS
2	41832013	41905575	LOSS
2	41942989	41948420	LOSS
2	41996612	42001452	LOSS
2	42007639	42010684	LOSS
2	42281312	42282516	LOSS
2	42617305	42619136	LOSS
2	42856208	42871190	LOSS
2	42900764	42907848	LOSS
2	42987268	42995848	GAIN,LOSS
2	43012336	43014289	LOSS
2	43036856	43040984	LOSS
2	43152878	43160027	LOSS
2	43291265	43301782	LOSS
2	43349680	43355314	LOSS
2	43360947	43363755	LOSS
2	43385120	43388334	LOSS
2	43405211	43442298	LOSS
2	43448258	43456734	GAIN,LOSS
2	43576343	43579050	LOSS
2	43767000	43768545	LOSS
2	43822890	43854377	LOSS
2	43934591	43936362	LOSS
2	43938095	43943525	LOSS
2	44035568	44037047	GAIN
2	44064784	44068291	LOSS
2	44071533	44072576	LOSS
2	44076731	44101229	GAIN,LOSS
2	44159293	44183188	LOSS
2	44502696	44584314	LOSS
2	44819961	44831953	LOSS
2	45157336	45172258	LOSS
2	45178556	45182968	LOSS
2	45200009	45203779	LOSS
2	45224312	45234363	LOSS
2	45242724	45373122	LOSS
2	45413286	45414659	LOSS
2	45617582	45621627	LOSS
2	45705105	45720658	LOSS
2	45798683	45809239	LOSS
2	45877368	45879305	LOSS
2	46044878	46047806	LOSS
2	46251080	46257164	LOSS
2	46325009	46329058	LOSS
2	46386763	46388076	LOSS
2	46408071	46412392	LOSS
2	46414066	46415787	LOSS
2	46418059	46423054	LOSS
2	46458927	46465502	GAIN
2	46480946	46483767	LOSS
2	46520384	46527540	GAIN,LOSS
2	46604043	46614747	GAIN,LOSS
2	46762023	46768559	GAIN
2	46775757	46788017	GAIN
2	46815295	47174437	LOSS
2	47202150	47214874	LOSS
2	47230730	47303676	GAIN,LOSS
2	47306991	47308120	LOSS
2	47593094	47599454	LOSS
2	47628289	47666308	LOSS
2	47787257	47793217	LOSS
2	48050320	48086854	LOSS
2	48532214	48569536	LOSS
2	48729815	48742306	LOSS
2	48800622	48808594	LOSS
2	48869500	48962291	LOSS
2	49206571	49210640	LOSS
2	49274562	49278098	LOSS
2	49329640	49336943	LOSS
2	49445014	49508400	LOSS
2	49608454	49774760	GAIN,LOSS
2	49921051	49936864	LOSS
2	50320492	50327417	LOSS
2	50431752	50458878	LOSS
2	50498605	50513774	LOSS
2	50611076	50648733	GAIN,LOSS
2	50708894	50714629	LOSS
2	50872617	50902931	LOSS
2	51181831	51184730	LOSS
2	51186984	51245360	LOSS
2	51637985	51648855	LOSS
2	51661172	51672433	GAIN
2	51769647	51774212	LOSS
2	51791585	51815380	GAIN
2	51920657	51926904	LOSS
2	52019877	52178661	GAIN,LOSS
2	52335664	52401347	GAIN,LOSS
2	52540372	52544082	LOSS
2	52663038	52668651	LOSS
2	52677879	52948906	GAIN,LOSS
2	52994927	53058941	LOSS
2	53163987	53174071	LOSS
2	53210079	53219203	LOSS
2	53250222	53254179	LOSS
2	53395092	53447349	LOSS
2	53842970	53846965	LOSS
2	53895843	54082405	LOSS
2	54146292	54150237	LOSS
2	54185744	54192205	LOSS
2	54352358	54359303	LOSS
2	54382335	54386922	LOSS
2	54482136	54486851	LOSS
2	54513079	54515863	LOSS
2	54673502	54684557	LOSS
2	54714119	54744271	LOSS
2	54855574	54858664	LOSS
2	54979084	54985732	LOSS
2	55086468	55091939	LOSS
2	55143641	55151440	LOSS
2	55152587	55158082	LOSS
2	55171943	55178688	LOSS
2	55184133	55252447	LOSS
2	55275328	55323183	LOSS
2	55324500	55335045	LOSS
2	55392718	55622864	LOSS
2	55675939	55688713	LOSS
2	55827638	55849840	LOSS
2	55870485	55874565	LOSS
2	55882502	55939235	GAIN,LOSS
2	55979316	55985082	LOSS
2	56010606	56015249	LOSS
2	56051658	56053731	LOSS
2	56071562	56073809	LOSS
2	56419564	56427317	LOSS
2	56717429	56746427	GAIN
2	56864872	56964639	LOSS
2	56979906	56991036	LOSS
2	57050643	57207748	LOSS
2	57224614	57242556	LOSS
2	57406993	57417228	LOSS
2	57549451	57552750	LOSS
2	57741113	57744319	LOSS
2	57775544	57780007	LOSS
2	57782987	57864467	GAIN,LOSS
2	57970078	58078122	LOSS
2	58211469	58258689	LOSS
2	58416749	58428741	LOSS
2	58870671	58884505	LOSS
2	58985331	58990485	LOSS
2	59095800	59099616	LOSS
2	59141568	59144019	LOSS
2	59234293	59257567	LOSS
2	59590110	59655381	GAIN
2	60401702	60442515	LOSS
2	61002427	61022656	LOSS
2	61068451	61081542	LOSS
2	61095245	61113631	LOSS
2	61237365	61246145	LOSS
2	61314020	61370819	LOSS
2	61389737	61405008	LOSS
2	61450525	61468991	LOSS
2	61482261	61507416	LOSS
2	61630429	61638530	LOSS
2	61703856	61760912	LOSS
2	62053619	62064953	LOSS
2	62101344	62271992	LOSS
2	62297766	62322051	LOSS
2	62611707	62626522	LOSS
2	62732779	62761855	LOSS
2	62797500	62798783	LOSS
2	62890171	62895132	LOSS
2	63090065	63398117	GAIN,LOSS
2	63519361	63527859	GAIN
2	63740037	63773339	LOSS
2	63813458	63855645	LOSS
2	64045982	64194089	LOSS
2	64314824	64375296	LOSS
2	64503010	64509954	LOSS
2	64545393	64557814	LOSS
2	64604117	64618384	GAIN
2	64697704	64699137	LOSS
2	64717119	64738069	GAIN
2	64772146	64778847	LOSS
2	64860474	64882414	LOSS
2	65029203	65041016	LOSS
2	65296280	65299802	GAIN,LOSS
2	65311031	65312217	LOSS
2	65331659	65354332	LOSS
2	65537214	65542672	GAIN,LOSS
2	65715214	65717887	LOSS
2	65860798	65864263	LOSS
2	66028199	66036869	LOSS
2	67025882	67029344	LOSS
2	67041652	67054527	LOSS
2	67551652	67579080	LOSS
2	67622348	67630835	LOSS
2	67647028	67664630	LOSS
2	67757184	67765353	LOSS
2	68213897	68219132	LOSS
2	68253616	68530681	GAIN,LOSS
2	68566558	68570223	LOSS
2	68592315	68596501	LOSS
2	68642807	68654196	LOSS
2	68668553	68765493	LOSS
2	68774100	68794483	LOSS
2	68879378	68883233	LOSS
2	69159649	69173570	LOSS
2	69330118	69334990	LOSS
2	69713735	69720940	LOSS
2	69870119	69874221	LOSS
2	69994543	69995606	GAIN
2	70121197	70153848	LOSS
2	70179233	70285958	LOSS
2	70341575	70368923	LOSS
2	70408444	70488470	LOSS
2	70497030	70643279	GAIN
2	70983833	70991547	LOSS
2	71041276	71057629	LOSS
2	71123910	71138563	LOSS
2	71148281	71164634	LOSS
2	71176202	71192202	LOSS
2	71205353	71215322	LOSS
2	71234671	71236047	LOSS
2	71359261	71365314	GAIN
2	71384353	71398555	GAIN
2	71595282	71618004	LOSS
2	71701352	71704844	GAIN
2	71762413	71793508	GAIN,LOSS
2	71801334	71802951	LOSS
2	71821847	71829924	LOSS
2	71927126	71930787	LOSS
2	72134734	72136907	LOSS
2	72179782	72183257	LOSS
2	72354740	72382278	GAIN,LOSS
2	72834955	72960438	LOSS
2	73143056	73148896	LOSS
2	73427222	73430752	LOSS
2	73486013	73493602	LOSS
2	73612102	73643753	LOSS
2	73675492	73679572	LOSS
2	74041720	74044665	LOSS
2	74054272	74062219	LOSS
2	74124299	74125868	GAIN,LOSS
2	74295719	74311145	LOSS
2	74326902	74330495	LOSS
2	74395991	74409609	LOSS
2	74643215	74649934	LOSS
2	74687960	74732316	GAIN,LOSS
2	74756150	74760496	LOSS
2	74777472	74790160	LOSS
2	74860219	74867530	LOSS
2	74957420	74960055	LOSS
2	75059965	75062504	LOSS
2	75092561	75224867	GAIN,LOSS
2	75518397	75524762	LOSS
2	75874015	75929513	LOSS
2	76937446	76949101	LOSS
2	77104052	77119346	LOSS
2	77166644	77172901	LOSS
[truncated: 15,496 more rows]

## Sheet: Chromosomal Distribution CNVRs
Chromosomal Distribution of CNVRs.
Chr	Gain CNVRs	Loss CNVRs	All CNVRs	Total Number of Base Pairs Affected by CNVRs
Chr1	366	1398	1452	43043645
Chr2	277	1364	1378	51902467
Chr3	220	1109	1101	36353288
Chr4	225	1142	1172	43151758
Chr5	175	987	987	37534810
Chr6	281	1146	1203	31752990
Chr7	229	1012	985	39233461
Chr8	184	827	792	33909212
Chr9	173	717	710	24204522
Chr10	178	883	888	25955520
Chr11	220	903	911	30558755
Chr12	183	882	914	23479900
Chr13	102	579	586	22995623
Chr14	145	584	599	18418694
Chr15	123	510	506	17320434
Chr16	184	581	571	23748252
Chr17	253	689	688	22980943
Chr18	78	434	402	14089617
Chr19	311	642	651	25722273
Chr20	96	414	418	10294229
Chr21	64	268	267	8912442
Chr22	124	365	313	14421541
	4191	17436	17494	599984376
