# Supplementary material for: Genome-wide copy number variations in a large cohort of bantu African children
Source: BMC Med Genomics. 2021 May 17;14:129. doi: 10.1186/s12920-021-00978-z (PMC8130444; doi:10.1186/s12920-021-00978-z)
Supplement: Supplementary file 4 — Additional file 4. The list of CNV blocks. Description: The list of Bantu CNV blocks identified in our study. [file 12920_2021_978_MOESM4_ESM.xlsx]

## Sheet: Sheet1
Table S4: The list of CNV blocks
Chr	Start	End	CNVtype	NumberOfSamples	Frequency
1	809700	816895	GAIN	1	0.04
1	816895	821452	GAIN,LOSS	3	0.11
1	821452	822633	GAIN,LOSS	4	0.15
1	822633	834830	GAIN,LOSS	5	0.19
1	834830	838260	GAIN,LOSS	12	0.45
1	838260	838555	GAIN,LOSS	13	0.48
1	838555	838732	GAIN,LOSS	14	0.52
1	838732	838778	GAIN,LOSS	16	0.59
1	838778	840666	GAIN,LOSS	15	0.56
1	840666	846338	GAIN,LOSS	16	0.59
1	846338	846808	GAIN,LOSS	18	0.67
1	846808	847983	GAIN,LOSS	17	0.63
1	847983	849998	GAIN,LOSS	17	0.63
1	849998	850528	GAIN,LOSS	19	0.7
1	850528	851190	GAIN,LOSS	18	0.67
1	851190	851390	GAIN,LOSS	20	0.74
1	851390	852875	GAIN,LOSS	20	0.74
1	852875	854250	GAIN,LOSS	23	0.85
1	854250	854429	GAIN,LOSS	29	1.08
1	854429	855996	GAIN,LOSS	30	1.11
1	855996	856172	GAIN,LOSS	44	1.63
1	856172	857828	GAIN,LOSS	43	1.59
1	857828	858801	GAIN,LOSS	45	1.67
1	858801	861349	GAIN,LOSS	44	1.63
1	861349	863138	GAIN,LOSS	52	1.93
1	863138	863776	GAIN,LOSS	55	2.04
1	863776	865584	GAIN,LOSS	71	2.63
1	865584	865625	GAIN,LOSS	106	3.93
1	865625	865662	GAIN,LOSS	108	4.01
1	865662	865694	GAIN,LOSS	110	4.08
1	865694	865700	GAIN,LOSS	113	4.19
1	865700	866429	GAIN,LOSS	112	4.15
1	866429	866438	GAIN,LOSS	113	4.19
1	866438	866893	GAIN,LOSS	112	4.15
1	866893	867995	GAIN,LOSS	112	4.15
1	867995	868113	GAIN,LOSS	113	4.19
1	868113	869071	GAIN,LOSS	110	4.08
1	869071	870754	GAIN,LOSS	113	4.19
1	870754	871213	GAIN,LOSS	116	4.3
1	871213	871215	GAIN,LOSS	117	4.34
1	871215	871276	GAIN,LOSS	116	4.3
1	871276	873558	GAIN,LOSS	98	3.64
1	873558	874456	GAIN,LOSS	96	3.56
1	874456	874501	GAIN,LOSS	97	3.6
1	874501	874714	GAIN,LOSS	95	3.52
1	874714	874927	GAIN,LOSS	94	3.49
1	874927	878697	GAIN,LOSS	86	3.19
1	878697	879481	GAIN,LOSS	85	3.15
1	879481	880167	GAIN,LOSS	84	3.12
1	880167	880238	GAIN,LOSS	82	3.04
1	880238	880502	GAIN,LOSS	80	2.97
1	880502	880922	GAIN,LOSS	78	2.89
1	880922	881554	GAIN,LOSS	77	2.86
1	881554	881918	GAIN,LOSS	78	2.89
1	881918	883899	GAIN,LOSS	69	2.56
1	883899	884040	GAIN,LOSS	72	2.67
1	884040	885676	GAIN,LOSS	69	2.56
1	885676	886788	GAIN,LOSS	66	2.45
1	886788	887162	GAIN,LOSS	67	2.49
1	887162	887537	GAIN,LOSS	65	2.41
1	887537	887560	GAIN,LOSS	73	2.71
1	887560	887812	GAIN,LOSS	72	2.67
1	887812	887967	GAIN,LOSS	73	2.71
1	887967	888563	GAIN,LOSS	74	2.74
1	888563	889387	GAIN,LOSS	75	2.78
1	889387	889403	GAIN,LOSS	76	2.82
1	889403	891021	GAIN,LOSS	75	2.78
1	891021	891309	GAIN,LOSS	76	2.82
1	891309	891591	GAIN,LOSS	80	2.97
1	891591	891945	GAIN,LOSS	86	3.19
1	891945	892380	GAIN,LOSS	91	3.38
1	892380	892648	GAIN,LOSS	95	3.52
1	892648	893981	GAIN,LOSS	99	3.67
1	893981	894315	GAIN,LOSS	110	4.08
1	894315	894573	GAIN,LOSS	118	4.38
1	894573	894610	GAIN,LOSS	122	4.53
1	894610	897009	GAIN,LOSS	122	4.53
1	897009	898153	GAIN,LOSS	150	5.56
1	898153	898782	GAIN,LOSS	146	5.42
1	898782	898787	GAIN,LOSS	147	5.45
1	898787	899489	GAIN,LOSS	140	5.19
1	899489	899537	GAIN,LOSS	141	5.23
1	899537	900427	GAIN,LOSS	115	4.27
1	900427	900560	GAIN,LOSS	109	4.04
1	900560	900730	GAIN,LOSS	107	3.97
1	900730	901023	GAIN,LOSS	97	3.6
1	901023	901035	GAIN,LOSS	96	3.56
1	901035	901922	GAIN,LOSS	94	3.49
1	901922	903321	GAIN,LOSS	95	3.52
1	903321	905669	GAIN,LOSS	91	3.38
1	905669	905729	GAIN,LOSS	93	3.45
1	905729	905901	GAIN,LOSS	94	3.49
1	905901	906100	GAIN,LOSS	97	3.6
1	906100	906132	GAIN,LOSS	100	3.71
1	906132	906494	GAIN,LOSS	100	3.71
1	906494	906717	GAIN,LOSS	101	3.75
1	906717	907676	GAIN,LOSS	102	3.78
1	907676	907709	GAIN,LOSS	103	3.82
1	907709	908389	GAIN,LOSS	101	3.75
1	908389	908587	GAIN,LOSS	102	3.78
1	908587	908944	GAIN,LOSS	101	3.75
1	908944	909015	GAIN,LOSS	101	3.75
1	909015	909238	GAIN,LOSS	90	3.34
1	909238	909253	GAIN,LOSS	90	3.34
1	909253	909276	GAIN,LOSS	88	3.26
1	909276	909320	GAIN,LOSS	85	3.15
1	909320	909381	GAIN,LOSS	84	3.12
1	909381	910409	GAIN,LOSS	40	1.48
1	910409	910438	GAIN,LOSS	45	1.67
1	910438	911101	GAIN,LOSS	43	1.59
1	911101	911418	GAIN,LOSS	46	1.71
1	911418	911916	GAIN,LOSS	45	1.67
1	911916	915543	GAIN,LOSS	39	1.45
1	915543	916590	GAIN,LOSS	35	1.3
1	916590	916834	GAIN,LOSS	34	1.26
1	916834	918270	GAIN,LOSS	27	1
1	918270	918617	GAIN,LOSS	28	1.04
1	918617	919927	GAIN,LOSS	27	1
1	919927	920733	GAIN,LOSS	18	0.67
1	920733	928836	GAIN,LOSS	17	0.63
1	928836	930329	GAIN,LOSS	16	0.59
1	930329	931362	GAIN,LOSS	20	0.74
1	931362	932457	GAIN,LOSS	23	0.85
1	932457	934345	GAIN,LOSS	25	0.93
1	934345	935089	GAIN,LOSS	37	1.37
1	935089	940005	GAIN,LOSS	27	1
1	940005	940334	GAIN,LOSS	26	0.96
1	940334	947809	GAIN,LOSS	20	0.74
1	947809	948421	GAIN,LOSS	22	0.82
1	948421	948579	GAIN,LOSS	24	0.89
1	948579	948692	GAIN,LOSS	25	0.93
1	948692	948921	GAIN,LOSS	30	1.11
1	948921	949422	GAIN,LOSS	64	2.37
1	949422	949802	GAIN,LOSS	74	2.74
1	949802	949889	GAIN,LOSS	77	2.86
1	949889	957640	GAIN,LOSS	74	2.74
1	957640	962891	GAIN,LOSS	80	2.97
1	962891	970687	GAIN,LOSS	83	3.08
1	970687	970836	GAIN,LOSS	93	3.45
1	970836	974021	GAIN,LOSS	92	3.41
1	974021	974494	GAIN,LOSS	93	3.45
1	974494	977356	GAIN,LOSS	94	3.49
1	977356	978645	GAIN,LOSS	123	4.56
1	978645	978747	GAIN,LOSS	124	4.6
1	978747	979594	GAIN,LOSS	125	4.64
1	979594	980595	GAIN,LOSS	124	4.6
1	980595	980903	GAIN,LOSS	126	4.67
1	980903	981852	GAIN,LOSS	129	4.78
1	981852	982213	GAIN,LOSS	132	4.9
1	982213	982302	GAIN,LOSS	136	5.04
1	982302	982573	GAIN,LOSS	137	5.08
1	982573	982722	GAIN,LOSS	142	5.27
1	982722	982941	GAIN,LOSS	145	5.38
1	982941	982968	GAIN,LOSS	150	5.56
1	982968	983243	GAIN,LOSS	157	5.82
1	983243	983404	GAIN,LOSS	157	5.82
1	983404	984794	GAIN,LOSS	154	5.71
1	984794	984965	GAIN,LOSS	149	5.53
1	984965	985038	GAIN,LOSS	147	5.45
1	985038	985460	GAIN,LOSS	140	5.19
1	985460	986165	GAIN,LOSS	143	5.3
1	986165	986963	GAIN,LOSS	140	5.19
1	986963	986998	GAIN,LOSS	142	5.27
1	986998	987200	GAIN,LOSS	144	5.34
1	987200	989219	GAIN,LOSS	142	5.27
1	989219	989500	GAIN,LOSS	135	5.01
1	989500	990417	GAIN,LOSS	122	4.53
1	990417	990533	GAIN,LOSS	122	4.53
1	990533	990984	GAIN,LOSS	121	4.49
1	990984	992265	GAIN,LOSS	119	4.41
1	992265	993987	GAIN,LOSS	117	4.34
1	993987	998395	GAIN,LOSS	116	4.3
1	998395	1002539	GAIN,LOSS	117	4.34
1	1002539	1015126	GAIN,LOSS	108	4.01
1	1015126	1017587	GAIN,LOSS	113	4.19
1	1017587	1018950	GAIN,LOSS	115	4.27
1	1018950	1021249	GAIN,LOSS	112	4.15
1	1021249	1021302	GAIN,LOSS	114	4.23
1	1021302	1021346	GAIN,LOSS	109	4.04
1	1021346	1021386	GAIN,LOSS	106	3.93
1	1021386	1022534	GAIN,LOSS	94	3.49
1	1022534	1023145	GAIN,LOSS	87	3.23
1	1023145	1025751	GAIN,LOSS	86	3.19
1	1025751	1026913	GAIN,LOSS	83	3.08
1	1026913	1039817	GAIN,LOSS	9	0.33
1	1039817	1045538	GAIN,LOSS	11	0.41
1	1045538	1054212	GAIN,LOSS	14	0.52
1	1054212	1055442	GAIN,LOSS	22	0.82
1	1055442	1055542	GAIN,LOSS	23	0.85
1	1055542	1056296	GAIN,LOSS	26	0.96
1	1056296	1058514	GAIN,LOSS	27	1
1	1058514	1061262	GAIN,LOSS	42	1.56
1	1061262	1062638	GAIN,LOSS	46	1.71
1	1062638	1064802	GAIN,LOSS	47	1.74
1	1064802	1064979	GAIN,LOSS	63	2.34
1	1064979	1065296	GAIN,LOSS	64	2.37
1	1065296	1067143	GAIN,LOSS	61	2.26
1	1067143	1067719	GAIN,LOSS	62	2.3
1	1067719	1067865	GAIN,LOSS	61	2.26
1	1067865	1069187	GAIN,LOSS	47	1.74
1	1069187	1069482	GAIN,LOSS	42	1.56
1	1069482	1079191	GAIN,LOSS	35	1.3
1	1079191	1080927	GAIN,LOSS	38	1.41
1	1080927	1081434	GAIN,LOSS	40	1.48
1	1081434	1083877	GAIN,LOSS	40	1.48
1	1083877	1084179	GAIN,LOSS	43	1.59
1	1084179	1085156	GAIN,LOSS	42	1.56
1	1085156	1086617	GAIN,LOSS	43	1.59
1	1086617	1087452	GAIN,LOSS	46	1.71
1	1087452	1087683	GAIN,LOSS	39	1.45
1	1087683	1089699	GAIN,LOSS	38	1.41
1	1089699	1091233	GAIN,LOSS	39	1.45
1	1091233	1092367	GAIN,LOSS	40	1.48
1	1092367	1095130	GAIN,LOSS	44	1.63
1	1095130	1097335	GAIN,LOSS	51	1.89
1	1097335	1099342	GAIN,LOSS	62	2.3
1	1099342	1100217	GAIN,LOSS	66	2.45
1	1100217	1105721	GAIN,LOSS	61	2.26
1	1105721	1106684	GAIN,LOSS	63	2.34
1	1106684	1107842	GAIN,LOSS	61	2.26
1	1107842	1108637	GAIN,LOSS	59	2.19
1	1108637	1109782	GAIN,LOSS	58	2.15
1	1109782	1110586	GAIN,LOSS	63	2.34
1	1110586	1112982	GAIN,LOSS	60	2.23
1	1112982	1113121	GAIN,LOSS	63	2.34
1	1113121	1115461	GAIN,LOSS	61	2.26
1	1115461	1115503	GAIN,LOSS	87	3.23
1	1115503	1115510	GAIN,LOSS	89	3.3
1	1115510	1115576	GAIN,LOSS	93	3.45
1	1115576	1115954	GAIN,LOSS	102	3.78
1	1115954	1116195	GAIN,LOSS	103	3.82
1	1116195	1116553	GAIN,LOSS	101	3.75
1	1116553	1118560	GAIN,LOSS	100	3.71
1	1118560	1119361	GAIN,LOSS	86	3.19
1	1119361	1119858	GAIN,LOSS	88	3.26
1	1119858	1120370	GAIN,LOSS	90	3.34
1	1120370	1120377	GAIN,LOSS	96	3.56
1	1120377	1120431	GAIN,LOSS	95	3.52
1	1120431	1120488	GAIN,LOSS	94	3.49
1	1120488	1120503	GAIN,LOSS	95	3.52
1	1120503	1120821	GAIN,LOSS	85	3.15
1	1120821	1121014	GAIN,LOSS	84	3.12
1	1121014	1121794	GAIN,LOSS	67	2.49
1	1121794	1125553	GAIN,LOSS	46	1.71
1	1125553	1126949	GAIN,LOSS	40	1.48
1	1126949	1133930	GAIN,LOSS	34	1.26
1	1133930	1135242	GAIN,LOSS	46	1.71
1	1135242	1135651	GAIN,LOSS	47	1.74
1	1135651	1139062	GAIN,LOSS	46	1.71
1	1139062	1139251	GAIN,LOSS	83	3.08
1	1139251	1140290	GAIN,LOSS	83	3.08
1	1140290	1140813	GAIN,LOSS	88	3.26
1	1140813	1140870	GAIN,LOSS	88	3.26
1	1140870	1143657	GAIN,LOSS	84	3.12
1	1143657	1144832	GAIN,LOSS	87	3.23
1	1144832	1146399	GAIN,LOSS	88	3.26
1	1146399	1147770	GAIN,LOSS	89	3.3
1	1147770	1150855	GAIN,LOSS	88	3.26
1	1150855	1151232	GAIN,LOSS	87	3.23
1	1151232	1152408	GAIN,LOSS	88	3.26
1	1152408	1153129	GAIN,LOSS	99	3.67
1	1153129	1154157	GAIN,LOSS	96	3.56
1	1154157	1154957	GAIN,LOSS	85	3.15
1	1154957	1158277	GAIN,LOSS	75	2.78
1	1158277	1160605	GAIN,LOSS	77	2.86
1	1160605	1161966	GAIN,LOSS	78	2.89
1	1161966	1162391	GAIN,LOSS	80	2.97
1	1162391	1164015	GAIN,LOSS	80	2.97
1	1164015	1164073	GAIN,LOSS	81	3
1	1164073	1165310	GAIN,LOSS	80	2.97
1	1165310	1170479	GAIN,LOSS	79	2.93
1	1170479	1170729	GAIN,LOSS	81	3
1	1170729	1171452	GAIN,LOSS	84	3.12
1	1171452	1172212	GAIN,LOSS	87	3.23
1	1172212	1178280	GAIN,LOSS	87	3.23
1	1178280	1178442	GAIN,LOSS	94	3.49
1	1178442	1178848	GAIN,LOSS	95	3.52
1	1178848	1179365	GAIN,LOSS	97	3.6
1	1179365	1179762	GAIN,LOSS	97	3.6
1	1179762	1179816	GAIN,LOSS	96	3.56
1	1179816	1186665	GAIN,LOSS	83	3.08
1	1186665	1190523	GAIN,LOSS	81	3
1	1190523	1191870	GAIN,LOSS	71	2.63
1	1191870	1192515	GAIN,LOSS	61	2.26
1	1192515	1192963	GAIN,LOSS	60	2.23
1	1192963	1193766	GAIN,LOSS	52	1.93
1	1193766	1194804	GAIN,LOSS	45	1.67
1	1194804	1195324	GAIN,LOSS	43	1.59
1	1195324	1196471	GAIN,LOSS	42	1.56
1	1196471	1197591	GAIN,LOSS	41	1.52
1	1197591	1200491	GAIN,LOSS	38	1.41
1	1200491	1201632	GAIN,LOSS	39	1.45
1	1201632	1210411	GAIN,LOSS	38	1.41
1	1210411	1211292	GAIN,LOSS	50	1.85
1	1211292	1213305	GAIN,LOSS	52	1.93
1	1213305	1214678	GAIN,LOSS	61	2.26
1	1214678	1215960	GAIN,LOSS	76	2.82
1	1215960	1217058	GAIN,LOSS	91	3.38
1	1217058	1219401	GAIN,LOSS	127	4.71
1	1219401	1220136	GAIN,LOSS	146	5.42
1	1220136	1220188	GAIN,LOSS	149	5.53
1	1220188	1220425	GAIN,LOSS	151	5.6
1	1220425	1220954	GAIN,LOSS	154	5.71
1	1220954	1221138	GAIN,LOSS	162	6.01
1	1221138	1221459	GAIN,LOSS	164	6.08
1	1221459	1221564	GAIN,LOSS	171	6.34
1	1221564	1221657	GAIN,LOSS	174	6.45
1	1221657	1222218	GAIN,LOSS	176	6.53
1	1222218	1222220	GAIN,LOSS	179	6.64
1	1222220	1222279	GAIN,LOSS	178	6.6
1	1222279	1222519	GAIN,LOSS	175	6.49
1	1222519	1223178	GAIN,LOSS	177	6.57
1	1223178	1226031	GAIN,LOSS	174	6.45
1	1226031	1226063	GAIN,LOSS	177	6.57
1	1226063	1226312	GAIN,LOSS	176	6.53
1	1226312	1226512	GAIN,LOSS	173	6.42
1	1226512	1226878	GAIN,LOSS	171	6.34
1	1226878	1226904	GAIN,LOSS	170	6.31
1	1226904	1227897	GAIN,LOSS	168	6.23
1	1227897	1229538	GAIN,LOSS	168	6.23
1	1229538	1231245	GAIN,LOSS	165	6.12
1	1231245	1233288	GAIN,LOSS	166	6.16
1	1233288	1233589	GAIN,LOSS	163	6.05
1	1233589	1233941	GAIN,LOSS	162	6.01
1	1233941	1238583	GAIN,LOSS	160	5.93
1	1238583	1240459	GAIN,LOSS	161	5.97
1	1240459	1240717	GAIN,LOSS	165	6.12
1	1240717	1242215	GAIN,LOSS	162	6.01
1	1242215	1246013	GAIN,LOSS	160	5.93
1	1246013	1246438	GAIN,LOSS	164	6.08
1	1246438	1246749	GAIN,LOSS	165	6.12
1	1246749	1246972	GAIN,LOSS	165	6.12
1	1246972	1247736	GAIN,LOSS	164	6.08
1	1247736	1247826	GAIN,LOSS	165	6.12
1	1247826	1248041	GAIN,LOSS	163	6.05
1	1248041	1248329	GAIN,LOSS	161	5.97
1	1248329	1249187	GAIN,LOSS	138	5.12
1	1249187	1250268	GAIN,LOSS	136	5.04
1	1250268	1254694	GAIN,LOSS	126	4.67
1	1254694	1255176	GAIN,LOSS	125	4.64
1	1255176	1255610	GAIN,LOSS	123	4.56
1	1255610	1256453	GAIN,LOSS	124	4.6
1	1256453	1258246	GAIN,LOSS	122	4.53
1	1258246	1262366	GAIN,LOSS	117	4.34
1	1262366	1262635	GAIN,LOSS	140	5.19
1	1262635	1262695	GAIN,LOSS	142	5.27
1	1262695	1262727	GAIN,LOSS	147	5.45
1	1262727	1262886	GAIN,LOSS	149	5.53
1	1262886	1262958	GAIN,LOSS	152	5.64
1	1262958	1262979	GAIN,LOSS	155	5.75
1	1262979	1263085	GAIN,LOSS	156	5.79
1	1263085	1264539	GAIN,LOSS	158	5.86
1	1264539	1267040	GAIN,LOSS	154	5.71
1	1267040	1267106	GAIN,LOSS	159	5.9
1	1267106	1267253	GAIN,LOSS	160	5.93
1	1267253	1267495	GAIN,LOSS	159	5.9
1	1267495	1267870	GAIN,LOSS	161	5.97
1	1267870	1268352	GAIN,LOSS	164	6.08
1	1268352	1268482	GAIN,LOSS	165	6.12
1	1268482	1268688	GAIN,LOSS	161	5.97
1	1268688	1268747	GAIN,LOSS	160	5.93
1	1268747	1268894	GAIN,LOSS	158	5.86
1	1268894	1268954	GAIN,LOSS	157	5.82
1	1268954	1269329	GAIN,LOSS	146	5.42
1	1269329	1269432	GAIN,LOSS	145	5.38
1	1269432	1269488	GAIN,LOSS	134	4.97
1	1269488	1269554	GAIN,LOSS	134	4.97
1	1269554	1269623	GAIN,LOSS	129	4.78
1	1269623	1273365	GAIN,LOSS	121	4.49
1	1273365	1273654	GAIN,LOSS	118	4.38
1	1273654	1274350	GAIN,LOSS	116	4.3
1	1274350	1275229	GAIN,LOSS	115	4.27
1	1275229	1275883	GAIN,LOSS	115	4.27
1	1275883	1277091	GAIN,LOSS	113	4.19
1	1277091	1277119	GAIN,LOSS	114	4.23
1	1277119	1277120	GAIN,LOSS	115	4.27
1	1277120	1290163	GAIN,LOSS	114	4.23
1	1290163	1294411	GAIN,LOSS	97	3.6
1	1294411	1295323	GAIN,LOSS	88	3.26
1	1295323	1295682	GAIN,LOSS	85	3.15
1	1295682	1297422	GAIN,LOSS	57	2.11
1	1297422	1302106	GAIN,LOSS	53	1.97
1	1302106	1302154	GAIN,LOSS	54	2
1	1302154	1305561	GAIN,LOSS	53	1.97
1	1305561	1307872	GAIN,LOSS	54	2
1	1307872	1308459	GAIN,LOSS	60	2.23
1	1308459	1308982	GAIN,LOSS	63	2.34
1	1308982	1309185	GAIN,LOSS	70	2.6
1	1309185	1309405	GAIN,LOSS	73	2.71
1	1309405	1309567	GAIN,LOSS	76	2.82
1	1309567	1309977	GAIN,LOSS	79	2.93
1	1309977	1310924	GAIN,LOSS	77	2.86
1	1310924	1314015	GAIN,LOSS	69	2.56
1	1314015	1314245	GAIN,LOSS	71	2.63
1	1314245	1318167	GAIN,LOSS	68	2.52
1	1318167	1322654	GAIN,LOSS	65	2.41
1	1322654	1322868	GAIN,LOSS	70	2.6
1	1322868	1323078	GAIN,LOSS	66	2.45
1	1323078	1328971	GAIN,LOSS	41	1.52
1	1328971	1330832	GAIN,LOSS	39	1.45
1	1330832	1333436	GAIN,LOSS	36	1.34
1	1333436	1334519	GAIN,LOSS	38	1.41
1	1334519	1335302	GAIN,LOSS	37	1.37
1	1335302	1335790	GAIN,LOSS	16	0.59
1	1335790	1336626	GAIN,LOSS	13	0.48
1	1336626	1337539	GAIN,LOSS	7	0.26
1	1337539	1345189	LOSS	4	0.15
1	1345189	1346905	LOSS	5	0.19
1	1346905	1356330	LOSS	8	0.3
1	1356330	1361463	LOSS	15	0.56
1	1361463	1361736	GAIN,LOSS	23	0.85
1	1361736	1365570	GAIN,LOSS	25	0.93
1	1365570	1366830	GAIN,LOSS	26	0.96
1	1366830	1372690	GAIN,LOSS	27	1
1	1372690	1372750	GAIN,LOSS	37	1.37
1	1372750	1385211	GAIN,LOSS	33	1.22
1	1385211	1386089	GAIN,LOSS	35	1.3
1	1386089	1387747	GAIN,LOSS	34	1.26
1	1387747	1388268	GAIN,LOSS	36	1.34
1	1388268	1391192	GAIN,LOSS	31	1.15
1	1391192	1391208	GAIN,LOSS	34	1.26
1	1391208	1396197	GAIN,LOSS	31	1.15
1	1396197	1396338	GAIN,LOSS	30	1.11
1	1396338	1398008	GAIN,LOSS	29	1.08
1	1398008	1403821	GAIN,LOSS	27	1
1	1403821	1404809	GAIN,LOSS	22	0.82
1	1404809	1412659	LOSS	18	0.67
1	1412659	1415099	LOSS	11	0.41
1	1415099	1418112	LOSS	7	0.26
1	1418112	1421538	LOSS	6	0.22
1	1421538	1425753	LOSS	4	0.15
1	1425753	1431163	LOSS	2	0.07
1	1431163	1450947	.	1	0
1	1450947	1458954	LOSS	1	0.04
1	1458954	1463118	GAIN,LOSS	2	0.07
1	1463118	1463851	GAIN,LOSS	4	0.15
1	1463851	1465382	GAIN,LOSS	5	0.19
1	1465382	1469372	GAIN,LOSS	6	0.22
1	1469372	1472047	GAIN,LOSS	18	0.67
1	1472047	1472201	GAIN,LOSS	19	0.7
1	1472201	1478153	GAIN,LOSS	11	0.41
1	1478153	1483350	GAIN,LOSS	9	0.33
1	1483350	1486903	GAIN,LOSS	7	0.26
1	1486903	1489928	GAIN,LOSS	6	0.22
1	1489928	1494196	GAIN,LOSS	5	0.19
1	1494196	1497824	LOSS	4	0.15
1	1497824	1501182	LOSS	3	0.11
1	1501182	1506830	LOSS	2	0.07
1	1506830	1510801	LOSS	3	0.11
1	1510801	1527083	LOSS	1	0.04
1	1527083	1529979	LOSS	5	0.19
1	1529979	1532262	LOSS	7	0.26
1	1532262	1533724	GAIN,LOSS	15	0.56
1	1533724	1538046	GAIN,LOSS	18	0.67
1	1538046	1539812	GAIN,LOSS	19	0.7
1	1539812	1542204	GAIN,LOSS	12	0.45
1	1542204	1545921	GAIN,LOSS	11	0.41
1	1545921	1551927	GAIN,LOSS	9	0.33
1	1551927	1552755	GAIN,LOSS	11	0.41
1	1552755	1557762	GAIN,LOSS	10	0.37
1	1557762	1558782	GAIN,LOSS	26	0.96
1	1558782	1558792	GAIN,LOSS	28	1.04
1	1558792	1560103	GAIN,LOSS	27	1
1	1560103	1560966	GAIN,LOSS	26	0.96
1	1560966	1563492	GAIN,LOSS	26	0.96
1	1563492	1565891	GAIN,LOSS	25	0.93
1	1565891	1567206	GAIN,LOSS	14	0.52
1	1567206	1572310	GAIN,LOSS	12	0.45
1	1572310	1595198	GAIN,LOSS	5	0.19
1	1595198	1596588	GAIN,LOSS	20	0.74
1	1596588	1596966	GAIN,LOSS	22	0.82
1	1596966	1597403	GAIN,LOSS	23	0.85
1	1597403	1598908	GAIN,LOSS	22	0.82
1	1598908	1601104	GAIN,LOSS	23	0.85
1	1601104	1601170	GAIN,LOSS	24	0.89
1	1601170	1603011	GAIN,LOSS	23	0.85
1	1603011	1603163	GAIN,LOSS	22	0.82
1	1603163	1603434	GAIN,LOSS	21	0.78
1	1603434	1603594	GAIN,LOSS	19	0.7
1	1603594	1610809	GAIN,LOSS	10	0.37
1	1610809	1612603	GAIN,LOSS	11	0.41
1	1612603	1614749	GAIN,LOSS	10	0.37
1	1614749	1615419	GAIN,LOSS	6	0.22
1	1615419	1616990	GAIN,LOSS	5	0.19
1	1616990	1619767	GAIN,LOSS	4	0.15
1	1619767	1662895	.	1	0
1	1662895	1664331	LOSS	6	0.22
1	1664331	1666454	LOSS	2	0.07
1	1666454	1674111	.	1	0
1	1674111	1680951	GAIN	1	0.04
1	1680951	1683900	GAIN,LOSS	9	0.33
1	1683900	1684063	GAIN,LOSS	33	1.22
1	1684063	1684472	GAIN,LOSS	44	1.63
1	1684472	1686063	GAIN,LOSS	55	2.04
1	1686063	1686708	GAIN,LOSS	84	3.12
1	1686708	1687791	GAIN,LOSS	86	3.19
1	1687791	1688384	GAIN,LOSS	89	3.3
1	1688384	1688694	GAIN,LOSS	90	3.34
1	1688694	1690621	GAIN,LOSS	89	3.3
1	1690621	1691199	GAIN,LOSS	88	3.26
1	1691199	1693193	GAIN,LOSS	83	3.08
1	1693193	1695075	GAIN,LOSS	57	2.11
1	1695075	1695574	GAIN,LOSS	54	2
1	1695574	1696761	GAIN,LOSS	53	1.97
1	1696761	1698894	GAIN,LOSS	49	1.82
1	1698894	1707740	LOSS	18	0.67
1	1707740	1709119	LOSS	23	0.85
1	1709119	1719487	LOSS	24	0.89
1	1719487	1723031	LOSS	28	1.04
1	1723031	1724719	LOSS	24	0.89
1	1724719	1726932	LOSS	7	0.26
1	1726932	1727391	LOSS	2	0.07
1	1727391	1731756	LOSS	1	0.04
1	1731756	1823715	.	1	0
1	1823715	1827212	LOSS	1	0.04
1	1827212	1838173	LOSS	10	0.37
1	1838173	1841815	LOSS	17	0.63
1	1841815	1843579	LOSS	18	0.67
1	1843579	1844021	LOSS	19	0.7
1	1844021	1846582	LOSS	21	0.78
1	1846582	1846615	GAIN,LOSS	51	1.89
1	1846615	1846765	GAIN,LOSS	52	1.93
1	1846765	1847531	GAIN,LOSS	53	1.97
1	1847531	1847886	GAIN,LOSS	67	2.49
1	1847886	1847994	GAIN,LOSS	83	3.08
1	1847994	1848225	GAIN,LOSS	81	3
1	1848225	1848601	GAIN,LOSS	82	3.04
1	1848601	1848711	GAIN,LOSS	84	3.12
1	1848711	1848734	GAIN,LOSS	85	3.15
1	1848734	1849727	GAIN,LOSS	84	3.12
1	1849727	1849792	GAIN,LOSS	86	3.19
1	1849792	1849923	GAIN,LOSS	87	3.23
1	1849923	1852484	GAIN,LOSS	79	2.93
1	1852484	1854109	GAIN,LOSS	70	2.6
1	1854109	1858161	GAIN,LOSS	68	2.52
1	1858161	1859131	GAIN,LOSS	60	2.23
1	1859131	1869311	GAIN,LOSS	26	0.96
1	1869311	1874581	GAIN,LOSS	24	0.89
1	1874581	1875267	GAIN,LOSS	31	1.15
1	1875267	1876015	GAIN,LOSS	30	1.11
1	1876015	1878628	GAIN,LOSS	29	1.08
1	1878628	1879084	GAIN,LOSS	28	1.04
1	1879084	1879954	GAIN,LOSS	18	0.67
1	1879954	1885769	GAIN,LOSS	11	0.41
1	1885769	1886346	GAIN,LOSS	24	0.89
1	1886346	1886385	GAIN,LOSS	36	1.34
1	1886385	1886519	GAIN,LOSS	39	1.45
1	1886519	1886863	GAIN,LOSS	41	1.52
1	1886863	1887049	GAIN,LOSS	45	1.67
1	1887049	1887195	GAIN,LOSS	51	1.89
1	1887195	1887787	GAIN,LOSS	55	2.04
1	1887787	1888168	GAIN,LOSS	66	2.45
1	1888168	1888330	GAIN,LOSS	67	2.49
1	1888330	1888369	GAIN,LOSS	68	2.52
1	1888369	1889500	GAIN,LOSS	67	2.49
1	1889500	1890559	GAIN,LOSS	66	2.45
1	1890559	1890604	GAIN,LOSS	65	2.41
1	1890604	1891156	GAIN,LOSS	59	2.19
1	1891156	1891263	GAIN,LOSS	58	2.15
1	1891263	1891441	GAIN,LOSS	57	2.11
1	1891441	1892048	GAIN,LOSS	54	2
1	1892048	1894338	GAIN,LOSS	52	1.93
1	1894338	1895177	GAIN,LOSS	51	1.89
1	1895177	1895269	GAIN,LOSS	56	2.08
1	1895269	1896333	GAIN,LOSS	56	2.08
1	1896333	1896494	GAIN,LOSS	67	2.49
1	1896494	1897591	GAIN,LOSS	62	2.3
1	1897591	1897889	GAIN,LOSS	60	2.23
1	1897889	1898777	GAIN,LOSS	54	2
1	1898777	1900156	GAIN,LOSS	48	1.78
1	1900156	1902129	GAIN,LOSS	47	1.74
1	1902129	1903426	GAIN,LOSS	111	4.12
1	1903426	1904401	GAIN,LOSS	113	4.19
1	1904401	1904424	GAIN,LOSS	114	4.23
1	1904424	1905306	GAIN,LOSS	113	4.19
1	1905306	1905526	GAIN,LOSS	114	4.23
1	1905526	1907096	GAIN,LOSS	99	3.67
1	1907096	1907383	GAIN,LOSS	100	3.71
1	1907383	1909680	GAIN,LOSS	98	3.64
1	1909680	1911499	GAIN,LOSS	96	3.56
1	1911499	1914946	GAIN,LOSS	90	3.34
1	1914946	1916587	GAIN,LOSS	86	3.19
1	1916587	1916904	GAIN,LOSS	86	3.19
1	1916904	1918445	GAIN,LOSS	83	3.08
1	1918445	1918997	GAIN,LOSS	70	2.6
1	1918997	1919325	GAIN,LOSS	70	2.6
1	1919325	1920015	GAIN,LOSS	69	2.56
1	1920015	1921242	GAIN,LOSS	28	1.04
1	1921242	1921626	GAIN,LOSS	27	1
1	1921626	1922834	GAIN,LOSS	21	0.78
1	1922834	1926940	GAIN,LOSS	20	0.74
1	1926940	1931924	GAIN,LOSS	4	0.15
1	1931924	1935580	GAIN,LOSS	5	0.19
1	1935580	1938198	GAIN,LOSS	12	0.45
1	1938198	1939932	GAIN,LOSS	13	0.48
1	1939932	1946591	GAIN,LOSS	16	0.59
1	1946591	1953252	GAIN,LOSS	17	0.63
1	1953252	1954066	GAIN,LOSS	112	4.15
1	1954066	1956414	GAIN,LOSS	119	4.41
1	1956414	1959022	GAIN,LOSS	128	4.75
1	1959022	1960633	GAIN,LOSS	129	4.78
1	1960633	1961512	GAIN,LOSS	127	4.71
1	1961512	1961672	GAIN,LOSS	126	4.67
1	1961672	1961858	GAIN,LOSS	95	3.52
1	1961858	1962112	GAIN,LOSS	94	3.49
1	1962112	1962633	GAIN,LOSS	81	3
1	1962633	1963175	GAIN,LOSS	78	2.89
1	1963175	1965427	GAIN,LOSS	60	2.23
1	1965427	1967014	GAIN,LOSS	59	2.19
1	1967014	1970444	GAIN,LOSS	55	2.04
1	1970444	1971389	GAIN,LOSS	54	2
1	1971389	1973840	GAIN,LOSS	51	1.89
1	1973840	1978655	GAIN,LOSS	50	1.85
1	1978655	1979842	GAIN,LOSS	64	2.37
1	1979842	1982546	GAIN,LOSS	70	2.6
1	1982546	1983421	GAIN,LOSS	84	3.12
1	1983421	1984227	GAIN,LOSS	81	3
1	1984227	1985170	GAIN,LOSS	81	3
1	1985170	1985553	GAIN,LOSS	80	2.97
1	1985553	1986009	GAIN,LOSS	79	2.93
1	1986009	1986734	GAIN,LOSS	77	2.86
1	1986734	1986954	GAIN,LOSS	80	2.97
1	1986954	1991359	GAIN,LOSS	75	2.78
1	1991359	1992748	GAIN,LOSS	70	2.6
1	1992748	1993688	GAIN,LOSS	45	1.67
1	1993688	1993722	GAIN,LOSS	44	1.63
1	1993722	1994270	GAIN,LOSS	37	1.37
1	1994270	1998596	GAIN,LOSS	36	1.34
1	1998596	1998862	GAIN,LOSS	37	1.37
1	1998862	1999006	GAIN,LOSS	38	1.41
1	1999006	2000337	GAIN,LOSS	38	1.41
1	2000337	2001568	GAIN,LOSS	36	1.34
1	2001568	2005740	LOSS	35	1.3
1	2005740	2006728	LOSS	37	1.37
1	2006728	2008558	LOSS	36	1.34
1	2008558	2010576	LOSS	37	1.37
1	2010576	2010994	LOSS	38	1.41
1	2010994	2012366	LOSS	38	1.41
1	2012366	2016790	LOSS	36	1.34
1	2016790	2017872	LOSS	35	1.3
1	2017872	2020905	LOSS	30	1.11
1	2020905	2021114	LOSS	36	1.34
1	2021114	2024064	LOSS	34	1.26
1	2024064	2026361	LOSS	40	1.48
1	2026361	2026403	LOSS	50	1.85
1	2026403	2027901	LOSS	51	1.89
1	2027901	2028683	LOSS	54	2
1	2028683	2030487	LOSS	44	1.63
1	2030487	2031342	LOSS	42	1.56
1	2031342	2032479	LOSS	40	1.48
1	2032479	2033256	LOSS	29	1.08
1	2033256	2034109	LOSS	27	1
1	2034109	2036597	LOSS	21	0.78
1	2036597	2038732	LOSS	18	0.67
1	2038732	2038824	LOSS	18	0.67
1	2038824	2040453	LOSS	15	0.56
1	2040453	2044037	LOSS	14	0.52
1	2044037	2046471	LOSS	13	0.48
1	2046471	2046938	LOSS	14	0.52
1	2046938	2051493	LOSS	12	0.45
1	2051493	2052545	LOSS	13	0.48
1	2052545	2052728	LOSS	23	0.85
1	2052728	2056003	LOSS	24	0.89
1	2056003	2056874	LOSS	29	1.08
1	2056874	2060058	LOSS	32	1.19
1	2060058	2060709	LOSS	33	1.22
1	2060709	2062591	LOSS	30	1.11
1	2062591	2063164	LOSS	29	1.08
1	2063164	2069172	LOSS	28	1.04
1	2069172	2069681	LOSS	29	1.08
1	2069681	2070100	LOSS	30	1.11
1	2070100	2074104	LOSS	26	0.96
1	2074104	2075653	GAIN,LOSS	32	1.19
1	2075653	2077520	GAIN,LOSS	35	1.3
1	2077520	2077872	GAIN,LOSS	33	1.22
1	2077872	2082566	GAIN,LOSS	24	0.89
1	2082566	2086092	GAIN,LOSS	19	0.7
1	2086092	2089780	GAIN,LOSS	18	0.67
1	2089780	2091762	GAIN,LOSS	19	0.7
1	2091762	2098979	GAIN,LOSS	21	0.78
1	2098979	2100840	GAIN,LOSS	38	1.41
1	2100840	2104981	GAIN,LOSS	43	1.59
1	2104981	2106302	GAIN,LOSS	49	1.82
1	2106302	2110298	GAIN,LOSS	54	2
1	2110298	2113266	GAIN,LOSS	72	2.67
1	2113266	2114271	GAIN,LOSS	82	3.04
1	2114271	2117558	GAIN,LOSS	81	3
1	2117558	2118339	GAIN,LOSS	84	3.12
1	2118339	2118722	GAIN,LOSS	85	3.15
1	2118722	2121013	GAIN,LOSS	85	3.15
1	2121013	2125275	GAIN,LOSS	102	3.78
1	2125275	2126380	GAIN,LOSS	108	4.01
1	2126380	2129458	GAIN,LOSS	106	3.93
1	2129458	2129525	GAIN,LOSS	107	3.97
1	2129525	2130360	GAIN,LOSS	105	3.89
1	2130360	2134661	GAIN,LOSS	103	3.82
1	2134661	2139874	GAIN,LOSS	84	3.12
1	2139874	2144107	GAIN,LOSS	82	3.04
1	2144107	2147162	GAIN,LOSS	76	2.82
1	2147162	2147443	GAIN,LOSS	77	2.86
1	2147443	2147874	GAIN,LOSS	74	2.74
1	2147874	2156395	GAIN,LOSS	71	2.63
1	2156395	2161016	GAIN,LOSS	70	2.6
1	2161016	2163568	GAIN,LOSS	43	1.59
1	2163568	2164935	GAIN,LOSS	32	1.19
1	2164935	2168604	GAIN,LOSS	33	1.22
1	2168604	2170842	GAIN,LOSS	38	1.41
1	2170842	2173811	GAIN,LOSS	37	1.37
1	2173811	2182650	GAIN,LOSS	38	1.41
1	2182650	2186115	GAIN,LOSS	37	1.37
1	2186115	2199057	GAIN,LOSS	27	1
1	2199057	2202398	GAIN,LOSS	29	1.08
1	2202398	2215591	GAIN,LOSS	26	0.96
1	2215591	2216391	GAIN,LOSS	32	1.19
1	2216391	2218100	GAIN,LOSS	31	1.15
1	2218100	2220425	GAIN,LOSS	40	1.48
1	2220425	2220649	GAIN,LOSS	47	1.74
1	2220649	2221222	GAIN,LOSS	48	1.78
1	2221222	2222368	GAIN,LOSS	48	1.78
1	2222368	2222583	GAIN,LOSS	56	2.08
1	2222583	2224645	GAIN,LOSS	55	2.04
1	2224645	2226501	GAIN,LOSS	57	2.11
1	2226501	2227892	GAIN,LOSS	60	2.23
1	2227892	2229156	GAIN,LOSS	61	2.26
1	2229156	2229478	GAIN,LOSS	81	3
1	2229478	2230511	GAIN,LOSS	87	3.23
1	2230511	2230799	GAIN,LOSS	91	3.38
1	2230799	2231463	GAIN,LOSS	92	3.41
1	2231463	2232526	GAIN,LOSS	106	3.93
1	2232526	2234480	GAIN,LOSS	112	4.15
1	2234480	2235451	GAIN,LOSS	117	4.34
1	2235451	2236359	GAIN,LOSS	118	4.38
1	2236359	2238727	GAIN,LOSS	117	4.34
1	2238727	2238896	GAIN,LOSS	119	4.41
1	2238896	2240006	GAIN,LOSS	118	4.38
1	2240006	2250617	GAIN,LOSS	109	4.04
1	2250617	2251160	GAIN,LOSS	123	4.56
1	2251160	2252827	GAIN,LOSS	121	4.49
1	2252827	2253010	GAIN,LOSS	124	4.6
1	2253010	2254910	GAIN,LOSS	112	4.15
1	2254910	2256011	GAIN,LOSS	97	3.6
1	2256011	2261222	GAIN,LOSS	96	3.56
1	2261222	2262664	GAIN,LOSS	94	3.49
1	2262664	2265958	GAIN,LOSS	91	3.38
1	2265958	2265969	GAIN,LOSS	96	3.56
1	2265969	2266231	GAIN,LOSS	95	3.52
1	2266231	2266807	GAIN,LOSS	91	3.38
1	2266807	2268280	GAIN,LOSS	74	2.74
1	2268280	2268738	GAIN,LOSS	71	2.63
1	2268738	2272003	GAIN,LOSS	52	1.93
1	2272003	2273576	GAIN,LOSS	49	1.82
1	2273576	2273905	GAIN,LOSS	44	1.63
1	2273905	2276371	GAIN,LOSS	38	1.41
1	2276371	2277392	GAIN,LOSS	25	0.93
1	2277392	2282017	LOSS	21	0.78
1	2282017	2282401	LOSS	22	0.82
1	2282401	2283266	LOSS	20	0.74
1	2283266	2283844	LOSS	21	0.78
1	2283844	2286408	GAIN,LOSS	25	0.93
1	2286408	2289030	GAIN,LOSS	26	0.96
1	2289030	2289321	GAIN,LOSS	25	0.93
1	2289321	2290143	GAIN,LOSS	19	0.7
1	2290143	2304000	LOSS	3	0.11
1	2304000	2305717	GAIN,LOSS	23	0.85
1	2305717	2306695	GAIN,LOSS	29	1.08
1	2306695	2308029	GAIN,LOSS	30	1.11
1	2308029	2309026	GAIN,LOSS	31	1.15
1	2309026	2309082	GAIN,LOSS	32	1.19
1	2309082	2310193	GAIN,LOSS	31	1.15
1	2310193	2310892	GAIN,LOSS	27	1
1	2310892	2311393	GAIN,LOSS	26	0.96
1	2311393	2312395	GAIN,LOSS	28	1.04
1	2312395	2312460	GAIN,LOSS	30	1.11
1	2312460	2314319	GAIN,LOSS	29	1.08
1	2314319	2315414	GAIN,LOSS	21	0.78
1	2315414	2316315	GAIN,LOSS	20	0.74
1	2316315	2316488	GAIN,LOSS	28	1.04
1	2316488	2317069	GAIN,LOSS	30	1.11
1	2317069	2317268	GAIN,LOSS	31	1.15
1	2317268	2318653	GAIN,LOSS	30	1.11
1	2318653	2319428	GAIN,LOSS	29	1.08
1	2319428	2319738	GAIN,LOSS	25	0.93
1	2319738	2321099	GAIN,LOSS	20	0.74
1	2321099	2323870	LOSS	13	0.48
1	2323870	2324881	LOSS	12	0.45
1	2324881	2325548	LOSS	13	0.48
1	2325548	2327075	LOSS	12	0.45
1	2327075	2329808	LOSS	11	0.41
1	2329808	2330801	LOSS	16	0.59
1	2330801	2331139	LOSS	19	0.7
1	2331139	2331800	LOSS	26	0.96
1	2331800	2332952	LOSS	27	1
1	2332952	2334261	LOSS	39	1.45
1	2334261	2335676	LOSS	43	1.59
1	2335676	2335871	LOSS	44	1.63
1	2335871	2335888	LOSS	49	1.82
1	2335888	2336113	LOSS	51	1.89
1	2336113	2336610	LOSS	55	2.04
1	2336610	2337194	LOSS	54	2
1	2337194	2337219	GAIN,LOSS	58	2.15
1	2337219	2338223	GAIN,LOSS	57	2.11
1	2338223	2338361	GAIN,LOSS	61	2.26
1	2338361	2338569	GAIN,LOSS	57	2.11
1	2338569	2338879	GAIN,LOSS	54	2
1	2338879	2339908	GAIN,LOSS	53	1.97
1	2339908	2339936	GAIN,LOSS	54	2
1	2339936	2340504	GAIN,LOSS	51	1.89
1	2340504	2342567	GAIN,LOSS	47	1.74
1	2342567	2350444	GAIN,LOSS	23	0.85
1	2350444	2351395	GAIN,LOSS	17	0.63
1	2351395	2352146	GAIN,LOSS	12	0.45
1	2352146	2353116	GAIN,LOSS	8	0.3
1	2353116	2357810	GAIN,LOSS	6	0.22
1	2357810	2359280	GAIN,LOSS	8	0.3
1	2359280	2361640	GAIN,LOSS	14	0.52
1	2361640	2362020	GAIN,LOSS	16	0.59
1	2362020	2362708	GAIN,LOSS	19	0.7
1	2362708	2363421	GAIN,LOSS	20	0.74
1	2363421	2365885	GAIN,LOSS	19	0.7
1	2365885	2368706	GAIN,LOSS	21	0.78
1	2368706	2369375	GAIN,LOSS	22	0.82
1	2369375	2371305	GAIN,LOSS	24	0.89
1	2371305	2372133	GAIN,LOSS	44	1.63
1	2372133	2372954	GAIN,LOSS	46	1.71
1	2372954	2374374	GAIN,LOSS	55	2.04
1	2374374	2377400	GAIN,LOSS	66	2.45
1	2377400	2379248	GAIN,LOSS	81	3
1	2379248	2379705	GAIN,LOSS	85	3.15
1	2379705	2380292	GAIN,LOSS	87	3.23
1	2380292	2383348	GAIN,LOSS	90	3.34
1	2383348	2385862	GAIN,LOSS	95	3.52
1	2385862	2390650	GAIN,LOSS	93	3.45
1	2390650	2394503	GAIN,LOSS	84	3.12
1	2394503	2397136	GAIN,LOSS	84	3.12
1	2397136	2401579	GAIN,LOSS	85	3.15
1	2401579	2401649	GAIN,LOSS	90	3.34
1	2401649	2408058	GAIN,LOSS	90	3.34
1	2408058	2411376	GAIN,LOSS	97	3.6
1	2411376	2411636	GAIN,LOSS	100	3.71
1	2411636	2415891	GAIN,LOSS	97	3.6
1	2415891	2416388	GAIN,LOSS	98	3.64
1	2416388	2418414	GAIN,LOSS	97	3.6
1	2418414	2423608	GAIN,LOSS	99	3.67
1	2423608	2426313	GAIN,LOSS	104	3.86
1	2426313	2427793	GAIN,LOSS	113	4.19
1	2427793	2428054	GAIN,LOSS	119	4.41
1	2428054	2435556	GAIN,LOSS	114	4.23
1	2435556	2436024	GAIN,LOSS	121	4.49
1	2436024	2439939	GAIN,LOSS	119	4.41
1	2439939	2440415	GAIN,LOSS	118	4.38
1	2440415	2445838	GAIN,LOSS	117	4.34
1	2445838	2447268	GAIN,LOSS	116	4.3
1	2447268	2450502	GAIN,LOSS	114	4.23
1	2450502	2451257	GAIN,LOSS	115	4.27
1	2451257	2452248	GAIN,LOSS	115	4.27
1	2452248	2452357	GAIN,LOSS	116	4.3
1	2452357	2452744	GAIN,LOSS	115	4.27
1	2452744	2453163	GAIN,LOSS	116	4.3
1	2453163	2454133	GAIN,LOSS	105	3.89
1	2454133	2454709	GAIN,LOSS	91	3.38
1	2454709	2455863	GAIN,LOSS	82	3.04
1	2455863	2459166	GAIN,LOSS	81	3
1	2459166	2470291	GAIN,LOSS	71	2.63
1	2470291	2475833	GAIN,LOSS	78	2.89
1	2475833	2476879	GAIN,LOSS	83	3.08
1	2476879	2483270	GAIN,LOSS	67	2.49
1	2483270	2490942	GAIN,LOSS	61	2.26
1	2490942	2492123	GAIN,LOSS	60	2.23
1	2492123	2493158	GAIN,LOSS	59	2.19
1	2493158	2493611	GAIN,LOSS	57	2.11
1	2493611	2494785	GAIN,LOSS	43	1.59
1	2494785	2507415	GAIN,LOSS	13	0.48
1	2507415	2515137	GAIN,LOSS	18	0.67
1	2515137	2518683	GAIN,LOSS	55	2.04
1	2518683	2519975	GAIN,LOSS	66	2.45
1	2519975	2522473	GAIN,LOSS	72	2.67
1	2522473	2523412	GAIN,LOSS	73	2.71
1	2523412	2523431	GAIN,LOSS	74	2.74
1	2523431	2524128	GAIN,LOSS	72	2.67
1	2524128	2524295	GAIN,LOSS	73	2.71
1	2524295	2525332	GAIN,LOSS	72	2.67
1	2525332	2526245	GAIN,LOSS	65	2.41
1	2526245	2526746	GAIN,LOSS	63	2.34
1	2526746	2528133	GAIN,LOSS	61	2.26
1	2528133	2529283	GAIN,LOSS	59	2.19
1	2529283	2530169	GAIN,LOSS	55	2.04
1	2530169	2535397	GAIN,LOSS	51	1.89
1	2535397	2535648	GAIN,LOSS	58	2.15
1	2535648	2535717	GAIN,LOSS	64	2.37
1	2535717	2537700	GAIN,LOSS	65	2.41
1	2537700	2538958	GAIN,LOSS	69	2.56
1	2538958	2539006	GAIN,LOSS	74	2.74
1	2539006	2540795	GAIN,LOSS	73	2.71
1	2540795	2541269	GAIN,LOSS	78	2.89
1	2541269	2542778	GAIN,LOSS	69	2.56
1	2542778	2544640	GAIN,LOSS	40	1.48
1	2544640	2552230	GAIN,LOSS	38	1.41
1	2552230	2553383	GAIN,LOSS	37	1.37
1	2553383	2553657	GAIN,LOSS	38	1.41
1	2553657	2555129	GAIN,LOSS	37	1.37
1	2555129	2560808	GAIN,LOSS	38	1.41
1	2560808	2575811	GAIN,LOSS	39	1.45
1	2575811	2583322	GAIN,LOSS	38	1.41
1	2583322	2587026	GAIN,LOSS	36	1.34
1	2587026	2620717	LOSS	33	1.22
1	2620717	2694010	LOSS	19	0.7
1	2694010	2694496	LOSS	20	0.74
1	2694496	2707957	LOSS	7	0.26
1	2707957	2709392	LOSS	8	0.3
1	2709392	2711502	LOSS	6	0.22
1	2711502	2714157	LOSS	5	0.19
1	2714157	2726700	LOSS	4	0.15
1	2726700	2732022	GAIN,LOSS	5	0.19
1	2732022	2735169	GAIN,LOSS	3	0.11
1	2735169	2742598	GAIN,LOSS	4	0.15
1	2742598	2743008	GAIN,LOSS	8	0.3
1	2743008	2749442	LOSS	5	0.19
1	2749442	2751237	LOSS	4	0.15
1	2751237	2775716	.	1	0
1	2775716	2776177	GAIN,LOSS	12	0.45
1	2776177	2776233	GAIN,LOSS	30	1.11
1	2776233	2776777	GAIN,LOSS	34	1.26
1	2776777	2778567	GAIN,LOSS	44	1.63
1	2778567	2783040	GAIN,LOSS	49	1.82
1	2783040	2783327	GAIN,LOSS	49	1.82
1	2783327	2785382	GAIN,LOSS	39	1.45
1	2785382	2787093	GAIN,LOSS	38	1.41
1	2787093	2788661	GAIN,LOSS	36	1.34
1	2788661	2791891	GAIN,LOSS	35	1.3
1	2791891	2792801	GAIN,LOSS	36	1.34
1	2792801	2795082	GAIN,LOSS	43	1.59
1	2795082	2796619	GAIN,LOSS	41	1.52
1	2796619	2798712	GAIN,LOSS	37	1.37
1	2798712	2800573	GAIN,LOSS	36	1.34
1	2800573	2801684	GAIN,LOSS	39	1.45
1	2801684	2802884	GAIN,LOSS	37	1.37
1	2802884	2804400	GAIN,LOSS	36	1.34
1	2804400	2806201	GAIN,LOSS	36	1.34
1	2806201	2809113	GAIN,LOSS	35	1.3
1	2809113	2824989	GAIN,LOSS	35	1.3
1	2824989	2828016	GAIN,LOSS	51	1.89
1	2828016	2829514	GAIN,LOSS	53	1.97
1	2829514	2832957	GAIN,LOSS	52	1.93
1	2832957	2833332	GAIN,LOSS	51	1.89
1	2833332	2833743	GAIN,LOSS	47	1.74
1	2833743	2836099	GAIN,LOSS	46	1.71
1	2836099	2836191	GAIN,LOSS	47	1.74
1	2836191	2838957	GAIN,LOSS	35	1.3
1	2838957	2839469	GAIN,LOSS	27	1
1	2839469	2839757	GAIN,LOSS	26	0.96
1	2839757	2842483	GAIN,LOSS	24	0.89
1	2842483	2844715	GAIN,LOSS	23	0.85
1	2844715	2845266	GAIN,LOSS	26	0.96
1	2845266	2847488	GAIN,LOSS	25	0.93
1	2847488	2848256	GAIN,LOSS	22	0.82
1	2848256	2849944	GAIN,LOSS	16	0.59
1	2849944	2854371	GAIN,LOSS	4	0.15
1	2854371	2859195	GAIN,LOSS	3	0.11
1	2859195	2860250	GAIN,LOSS	4	0.15
1	2860250	2864269	GAIN,LOSS	3	0.11
1	2864269	2867961	GAIN,LOSS	4	0.15
1	2867961	2875906	GAIN,LOSS	2	0.07
1	2875906	2878366	GAIN,LOSS	4	0.15
1	2878366	2878541	GAIN,LOSS	6	0.22
1	2878541	2883137	GAIN,LOSS	8	0.3
1	2883137	2884815	GAIN,LOSS	14	0.52
1	2884815	2885550	GAIN,LOSS	17	0.63
1	2885550	2889105	GAIN,LOSS	18	0.67
1	2889105	2889577	GAIN,LOSS	18	0.67
1	2889577	2891713	GAIN,LOSS	15	0.56
1	2891713	2895865	GAIN,LOSS	12	0.45
1	2895865	2897084	LOSS	8	0.3
1	2897084	2897455	LOSS	6	0.22
1	2897455	2898960	LOSS	4	0.15
1	2898960	2899715	LOSS	5	0.19
1	2899715	2909170	LOSS	2	0.07
1	2909170	2916130	LOSS	1	0.04
1	2916130	2916345	GAIN,LOSS	5	0.19
1	2916345	2917191	GAIN,LOSS	6	0.22
1	2917191	2917522	GAIN,LOSS	16	0.59
1	2917522	2919222	GAIN,LOSS	18	0.67
1	2919222	2920158	GAIN,LOSS	17	0.63
1	2920158	2920733	GAIN,LOSS	15	0.56
1	2920733	2921909	GAIN,LOSS	9	0.33
1	2921909	2922744	GAIN,LOSS	8	0.3
1	2922744	2928421	GAIN,LOSS	7	0.26
1	2928421	2930918	GAIN,LOSS	15	0.56
1	2930918	2932429	GAIN,LOSS	53	1.97
1	2932429	2932641	GAIN,LOSS	64	2.37
1	2932641	2935811	GAIN,LOSS	65	2.41
1	2935811	2936036	GAIN,LOSS	83	3.08
1	2936036	2936163	GAIN,LOSS	85	3.15
1	2936163	2936754	GAIN,LOSS	84	3.12
1	2936754	2938265	GAIN,LOSS	82	3.04
1	2938265	2938395	GAIN,LOSS	86	3.19
1	2938395	2938800	GAIN,LOSS	87	3.23
1	2938800	2938887	GAIN,LOSS	85	3.15
1	2938887	2938924	GAIN,LOSS	84	3.12
1	2938924	2938989	GAIN,LOSS	83	3.08
1	2938989	2939260	GAIN,LOSS	82	3.04
1	2939260	2939409	GAIN,LOSS	78	2.89
1	2939409	2944527	GAIN,LOSS	44	1.63
1	2944527	2947666	GAIN,LOSS	42	1.56
1	2947666	2948813	GAIN,LOSS	43	1.59
1	2948813	2949028	GAIN,LOSS	41	1.52
1	2949028	2949187	GAIN,LOSS	40	1.48
1	2949187	2950094	GAIN,LOSS	27	1
1	2950094	2956666	GAIN,LOSS	22	0.82
1	2956666	2959717	LOSS	17	0.63
1	2959717	2961235	LOSS	15	0.56
1	2961235	2969276	LOSS	9	0.33
1	2969276	2970602	LOSS	5	0.19
1	2970602	2976298	LOSS	4	0.15
1	2976298	2977762	LOSS	7	0.26
1	2977762	2980578	GAIN,LOSS	12	0.45
1	2980578	2982863	GAIN,LOSS	16	0.59
1	2982863	2984087	GAIN,LOSS	15	0.56
1	2984087	2991808	GAIN,LOSS	12	0.45
1	2991808	2993733	GAIN,LOSS	13	0.48
1	2993733	2993786	GAIN,LOSS	14	0.52
1	2993786	2994336	GAIN,LOSS	15	0.56
1	2994336	2996602	GAIN,LOSS	16	0.59
1	2996602	2997893	GAIN,LOSS	17	0.63
1	2997893	2999900	GAIN,LOSS	18	0.67
1	2999900	3000124	GAIN,LOSS	17	0.63
1	3000124	3000924	GAIN,LOSS	15	0.56
1	3000924	3003316	GAIN,LOSS	6	0.22
1	3003316	3006627	GAIN,LOSS	5	0.19
1	3006627	3007039	GAIN,LOSS	6	0.22
1	3007039	3009969	GAIN,LOSS	7	0.26
1	3009969	3010853	GAIN,LOSS	28	1.04
1	3010853	3010969	GAIN,LOSS	30	1.11
1	3010969	3011329	GAIN,LOSS	31	1.15
1	3011329	3012083	GAIN,LOSS	43	1.59
1	3012083	3013504	GAIN,LOSS	46	1.71
1	3013504	3014035	GAIN,LOSS	47	1.74
1	3014035	3015358	GAIN,LOSS	45	1.67
1	3015358	3015592	GAIN,LOSS	46	1.71
1	3015592	3016117	GAIN,LOSS	44	1.63
1	3016117	3017236	GAIN,LOSS	43	1.59
1	3017236	3019520	GAIN,LOSS	34	1.26
1	3019520	3020246	GAIN,LOSS	13	0.48
1	3020246	3023327	GAIN,LOSS	11	0.41
1	3023327	3028987	GAIN,LOSS	9	0.33
1	3028987	3029982	GAIN,LOSS	13	0.48
1	3029982	3032146	GAIN,LOSS	14	0.52
1	3032146	3033985	GAIN,LOSS	16	0.59
1	3033985	3035227	GAIN,LOSS	15	0.56
1	3035227	3036327	GAIN,LOSS	14	0.52
1	3036327	3037613	GAIN,LOSS	11	0.41
1	3037613	3039927	GAIN,LOSS	11	0.41
1	3039927	3041632	GAIN,LOSS	13	0.48
1	3041632	3043566	GAIN,LOSS	14	0.52
1	3043566	3044181	GAIN,LOSS	15	0.56
1	3044181	3047172	GAIN,LOSS	14	0.52
1	3047172	3047452	GAIN,LOSS	17	0.63
1	3047452	3049573	GAIN,LOSS	18	0.67
1	3049573	3050221	GAIN,LOSS	21	0.78
1	3050221	3055491	GAIN,LOSS	20	0.74
1	3055491	3056207	GAIN,LOSS	21	0.78
1	3056207	3058370	GAIN,LOSS	22	0.82
1	3058370	3058914	GAIN,LOSS	24	0.89
1	3058914	3060556	GAIN,LOSS	36	1.34
1	3060556	3061205	GAIN,LOSS	32	1.19
1	3061205	3062361	GAIN,LOSS	28	1.04
1	3062361	3064626	GAIN,LOSS	27	1
1	3064626	3066761	LOSS	25	0.93
1	3066761	3067705	LOSS	22	0.82
1	3067705	3071909	LOSS	16	0.59
1	3071909	3073752	LOSS	14	0.52
1	3073752	3076148	LOSS	13	0.48
1	3076148	3078956	LOSS	14	0.52
1	3078956	3079171	LOSS	15	0.56
1	3079171	3080019	LOSS	19	0.7
1	3080019	3080086	LOSS	20	0.74
1	3080086	3082534	LOSS	19	0.7
1	3082534	3082784	LOSS	21	0.78
1	3082784	3083712	LOSS	20	0.74
1	3083712	3085852	LOSS	16	0.59
1	3085852	3090354	LOSS	9	0.33
1	3090354	3092331	LOSS	8	0.3
1	3092331	3094672	LOSS	7	0.26
1	3094672	3097073	LOSS	6	0.22
1	3097073	3098644	LOSS	5	0.19
1	3098644	3098885	LOSS	6	0.22
1	3098885	3102284	LOSS	5	0.19
1	3102284	3103826	LOSS	9	0.33
1	3103826	3104630	LOSS	6	0.22
1	3104630	3107386	LOSS	5	0.19
1	3107386	3108496	GAIN,LOSS	9	0.33
1	3108496	3109151	GAIN,LOSS	10	0.37
1	3109151	3110417	GAIN,LOSS	12	0.45
1	3110417	3111669	GAIN,LOSS	16	0.59
1	3111669	3112278	GAIN,LOSS	20	0.74
1	3112278	3114952	GAIN,LOSS	22	0.82
1	3114952	3115040	GAIN,LOSS	23	0.85
1	3115040	3115232	GAIN,LOSS	25	0.93
1	3115232	3116600	GAIN,LOSS	24	0.89
1	3116600	3116817	GAIN,LOSS	25	0.93
1	3116817	3117388	GAIN,LOSS	24	0.89
1	3117388	3117444	GAIN,LOSS	23	0.85
1	3117444	3118301	GAIN,LOSS	21	0.78
1	3118301	3118316	GAIN,LOSS	20	0.74
1	3118316	3119729	LOSS	14	0.52
1	3119729	3120574	LOSS	13	0.48
1	3120574	3120703	LOSS	16	0.59
1	3120703	3123097	LOSS	17	0.63
1	3123097	3123230	LOSS	21	0.78
1	3123230	3124634	LOSS	19	0.7
1	3124634	3129343	LOSS	9	0.33
1	3129343	3130819	LOSS	9	0.33
1	3130819	3132424	LOSS	10	0.37
1	3132424	3133439	LOSS	12	0.45
1	3133439	3134331	LOSS	14	0.52
1	3134331	3138985	LOSS	13	0.48
1	3138985	3140464	LOSS	14	0.52
1	3140464	3140990	LOSS	15	0.56
1	3140990	3141031	LOSS	18	0.67
1	3141031	3141169	LOSS	19	0.7
1	3141169	3141616	GAIN,LOSS	33	1.22
1	3141616	3142354	GAIN,LOSS	38	1.41
1	3142354	3144536	GAIN,LOSS	39	1.45
1	3144536	3145639	GAIN,LOSS	40	1.48
1	3145639	3146155	GAIN,LOSS	36	1.34
1	3146155	3146497	GAIN,LOSS	33	1.22
1	3146497	3147159	GAIN,LOSS	31	1.15
1	3147159	3147899	LOSS	26	0.96
1	3147899	3148153	LOSS	25	0.93
1	3148153	3148697	LOSS	21	0.78
1	3148697	3150345	LOSS	19	0.7
1	3150345	3150748	LOSS	21	0.78
1	3150748	3151081	LOSS	23	0.85
1	3151081	3153237	GAIN,LOSS	24	0.89
1	3153237	3155102	GAIN,LOSS	31	1.15
1	3155102	3155546	GAIN,LOSS	34	1.26
1	3155546	3156250	GAIN,LOSS	36	1.34
1	3156250	3157285	GAIN,LOSS	37	1.37
1	3157285	3157614	GAIN,LOSS	40	1.48
1	3157614	3161353	GAIN,LOSS	41	1.52
1	3161353	3162808	GAIN,LOSS	42	1.56
1	3162808	3164016	GAIN,LOSS	41	1.52
1	3164016	3165476	GAIN,LOSS	31	1.15
1	3165476	3166106	GAIN,LOSS	26	0.96
1	3166106	3167203	GAIN,LOSS	27	1
1	3167203	3168609	GAIN,LOSS	29	1.08
1	3168609	3169566	GAIN,LOSS	29	1.08
1	3169566	3169590	GAIN,LOSS	30	1.11
1	3169590	3174161	GAIN,LOSS	21	0.78
1	3174161	3178416	GAIN,LOSS	22	0.82
1	3178416	3179387	GAIN,LOSS	26	0.96
1	3179387	3179707	GAIN,LOSS	35	1.3
1	3179707	3180158	GAIN,LOSS	37	1.37
1	3180158	3180633	GAIN,LOSS	41	1.52
1	3180633	3183124	GAIN,LOSS	44	1.63
1	3183124	3191209	GAIN,LOSS	44	1.63
1	3191209	3197747	GAIN,LOSS	41	1.52
1	3197747	3199217	GAIN,LOSS	42	1.56
1	3199217	3199484	GAIN,LOSS	41	1.52
1	3199484	3200376	GAIN,LOSS	39	1.45
1	3200376	3201539	GAIN,LOSS	38	1.41
1	3201539	3202072	GAIN,LOSS	34	1.26
1	3202072	3203010	GAIN,LOSS	30	1.11
1	3203010	3206723	GAIN,LOSS	27	1
1	3206723	3207180	GAIN,LOSS	25	0.93
1	3207180	3208375	GAIN,LOSS	23	0.85
1	3208375	3208830	GAIN,LOSS	21	0.78
1	3208830	3211458	LOSS	1	0.04
1	3211458	3228915	.	1	0
1	3228915	3238191	LOSS	1	0.04
1	3238191	3239153	LOSS	2	0.07
1	3239153	3245383	GAIN,LOSS	7	0.26
1	3245383	3247389	GAIN,LOSS	3	0.11
1	3247389	3250013	.	1	0
1	3250013	3256454	LOSS	1	0.04
1	3256454	3261682	.	1	0
1	3261682	3267659	LOSS	1	0.04
1	3267659	3269710	LOSS	2	0.07
1	3269710	3271154	LOSS	3	0.11
1	3271154	3272541	LOSS	6	0.22
1	3272541	3274824	LOSS	7	0.26
1	3274824	3275149	LOSS	7	0.26
1	3275149	3280253	LOSS	5	0.19
1	3280253	3284755	LOSS	3	0.11
1	3284755	3297281	LOSS	2	0.07
1	3297281	3300792	LOSS	1	0.04
1	3300792	3304336	LOSS	2	0.07
1	3304336	3311684	LOSS	1	0.04
1	3311684	3315316	LOSS	2	0.07
1	3315316	3315818	LOSS	5	0.19
1	3315818	3319061	GAIN,LOSS	6	0.22
1	3319061	3319339	GAIN,LOSS	21	0.78
1	3319339	3320476	GAIN,LOSS	23	0.85
1	3320476	3322097	GAIN,LOSS	25	0.93
1	3322097	3322998	GAIN,LOSS	24	0.89
1	3322998	3324243	GAIN,LOSS	18	0.67
1	3324243	3327549	GAIN,LOSS	12	0.45
1	3327549	3328187	GAIN,LOSS	13	0.48
1	3328187	3328445	GAIN,LOSS	15	0.56
1	3328445	3328467	GAIN,LOSS	18	0.67
1	3328467	3328487	GAIN,LOSS	19	0.7
1	3328487	3328948	GAIN,LOSS	22	0.82
1	3328948	3329042	GAIN,LOSS	21	0.78
1	3329042	3329057	GAIN,LOSS	22	0.82
1	3329057	3331183	GAIN,LOSS	20	0.74
1	3331183	3331899	GAIN,LOSS	16	0.59
1	3331899	3332683	GAIN,LOSS	13	0.48
1	3332683	3336200	GAIN,LOSS	12	0.45
1	3336200	3339185	GAIN,LOSS	13	0.48
1	3339185	3340478	GAIN,LOSS	16	0.59
1	3340478	3342530	GAIN,LOSS	17	0.63
1	3342530	3342726	GAIN,LOSS	18	0.67
1	3342726	3342804	GAIN,LOSS	17	0.63
1	3342804	3343802	GAIN,LOSS	14	0.52
1	3343802	3345145	GAIN,LOSS	14	0.52
1	3345145	3347578	GAIN,LOSS	14	0.52
1	3347578	3348629	GAIN,LOSS	16	0.59
1	3348629	3349775	GAIN,LOSS	15	0.56
1	3349775	3352266	GAIN,LOSS	16	0.59
1	3352266	3352579	GAIN,LOSS	15	0.56
1	3352579	3353518	GAIN,LOSS	13	0.48
1	3353518	3353949	GAIN,LOSS	8	0.3
1	3353949	3354615	GAIN,LOSS	5	0.19
1	3354615	3354898	GAIN,LOSS	4	0.15
1	3354898	3356528	GAIN,LOSS	2	0.07
1	3356528	3367924	GAIN	1	0.04
1	3367924	3369753	GAIN	5	0.19
1	3369753	3372471	GAIN,LOSS	7	0.26
1	3372471	3374168	GAIN,LOSS	10	0.37
1	3374168	3376533	GAIN,LOSS	13	0.48
1	3376533	3380057	GAIN,LOSS	14	0.52
1	3380057	3380557	GAIN,LOSS	33	1.22
1	3380557	3381490	GAIN,LOSS	34	1.26
1	3381490	3386089	GAIN,LOSS	36	1.34
1	3386089	3388406	GAIN,LOSS	42	1.56
1	3388406	3389703	GAIN,LOSS	45	1.67
1	3389703	3390553	GAIN,LOSS	46	1.71
1	3390553	3391324	GAIN,LOSS	46	1.71
1	3391324	3392574	GAIN,LOSS	47	1.74
1	3392574	3394541	GAIN,LOSS	47	1.74
1	3394541	3395020	GAIN,LOSS	48	1.78
1	3395020	3395039	GAIN,LOSS	49	1.82
1	3395039	3395176	GAIN,LOSS	48	1.78
1	3395176	3395755	GAIN,LOSS	47	1.74
1	3395755	3396465	GAIN,LOSS	46	1.71
1	3396465	3397188	GAIN,LOSS	44	1.63
1	3397188	3400294	GAIN,LOSS	28	1.04
1	3400294	3401278	GAIN,LOSS	20	0.74
1	3401278	3405780	GAIN,LOSS	19	0.7
1	3405780	3406302	GAIN,LOSS	20	0.74
1	3406302	3406524	GAIN,LOSS	45	1.67
1	3406524	3406791	GAIN,LOSS	48	1.78
1	3406791	3407065	GAIN,LOSS	53	1.97
1	3407065	3407112	GAIN,LOSS	54	2
1	3407112	3409214	GAIN,LOSS	55	2.04
1	3409214	3410410	GAIN,LOSS	63	2.34
1	3410410	3410980	GAIN,LOSS	62	2.3
1	3410980	3411774	GAIN,LOSS	64	2.37
1	3411774	3412483	GAIN,LOSS	64	2.37
1	3412483	3413233	GAIN,LOSS	65	2.41
1	3413233	3416173	GAIN,LOSS	66	2.45
1	3416173	3416227	GAIN,LOSS	67	2.49
1	3416227	3416449	GAIN,LOSS	68	2.52
1	3416449	3417218	GAIN,LOSS	69	2.56
1	3417218	3417622	GAIN,LOSS	70	2.6
1	3417622	3417762	GAIN,LOSS	69	2.56
1	3417762	3418399	GAIN,LOSS	61	2.26
1	3418399	3420275	GAIN,LOSS	47	1.74
1	3420275	3421658	GAIN,LOSS	46	1.71
1	3421658	3421670	GAIN,LOSS	47	1.74
1	3421670	3422642	GAIN,LOSS	43	1.59
1	3422642	3423394	GAIN,LOSS	42	1.56
1	3423394	3423467	GAIN,LOSS	39	1.45
1	3423467	3424379	GAIN,LOSS	36	1.34
1	3424379	3425183	GAIN,LOSS	37	1.37
1	3425183	3425238	GAIN,LOSS	56	2.08
1	3425238	3425797	GAIN,LOSS	58	2.15
1	3425797	3426533	GAIN,LOSS	61	2.26
1	3426533	3428160	GAIN,LOSS	60	2.23
1	3428160	3428608	GAIN,LOSS	57	2.11
1	3428608	3429695	GAIN,LOSS	56	2.08
1	3429695	3431134	GAIN,LOSS	55	2.04
1	3431134	3431138	GAIN,LOSS	57	2.11
1	3431138	3431235	GAIN,LOSS	56	2.08
1	3431235	3434984	GAIN,LOSS	57	2.11
1	3434984	3439573	GAIN,LOSS	55	2.04
1	3439573	3440796	GAIN,LOSS	56	2.08
1	3440796	3441264	GAIN,LOSS	53	1.97
1	3441264	3442755	GAIN,LOSS	51	1.89
1	3442755	3446813	GAIN,LOSS	49	1.82
1	3446813	3448360	GAIN,LOSS	47	1.74
1	3448360	3448949	GAIN,LOSS	43	1.59
1	3448949	3450286	GAIN,LOSS	41	1.52
1	3450286	3451039	GAIN,LOSS	39	1.45
1	3451039	3453232	GAIN,LOSS	38	1.41
1	3453232	3456592	GAIN,LOSS	36	1.34
1	3456592	3456871	GAIN,LOSS	37	1.37
1	3456871	3457419	GAIN,LOSS	34	1.26
1	3457419	3457897	GAIN,LOSS	33	1.22
1	3457897	3459197	GAIN,LOSS	32	1.19
1	3459197	3464451	GAIN,LOSS	27	1
1	3464451	3466713	GAIN,LOSS	26	0.96
1	3466713	3468150	GAIN,LOSS	27	1
1	3468150	3472397	GAIN,LOSS	25	0.93
1	3472397	3472928	GAIN,LOSS	23	0.85
1	3472928	3473345	GAIN,LOSS	21	0.78
1	3473345	3477902	GAIN,LOSS	18	0.67
1	3477902	3481184	GAIN,LOSS	20	0.74
1	3481184	3485053	GAIN,LOSS	17	0.63
1	3485053	3486471	GAIN,LOSS	16	0.59
1	3486471	3487126	GAIN,LOSS	17	0.63
1	3487126	3496479	GAIN,LOSS	19	0.7
1	3496479	3497925	GAIN,LOSS	13	0.48
1	3497925	3498486	GAIN,LOSS	12	0.45
1	3498486	3506962	GAIN,LOSS	11	0.41
1	3506962	3507812	GAIN,LOSS	12	0.45
1	3507812	3509670	GAIN,LOSS	14	0.52
1	3509670	3511934	GAIN,LOSS	16	0.59
1	3511934	3513966	GAIN,LOSS	17	0.63
1	3513966	3514361	GAIN,LOSS	18	0.67
1	3514361	3518415	GAIN,LOSS	17	0.63
1	3518415	3519544	GAIN,LOSS	22	0.82
1	3519544	3520584	GAIN,LOSS	23	0.85
1	3520584	3523186	GAIN,LOSS	22	0.82
1	3523186	3524359	GAIN,LOSS	20	0.74
1	3524359	3525836	GAIN,LOSS	16	0.59
1	3525836	3526711	GAIN,LOSS	15	0.56
1	3526711	3529946	GAIN,LOSS	10	0.37
1	3529946	3531921	GAIN,LOSS	4	0.15
1	3531921	3540024	GAIN	3	0.11
1	3540024	3540152	GAIN,LOSS	5	0.19
1	3540152	3540256	GAIN,LOSS	8	0.3
1	3540256	3544154	GAIN,LOSS	9	0.33
1	3544154	3546492	GAIN,LOSS	12	0.45
1	3546492	3546935	GAIN,LOSS	17	0.63
1	3546935	3548198	GAIN,LOSS	24	0.89
1	3548198	3548952	GAIN,LOSS	27	1
1	3548952	3549852	GAIN,LOSS	25	0.93
1	3549852	3550591	GAIN,LOSS	24	0.89
1	3550591	3551592	GAIN,LOSS	22	0.82
1	3551592	3551792	GAIN,LOSS	24	0.89
1	3551792	3552780	GAIN,LOSS	17	0.63
1	3552780	3553913	GAIN,LOSS	14	0.52
1	3553913	3559635	GAIN,LOSS	12	0.45
1	3559635	3561008	GAIN,LOSS	9	0.33
1	3561008	3562735	GAIN,LOSS	6	0.22
1	3562735	3564716	GAIN,LOSS	4	0.15
1	3564716	3564850	GAIN,LOSS	3	0.11
1	3564850	3571317	GAIN,LOSS	2	0.07
1	3571317	3577321	GAIN	1	0.04
1	3577321	3580574	GAIN,LOSS	2	0.07
1	3580574	3581603	GAIN,LOSS	3	0.11
1	3581603	3583209	GAIN,LOSS	4	0.15
1	3583209	3584771	GAIN,LOSS	5	0.19
1	3584771	3586818	GAIN,LOSS	6	0.22
1	3586818	3595768	GAIN,LOSS	7	0.26
1	3595768	3597017	GAIN,LOSS	8	0.3
1	3597017	3598899	GAIN,LOSS	12	0.45
1	3598899	3601798	GAIN,LOSS	14	0.52
1	3601798	3603926	GAIN,LOSS	16	0.59
1	3603926	3604812	GAIN,LOSS	17	0.63
1	3604812	3605097	GAIN,LOSS	16	0.59
1	3605097	3606550	GAIN,LOSS	15	0.56
1	3606550	3612294	GAIN,LOSS	17	0.63
1	3612294	3613218	GAIN,LOSS	17	0.63
1	3613218	3613820	GAIN,LOSS	15	0.56
1	3613820	3615526	GAIN,LOSS	14	0.52
1	3615526	3615745	GAIN,LOSS	13	0.48
1	3615745	3616601	GAIN,LOSS	11	0.41
1	3616601	3616798	GAIN,LOSS	10	0.37
1	3616798	3620162	GAIN,LOSS	9	0.33
1	3620162	3620460	GAIN,LOSS	8	0.3
1	3620460	3622306	GAIN,LOSS	7	0.26
1	3622306	3632608	GAIN,LOSS	6	0.22
1	3632608	3636266	GAIN,LOSS	7	0.26
1	3636266	3637812	GAIN,LOSS	10	0.37
1	3637812	3639395	GAIN,LOSS	11	0.41
1	3639395	3643681	GAIN,LOSS	12	0.45
1	3643681	3645989	GAIN,LOSS	19	0.7
1	3645989	3646291	GAIN,LOSS	20	0.74
1	3646291	3649403	GAIN,LOSS	21	0.78
1	3649403	3649421	GAIN,LOSS	24	0.89
1	3649421	3649608	GAIN,LOSS	23	0.85
1	3649608	3649805	GAIN,LOSS	22	0.82
1	3649805	3650316	GAIN,LOSS	21	0.78
1	3650316	3651318	GAIN,LOSS	19	0.7
1	3651318	3655719	GAIN,LOSS	8	0.3
1	3655719	3656941	GAIN,LOSS	10	0.37
1	3656941	3659657	GAIN,LOSS	12	0.45
1	3659657	3662409	GAIN,LOSS	13	0.48
1	3662409	3663128	GAIN,LOSS	12	0.45
1	3663128	3669100	GAIN,LOSS	13	0.48
1	3669100	3669201	GAIN,LOSS	18	0.67
1	3669201	3669271	GAIN,LOSS	19	0.7
1	3669271	3669362	GAIN,LOSS	20	0.74
1	3669362	3670691	GAIN,LOSS	18	0.67
1	3670691	3670712	GAIN,LOSS	19	0.7
1	3670712	3671791	GAIN,LOSS	17	0.63
1	3671791	3672992	GAIN,LOSS	18	0.67
1	3672992	3675959	GAIN,LOSS	17	0.63
1	3675959	3676868	GAIN,LOSS	16	0.59
1	3676868	3677579	GAIN,LOSS	17	0.63
1	3677579	3679252	GAIN,LOSS	20	0.74
1	3679252	3679783	GAIN,LOSS	26	0.96
1	3679783	3680383	GAIN,LOSS	27	1
1	3680383	3680643	GAIN,LOSS	13	0.48
1	3680643	3683914	GAIN,LOSS	10	0.37
1	3683914	3684954	GAIN,LOSS	11	0.41
1	3684954	3687140	GAIN,LOSS	12	0.45
1	3687140	3688030	GAIN,LOSS	14	0.52
1	3688030	3689852	GAIN,LOSS	16	0.59
1	3689852	3693511	GAIN,LOSS	18	0.67
1	3693511	3693755	GAIN,LOSS	19	0.7
1	3693755	3696000	GAIN,LOSS	18	0.67
1	3696000	3696356	GAIN,LOSS	19	0.7
1	3696356	3697675	GAIN,LOSS	18	0.67
1	3697675	3700216	GAIN,LOSS	17	0.63
1	3700216	3700579	GAIN,LOSS	19	0.7
1	3700579	3701663	GAIN,LOSS	20	0.74
1	3701663	3701795	GAIN,LOSS	26	0.96
1	3701795	3702188	GAIN,LOSS	27	1
1	3702188	3703430	GAIN,LOSS	28	1.04
1	3703430	3703903	GAIN,LOSS	29	1.08
1	3703903	3704479	GAIN,LOSS	28	1.04
1	3704479	3705711	GAIN,LOSS	23	0.85
1	3705711	3706969	GAIN,LOSS	20	0.74
1	3706969	3716737	LOSS	4	0.15
1	3716737	3730729	LOSS	3	0.11
1	3730729	3731959	LOSS	4	0.15
1	3731959	3740089	LOSS	3	0.11
1	3740089	3742498	LOSS	2	0.07
1	3742498	3753207	LOSS	1	0.04
1	3753207	3768719	.	1	0
1	3768719	3775348	LOSS	5	0.19
1	3775348	3784454	LOSS	2	0.07
1	3784454	3787024	LOSS	3	0.11
1	3787024	3788638	LOSS	1	0.04
1	3788638	3807312	.	1	0
1	3807312	3807590	LOSS	1	0.04
1	3807590	3807593	LOSS	4	0.15
1	3807593	3816950	LOSS	5	0.19
1	3816950	3824179	LOSS	6	0.22
1	3824179	3829042	LOSS	5	0.19
1	3829042	3831556	LOSS	4	0.15
1	3831556	3834185	LOSS	2	0.07
1	3834185	3839858	LOSS	1	0.04
1	3839858	3997587	.	1	0
1	3997587	3998581	LOSS	1	0.04
1	3998581	4004028	LOSS	2	0.07
1	4004028	4004108	LOSS	8	0.3
1	4004108	4005045	LOSS	9	0.33
1	4005045	4005386	LOSS	7	0.26
1	4005386	4005693	LOSS	6	0.22
1	4005693	4006432	LOSS	5	0.19
1	4006432	4034097	.	1	0
1	4034097	4036195	LOSS	1	0.04
1	4036195	4062730	.	1	0
1	4062730	4066781	LOSS	1	0.04
1	4066781	4073559	GAIN,LOSS	21	0.78
1	4073559	4080764	GAIN	20	0.74
1	4080764	4081122	GAIN,LOSS	21	0.78
1	4081122	4082105	GAIN,LOSS	4	0.15
1	4082105	4117238	.	1	0
1	4117238	4123117	LOSS	1	0.04
1	4123117	4132126	.	1	0
1	4132126	4146797	LOSS	1	0.04
1	4146797	4152206	LOSS	2	0.07
1	4152206	4226781	LOSS	1	0.04
1	4226781	4229584	LOSS	2	0.07
1	4229584	4328074	LOSS	1	0.04
1	4328074	4331650	LOSS	2	0.07
1	4331650	4348997	LOSS	1	0.04
1	4348997	4526041	.	1	0
1	4526041	4526751	LOSS	6	0.22
1	4526751	4529898	LOSS	7	0.26
1	4529898	4770904	.	1	0
1	4770904	4770973	GAIN,LOSS	11	0.41
1	4770973	4771287	GAIN,LOSS	13	0.48
1	4771287	4772462	GAIN,LOSS	17	0.63
1	4772462	4772658	GAIN,LOSS	16	0.59
1	4772658	4772717	GAIN,LOSS	14	0.52
1	4772717	4773372	LOSS	5	0.19
1	4773372	4774349	LOSS	4	0.15
1	4774349	4775149	LOSS	3	0.11
1	4775149	4776974	LOSS	1	0.04
1	4776974	4904133	.	1	0
1	4904133	4913966	LOSS	1	0.04
1	4913966	5027479	.	1	0
1	5027479	5029531	LOSS	1	0.04
1	5029531	5055604	LOSS	17	0.63
1	5055604	5121063	.	1	0
1	5121063	5131366	LOSS	1	0.04
1	5131366	5137832	LOSS	2	0.07
1	5137832	5181615	LOSS	1	0.04
1	5181615	5301549	.	1	0
1	5301549	5305087	LOSS	3	0.11
1	5305087	5359498	.	1	0
1	5359498	5362345	LOSS	3	0.11
1	5362345	5566902	.	1	0
1	5566902	5573683	LOSS	2	0.07
1	5573683	5713750	.	1	0
1	5713750	5715401	LOSS	1	0.04
1	5715401	5729995	.	1	0
1	5729995	5731676	GAIN,LOSS	3	0.11
1	5731676	5736104	GAIN,LOSS	5	0.19
1	5736104	5736239	GAIN,LOSS	4	0.15
1	5736239	5738089	GAIN,LOSS	3	0.11
1	5738089	5739589	LOSS	2	0.07
1	5739589	5765353	.	1	0
1	5765353	5769216	LOSS	1	0.04
1	5769216	5868319	.	1	0
1	5868319	5870534	LOSS	1	0.04
1	5870534	5871329	LOSS	2	0.07
1	5871329	5891881	LOSS	1	0.04
1	5891881	5894642	LOSS	2	0.07
1	5894642	5899473	LOSS	3	0.11
1	5899473	5901929	LOSS	4	0.15
1	5901929	5903167	LOSS	5	0.19
1	5903167	5903958	GAIN,LOSS	6	0.22
1	5903958	5905501	GAIN,LOSS	5	0.19
1	5905501	5906864	GAIN,LOSS	6	0.22
1	5906864	5910092	GAIN,LOSS	5	0.19
1	5910092	5910326	GAIN,LOSS	6	0.22
1	5910326	5911588	GAIN,LOSS	7	0.26
1	5911588	5912533	GAIN,LOSS	5	0.19
1	5912533	5913428	GAIN,LOSS	4	0.15
1	5913428	5915662	GAIN,LOSS	5	0.19
1	5915662	5920438	GAIN,LOSS	9	0.33
1	5920438	5921889	GAIN,LOSS	11	0.41
1	5921889	5922834	GAIN,LOSS	14	0.52
1	5922834	5923369	GAIN,LOSS	15	0.56
1	5923369	5924017	GAIN,LOSS	17	0.63
1	5924017	5924056	GAIN,LOSS	24	0.89
1	5924056	5924495	GAIN,LOSS	25	0.93
1	5924495	5924739	GAIN,LOSS	30	1.11
1	5924739	5924881	GAIN,LOSS	31	1.15
1	5924881	5925371	GAIN,LOSS	32	1.19
1	5925371	5926390	GAIN,LOSS	30	1.11
1	5926390	5926658	GAIN,LOSS	32	1.19
1	5926658	5927169	GAIN,LOSS	30	1.11
1	5927169	5927698	GAIN,LOSS	30	1.11
1	5927698	5927943	GAIN,LOSS	32	1.19
1	5927943	5930209	GAIN,LOSS	29	1.08
1	5930209	5930923	GAIN,LOSS	29	1.08
1	5930923	5932517	GAIN,LOSS	28	1.04
1	5932517	5933280	GAIN,LOSS	32	1.19
1	5933280	5933530	GAIN,LOSS	33	1.22
1	5933530	5934490	GAIN,LOSS	32	1.19
1	5934490	5934500	GAIN,LOSS	34	1.26
1	5934500	5934581	GAIN,LOSS	32	1.19
1	5934581	5935162	GAIN,LOSS	33	1.22
1	5935162	5935222	GAIN,LOSS	27	1
1	5935222	5935401	GAIN,LOSS	21	0.78
1	5935401	5937091	GAIN,LOSS	17	0.63
1	5937091	5937168	GAIN,LOSS	15	0.56
1	5937168	5937327	GAIN,LOSS	14	0.52
1	5937327	5938189	LOSS	11	0.41
1	5938189	5940228	LOSS	3	0.11
1	5940228	5947525	LOSS	4	0.15
1	5947525	5951579	LOSS	3	0.11
1	5951579	5952940	LOSS	1	0.04
1	5952940	6019463	.	1	0
1	6019463	6025550	GAIN	1	0.04
1	6025550	6027042	GAIN,LOSS	3	0.11
1	6027042	6030027	GAIN,LOSS	6	0.22
1	6030027	6031853	GAIN,LOSS	5	0.19
1	6031853	6033719	GAIN,LOSS	6	0.22
1	6033719	6034746	GAIN,LOSS	8	0.3
1	6034746	6035919	GAIN,LOSS	10	0.37
1	6035919	6036918	GAIN,LOSS	11	0.41
1	6036918	6037579	GAIN,LOSS	12	0.45
1	6037579	6037603	GAIN,LOSS	13	0.48
1	6037603	6038433	GAIN,LOSS	12	0.45
1	6038433	6038954	GAIN,LOSS	11	0.41
1	6038954	6042169	GAIN,LOSS	10	0.37
1	6042169	6043809	GAIN,LOSS	9	0.33
1	6043809	6044602	GAIN,LOSS	8	0.3
1	6044602	6046264	GAIN,LOSS	4	0.15
1	6046264	6048126	GAIN	3	0.11
1	6048126	6053630	GAIN	2	0.07
1	6053630	6053916	GAIN	1	0.04
1	6053916	6096708	GAIN	2	0.07
1	6096708	6100108	GAIN,LOSS	4	0.15
1	6100108	6100855	GAIN,LOSS	6	0.22
1	6100855	6104230	GAIN,LOSS	4	0.15
1	6104230	6115361	GAIN,LOSS	3	0.11
1	6115361	6121716	GAIN,LOSS	4	0.15
1	6121716	6125084	GAIN,LOSS	5	0.19
1	6125084	6126343	GAIN,LOSS	7	0.26
1	6126343	6132531	GAIN,LOSS	9	0.33
1	6132531	6136821	GAIN,LOSS	7	0.26
1	6136821	6144050	GAIN,LOSS	5	0.19
1	6144050	6145380	GAIN,LOSS	7	0.26
1	6145380	6147540	GAIN,LOSS	9	0.33
1	6147540	6149400	GAIN,LOSS	9	0.33
1	6149400	6152167	GAIN,LOSS	7	0.26
1	6152167	6158995	GAIN,LOSS	6	0.22
1	6158995	6162407	GAIN,LOSS	7	0.26
1	6162407	6162645	GAIN,LOSS	8	0.3
1	6162645	6163925	GAIN,LOSS	7	0.26
1	6163925	6164671	GAIN,LOSS	6	0.22
1	6164671	6165419	GAIN,LOSS	5	0.19
1	6165419	6170699	GAIN,LOSS	4	0.15
1	6170699	6186838	GAIN	2	0.07
1	6186838	6194018	GAIN,LOSS	3	0.11
1	6194018	6195776	GAIN,LOSS	7	0.26
1	6195776	6196869	GAIN,LOSS	6	0.22
1	6196869	6198469	GAIN,LOSS	7	0.26
1	6198469	6199900	GAIN,LOSS	8	0.3
1	6199900	6199924	GAIN,LOSS	10	0.37
1	6199924	6201718	GAIN,LOSS	8	0.3
1	6201718	6202556	GAIN,LOSS	14	0.52
1	6202556	6202647	GAIN,LOSS	15	0.56
1	6202647	6203883	GAIN,LOSS	14	0.52
1	6203883	6204161	GAIN,LOSS	15	0.56
1	6204161	6204266	GAIN,LOSS	13	0.48
1	6204266	6204411	GAIN,LOSS	12	0.45
1	6204411	6204842	GAIN,LOSS	11	0.41
1	6204842	6206882	GAIN,LOSS	9	0.33
1	6206882	6207895	GAIN,LOSS	5	0.19
1	6207895	6211257	GAIN,LOSS	4	0.15
1	6211257	6217859	GAIN,LOSS	3	0.11
1	6217859	6232157	GAIN	1	0.04
1	6232157	6263472	.	1	0
1	6263472	6263935	LOSS	1	0.04
1	6263935	6266974	LOSS	3	0.11
1	6266974	6267531	GAIN,LOSS	5	0.19
1	6267531	6270963	GAIN,LOSS	8	0.3
1	6270963	6272065	GAIN,LOSS	12	0.45
1	6272065	6273207	LOSS	10	0.37
1	6273207	6294556	LOSS	1	0.04
1	6294556	6295215	LOSS	2	0.07
1	6295215	6296791	LOSS	4	0.15
1	6296791	6297873	GAIN,LOSS	23	0.85
1	6297873	6300395	GAIN,LOSS	26	0.96
1	6300395	6300922	GAIN,LOSS	33	1.22
1	6300922	6304454	GAIN,LOSS	39	1.45
1	6304454	6305557	GAIN,LOSS	46	1.71
1	6305557	6307255	GAIN,LOSS	45	1.67
1	6307255	6307636	GAIN,LOSS	43	1.59
1	6307636	6308695	GAIN,LOSS	41	1.52
1	6308695	6310639	GAIN,LOSS	43	1.59
1	6310639	6314183	GAIN,LOSS	42	1.56
1	6314183	6314683	GAIN,LOSS	47	1.74
1	6314683	6314743	GAIN,LOSS	48	1.78
1	6314743	6314822	GAIN,LOSS	47	1.74
1	6314822	6317121	GAIN,LOSS	45	1.67
1	6317121	6317289	GAIN,LOSS	46	1.71
1	6317289	6317983	GAIN,LOSS	47	1.74
1	6317983	6319898	GAIN,LOSS	49	1.82
1	6319898	6322419	GAIN,LOSS	54	2
1	6322419	6322936	GAIN,LOSS	60	2.23
1	6322936	6323110	GAIN,LOSS	66	2.45
1	6323110	6324386	GAIN,LOSS	69	2.56
1	6324386	6324435	GAIN,LOSS	77	2.86
1	6324435	6324673	GAIN,LOSS	77	2.86
1	6324673	6326648	GAIN,LOSS	75	2.78
1	6326648	6328483	GAIN,LOSS	77	2.86
1	6328483	6330099	GAIN,LOSS	76	2.82
1	6330099	6331359	GAIN,LOSS	89	3.3
1	6331359	6332669	GAIN,LOSS	88	3.26
1	6332669	6333821	GAIN,LOSS	90	3.34
1	6333821	6334684	GAIN,LOSS	91	3.38
1	6334684	6335503	GAIN,LOSS	90	3.34
1	6335503	6335900	GAIN,LOSS	85	3.15
1	6335900	6336557	GAIN,LOSS	82	3.04
1	6336557	6336865	GAIN,LOSS	76	2.82
1	6336865	6339691	GAIN,LOSS	68	2.52
1	6339691	6343589	GAIN,LOSS	52	1.93
1	6343589	6344153	GAIN,LOSS	52	1.93
1	6344153	6345818	GAIN,LOSS	51	1.89
1	6345818	6346542	GAIN,LOSS	52	1.93
1	6346542	6347306	GAIN,LOSS	47	1.74
1	6347306	6347458	GAIN,LOSS	46	1.71
1	6347458	6347728	GAIN,LOSS	43	1.59
1	6347728	6352084	LOSS	23	0.85
1	6352084	6354955	LOSS	22	0.82
1	6354955	6355662	LOSS	21	0.78
1	6355662	6359034	LOSS	19	0.7
1	6359034	6360693	LOSS	16	0.59
1	6360693	6363165	LOSS	13	0.48
1	6363165	6373871	LOSS	11	0.41
1	6373871	6374656	LOSS	12	0.45
1	6374656	6375093	LOSS	11	0.41
1	6375093	6397089	LOSS	7	0.26
1	6397089	6399780	LOSS	8	0.3
1	6399780	6414084	LOSS	6	0.22
1	6414084	6419893	LOSS	7	0.26
1	6419893	6425349	LOSS	8	0.3
1	6425349	6434293	LOSS	7	0.26
1	6434293	6438897	LOSS	8	0.3
1	6438897	6440288	LOSS	7	0.26
1	6440288	6447574	LOSS	6	0.22
1	6447574	6472999	LOSS	5	0.19
1	6472999	6476286	LOSS	6	0.22
1	6476286	6476743	GAIN,LOSS	7	0.26
1	6476743	6483705	GAIN,LOSS	8	0.3
1	6483705	6484036	LOSS	7	0.26
1	6484036	6489364	LOSS	4	0.15
1	6489364	6494399	LOSS	2	0.07
1	6494399	6519453	LOSS	1	0.04
1	6519453	6522724	GAIN,LOSS	4	0.15
1	6522724	6524501	GAIN,LOSS	7	0.26
1	6524501	6525257	GAIN,LOSS	8	0.3
1	6525257	6525565	GAIN,LOSS	14	0.52
1	6525565	6529187	GAIN,LOSS	20	0.74
1	6529187	6529605	GAIN,LOSS	22	0.82
1	6529605	6529807	GAIN,LOSS	23	0.85
1	6529807	6530372	GAIN,LOSS	26	0.96
1	6530372	6530645	GAIN,LOSS	30	1.11
1	6530645	6531124	GAIN,LOSS	31	1.15
1	6531124	6532648	GAIN,LOSS	30	1.11
1	6532648	6533207	GAIN,LOSS	31	1.15
1	6533207	6534155	GAIN,LOSS	29	1.08
1	6534155	6534182	GAIN,LOSS	26	0.96
1	6534182	6534600	GAIN,LOSS	24	0.89
1	6534600	6534781	GAIN,LOSS	19	0.7
1	6534781	6536076	GAIN,LOSS	5	0.19
1	6536076	6550505	GAIN	1	0.04
1	6550505	6552499	GAIN,LOSS	8	0.3
1	6552499	6556585	GAIN,LOSS	9	0.33
1	6556585	6560493	GAIN,LOSS	9	0.33
1	6560493	6561039	GAIN,LOSS	8	0.3
1	6561039	6562784	GAIN,LOSS	7	0.26
1	6562784	6569790	GAIN,LOSS	6	0.22
1	6569790	6571187	GAIN,LOSS	4	0.15
1	6571187	6573038	LOSS	2	0.07
1	6573038	6610478	LOSS	1	0.04
1	6610478	6610743	LOSS	9	0.33
1	6610743	6612327	GAIN,LOSS	11	0.41
1	6612327	6613584	GAIN,LOSS	17	0.63
1	6613584	6613913	GAIN,LOSS	31	1.15
1	6613913	6614535	GAIN,LOSS	30	1.11
1	6614535	6615469	GAIN,LOSS	40	1.48
1	6615469	6615926	GAIN,LOSS	37	1.37
1	6615926	6628669	LOSS	1	0.04
1	6628669	6630978	LOSS	2	0.07
1	6630978	6632951	LOSS	6	0.22
1	6632951	6633230	LOSS	8	0.3
1	6633230	6634731	LOSS	12	0.45
1	6634731	6634901	GAIN,LOSS	66	2.45
1	6634901	6634973	GAIN,LOSS	65	2.41
1	6634973	6635231	GAIN,LOSS	67	2.49
1	6635231	6635448	GAIN,LOSS	71	2.63
1	6635448	6636225	GAIN,LOSS	70	2.6
1	6636225	6636622	GAIN,LOSS	69	2.56
1	6636622	6637055	GAIN,LOSS	68	2.52
1	6637055	6637313	GAIN,LOSS	73	2.71
1	6637313	6638779	GAIN,LOSS	72	2.67
1	6638779	6638926	GAIN,LOSS	84	3.12
1	6638926	6638988	GAIN,LOSS	87	3.23
1	6638988	6638995	GAIN,LOSS	88	3.26
1	6638995	6639073	GAIN,LOSS	87	3.23
1	6639073	6639184	GAIN,LOSS	86	3.19
1	6639184	6639525	GAIN,LOSS	84	3.12
1	6639525	6640116	GAIN,LOSS	92	3.41
1	6640116	6640661	GAIN,LOSS	94	3.49
1	6640661	6640768	GAIN,LOSS	93	3.45
1	6640768	6641348	GAIN,LOSS	91	3.38
1	6641348	6641758	GAIN,LOSS	82	3.04
1	6641758	6644723	GAIN,LOSS	79	2.93
1	6644723	6649228	GAIN,LOSS	80	2.97
1	6649228	6649603	GAIN,LOSS	82	3.04
1	6649603	6652014	GAIN,LOSS	81	3
1	6652014	6652179	GAIN,LOSS	88	3.26
1	6652179	6653656	GAIN,LOSS	87	3.23
1	6653656	6654423	GAIN,LOSS	83	3.08
1	6654423	6655595	GAIN,LOSS	80	2.97
1	6655595	6657424	GAIN,LOSS	60	2.23
1	6657424	6657964	GAIN,LOSS	62	2.3
1	6657964	6659186	GAIN,LOSS	61	2.26
1	6659186	6659353	GAIN,LOSS	62	2.3
1	6659353	6659454	GAIN,LOSS	54	2
1	6659454	6659505	GAIN,LOSS	52	1.93
1	6659505	6659872	GAIN,LOSS	49	1.82
1	6659872	6660454	GAIN,LOSS	48	1.78
1	6660454	6661981	GAIN,LOSS	46	1.71
1	6661981	6665266	GAIN,LOSS	30	1.11
1	6665266	6666848	GAIN,LOSS	30	1.11
1	6666848	6673670	GAIN,LOSS	28	1.04
1	6673670	6673780	GAIN,LOSS	33	1.22
1	6673780	6680252	LOSS	19	0.7
1	6680252	6681738	LOSS	17	0.63
1	6681738	6682197	LOSS	21	0.78
1	6682197	6683134	LOSS	20	0.74
1	6683134	6685825	LOSS	21	0.78
1	6685825	6686022	GAIN,LOSS	57	2.11
1	6686022	6687146	GAIN,LOSS	59	2.19
1	6687146	6688358	GAIN,LOSS	67	2.49
1	6688358	6688639	GAIN,LOSS	68	2.52
1	6688639	6688740	GAIN,LOSS	91	3.38
1	6688740	6690112	GAIN,LOSS	86	3.19
1	6690112	6692464	GAIN,LOSS	84	3.12
1	6692464	6692932	GAIN,LOSS	69	2.56
1	6692932	6693413	GAIN,LOSS	65	2.41
1	6693413	6693641	GAIN,LOSS	63	2.34
1	6693641	6694099	GAIN,LOSS	61	2.26
1	6694099	6694207	GAIN,LOSS	62	2.3
1	6694207	6694513	GAIN,LOSS	59	2.19
1	6694513	6694723	GAIN,LOSS	58	2.15
1	6694723	6695331	GAIN,LOSS	49	1.82
1	6695331	6695754	GAIN,LOSS	50	1.85
1	6695754	6696845	GAIN,LOSS	42	1.56
1	6696845	6697530	GAIN,LOSS	30	1.11
1	6697530	6698390	LOSS	27	1
1	6698390	6700035	LOSS	7	0.26
1	6700035	6790145	.	1	0
1	6790145	6793386	GAIN	3	0.11
1	6793386	6999738	.	1	0
1	6999738	7001308	LOSS	1	0.04
1	7001308	7010174	LOSS	2	0.07
1	7010174	7015105	LOSS	3	0.11
1	7015105	7016109	LOSS	2	0.07
1	7016109	7024222	LOSS	1	0.04
1	7024222	7163374	.	1	0
1	7163374	7173895	GAIN	1	0.04
1	7173895	7463719	.	1	0
1	7463719	7478806	LOSS	1	0.04
1	7478806	7482438	LOSS	2	0.07
1	7482438	7482993	LOSS	3	0.11
1	7482993	7483046	LOSS	4	0.15
1	7483046	7485370	LOSS	15	0.56
1	7485370	7486317	LOSS	4	0.15
1	7486317	7493231	LOSS	3	0.11
1	7493231	7494166	LOSS	4	0.15
1	7494166	7497407	LOSS	5	0.19
1	7497407	7498597	LOSS	8	0.3
1	7498597	7499411	LOSS	9	0.33
1	7499411	7499923	LOSS	10	0.37
1	7499923	7500283	LOSS	9	0.33
1	7500283	7500586	LOSS	8	0.3
1	7500586	7501672	LOSS	7	0.26
1	7501672	7504141	LOSS	5	0.19
1	7504141	7505841	LOSS	6	0.22
1	7505841	7506148	LOSS	9	0.33
1	7506148	7506492	LOSS	10	0.37
1	7506492	7507696	LOSS	12	0.45
1	7507696	7508757	GAIN,LOSS	13	0.48
1	7508757	7510062	GAIN,LOSS	10	0.37
1	7510062	7511481	GAIN,LOSS	6	0.22
1	7511481	7512203	GAIN,LOSS	3	0.11
1	7512203	7513252	GAIN,LOSS	2	0.07
1	7513252	7514621	GAIN,LOSS	6	0.22
1	7514621	7514673	GAIN,LOSS	7	0.26
1	7514673	7515095	GAIN,LOSS	8	0.3
1	7515095	7515396	GAIN,LOSS	9	0.33
1	7515396	7517051	GAIN,LOSS	7	0.26
1	7517051	7518513	GAIN,LOSS	6	0.22
1	7518513	7519264	GAIN,LOSS	5	0.19
1	7519264	7522995	LOSS	3	0.11
1	7522995	7523906	LOSS	1	0.04
1	7523906	7524342	.	1	0
1	7524342	7527308	LOSS	1	0.04
1	7527308	7530848	.	1	0
1	7530848	7532462	LOSS	1	0.04
1	7532462	7536883	LOSS	2	0.07
1	7536883	7539350	LOSS	1	0.04
1	7539350	7551227	.	1	0
1	7551227	7553801	LOSS	1	0.04
1	7553801	7561152	.	1	0
1	7561152	7562630	LOSS	1	0.04
1	7562630	7572262	.	1	0
1	7572262	7576979	LOSS	1	0.04
1	7576979	7577620	LOSS	9	0.33
1	7577620	7578112	LOSS	48	1.78
1	7578112	7578776	LOSS	82	3.04
1	7578776	7580014	LOSS	81	3
1	7580014	7580769	LOSS	4	0.15
1	7580769	7591573	LOSS	1	0.04
1	7591573	7603438	LOSS	2	0.07
1	7603438	7604831	LOSS	4	0.15
1	7604831	7609504	LOSS	3	0.11
1	7609504	7613179	LOSS	2	0.07
1	7613179	7627979	LOSS	1	0.04
1	7627979	7631420	.	1	0
1	7631420	7632943	LOSS	2	0.07
1	7632943	7634687	LOSS	12	0.45
1	7634687	7637979	.	1	0
1	7637979	7643288	LOSS	1	0.04
1	7643288	7644802	LOSS	2	0.07
1	7644802	7646301	LOSS	3	0.11
1	7646301	7646882	LOSS	4	0.15
1	7646882	7655998	LOSS	3	0.11
1	7655998	7657339	LOSS	2	0.07
1	7657339	7666681	LOSS	1	0.04
1	7666681	7667122	LOSS	3	0.11
1	7667122	7668346	LOSS	2	0.07
1	7668346	7697730	.	1	0
1	7697730	7707287	LOSS	1	0.04
1	7707287	7715776	.	1	0
1	7715776	7716568	LOSS	1	0.04
1	7716568	7716880	LOSS	6	0.22
1	7716880	7719903	LOSS	11	0.41
1	7719903	7721348	LOSS	13	0.48
1	7721348	7721448	GAIN,LOSS	28	1.04
1	7721448	7722858	GAIN,LOSS	30	1.11
1	7722858	7723188	GAIN,LOSS	82	3.04
1	7723188	7723534	GAIN,LOSS	107	3.97
1	7723534	7723588	GAIN,LOSS	119	4.41
1	7723588	7723593	GAIN,LOSS	124	4.6
1	7723593	7723607	GAIN,LOSS	125	4.64
1	7723607	7723751	GAIN,LOSS	126	4.67
1	7723751	7723910	GAIN,LOSS	127	4.71
1	7723910	7724166	GAIN,LOSS	125	4.64
1	7724166	7724513	GAIN,LOSS	122	4.53
1	7724513	7724562	GAIN,LOSS	116	4.3
1	7724562	7724605	GAIN,LOSS	113	4.19
1	7724605	7724697	GAIN,LOSS	109	4.04
1	7724697	7724804	GAIN,LOSS	100	3.71
1	7724804	7725114	GAIN,LOSS	83	3.08
1	7725114	7725414	GAIN,LOSS	54	2
1	7725414	7728839	GAIN,LOSS	4	0.15
1	7728839	7736097	GAIN,LOSS	3	0.11
1	7736097	7737784	GAIN,LOSS	4	0.15
1	7737784	7742501	GAIN,LOSS	3	0.11
1	7742501	7775306	.	1	0
1	7775306	7776486	LOSS	13	0.48
1	7776486	7780128	LOSS	14	0.52
1	7780128	7782535	LOSS	2	0.07
1	7782535	7886750	.	1	0
1	7886750	7887769	LOSS	2	0.07
1	7887769	7888158	LOSS	1	0.04
1	7888158	8177498	.	1	0
1	8177498	8179392	LOSS	1	0.04
1	8179392	8180124	LOSS	2	0.07
1	8180124	8180770	LOSS	5	0.19
1	8180770	8182535	LOSS	7	0.26
1	8182535	8185985	LOSS	245	9.09
1	8185985	8186839	LOSS	263	9.76
1	8186839	8188694	LOSS	267	9.9
1	8188694	8189854	LOSS	259	9.61
1	8189854	8191889	LOSS	2	0.07
1	8191889	8345042	.	1	0
1	8345042	8356170	LOSS	1	0.04
1	8356170	8384785	.	1	0
1	8384785	8385397	LOSS	4	0.15
1	8385397	8385824	LOSS	5	0.19
1	8385824	8395521	LOSS	7	0.26
1	8395521	8396739	LOSS	10	0.37
1	8396739	8404078	LOSS	11	0.41
1	8404078	8404123	LOSS	10	0.37
1	8404123	8408936	LOSS	8	0.3
1	8408936	8415235	LOSS	4	0.15
1	8415235	8415618	LOSS	6	0.22
1	8415618	8419891	LOSS	8	0.3
1	8419891	8421092	LOSS	7	0.26
1	8421092	8421890	LOSS	6	0.22
1	8421890	8429598	LOSS	5	0.19
1	8429598	8430812	LOSS	1	0.04
1	8430812	8595197	.	1	0
1	8595197	8604158	LOSS	1	0.04
1	8604158	8966314	.	1	0
1	8966314	8987259	LOSS	1	0.04
1	8987259	8998059	.	1	0
1	8998059	9002569	LOSS	1	0.04
1	9002569	9008739	.	1	0
1	9008739	9009352	LOSS	3	0.11
1	9009352	9011586	GAIN,LOSS	4	0.15
1	9011586	9012691	LOSS	3	0.11
1	9012691	9013585	LOSS	1	0.04
1	9013585	9016302	.	1	0
1	9016302	9021998	LOSS	1	0.04
1	9021998	9026751	.	1	0
1	9026751	9031816	LOSS	2	0.07
1	9031816	9056769	.	1	0
1	9056769	9072289	LOSS	1	0.04
1	9072289	9073675	LOSS	2	0.07
1	9073675	9074778	LOSS	3	0.11
1	9074778	9074903	LOSS	4	0.15
1	9074903	9075221	LOSS	3	0.11
1	9075221	9080966	LOSS	2	0.07
1	9080966	9086506	LOSS	1	0.04
1	9086506	9097812	.	1	0
1	9097812	9098230	LOSS	3	0.11
1	9098230	9098331	LOSS	4	0.15
1	9098331	9100479	LOSS	5	0.19
1	9100479	9159671	.	1	0
1	9159671	9161849	LOSS	3	0.11
1	9161849	9163749	LOSS	4	0.15
1	9163749	9164366	LOSS	8	0.3
1	9164366	9164626	LOSS	12	0.45
1	9164626	9165685	LOSS	12	0.45
1	9165685	9165818	LOSS	11	0.41
1	9165818	9171488	LOSS	10	0.37
1	9171488	9171812	LOSS	6	0.22
1	9171812	9173043	LOSS	1	0.04
1	9173043	9199595	LOSS	1	0.04
1	9199595	9304731	.	1	0
1	9304731	9305179	LOSS	5	0.19
1	9305179	9305309	LOSS	8	0.3
1	9305309	9306849	LOSS	9	0.33
1	9306849	9307103	GAIN,LOSS	11	0.41
1	9307103	9308014	GAIN,LOSS	7	0.26
1	9308014	9308977	GAIN,LOSS	6	0.22
1	9308977	9311383	LOSS	4	0.15
1	9311383	9318401	LOSS	1	0.04
1	9318401	9320612	LOSS	2	0.07
1	9320612	9321241	LOSS	6	0.22
1	9321241	9322120	GAIN,LOSS	7	0.26
[truncated: 119,336 more rows]
