# Supplementary material for: Genome-wide copy number variations in a large cohort of bantu African children
Source: BMC Med Genomics. 2021 May 17;14:129. doi: 10.1186/s12920-021-00978-z (PMC8130444; doi:10.1186/s12920-021-00978-z)
Supplement: Supplementary file 6 — Additional file 6. CNV blocks overlapped with DDG2P genes. Description: The list of Bantu CNV blocks overlapped with DDG2P genes. [file 12920_2021_978_MOESM6_ESM.xlsx]

## Sheet: Sheet1
Table S6: CNV blocks overlapped with DDG2P genes
Chr	Start	End	CNVType	Algorithms	SampleCount	Frequency	CNVBlock:DDG2PGene_OverlapPercentage	DDG2PGene:CNVBlock_OverlapPercentage	Disorder	Status	MutationType	GeneSymbol
1	1165310	1170479	LOSS,GAIN	PennCNV-DNACopy	79	2.93	53.72	100	SPONDYLOEPIMETAPHYSEAL DYSPLASIA WITH JOINT LAXITY TYPE 1	confirmed	biallelic	B3GALT6
1	1269623	1273365	LOSS,GAIN	PennCNV-DNACopy	121	4.49	72.42	19.25	AUTOSOMAL-DOMINANT ROBINOW SYNDROME	confirmed	monoallelic	DVL1
1	1273365	1273654	LOSS,GAIN	PennCNV-DNACopy	118	4.38	100	2.05	AUTOSOMAL-DOMINANT ROBINOW SYNDROME	confirmed	monoallelic	DVL1
1	1273654	1274350	LOSS,GAIN	PennCNV-DNACopy	116	4.3	100	4.94	AUTOSOMAL-DOMINANT ROBINOW SYNDROME	confirmed	monoallelic	DVL1
1	1274350	1275229	LOSS,GAIN	PennCNV-DNACopy	115	4.27	100	6.25	AUTOSOMAL-DOMINANT ROBINOW SYNDROME	confirmed	monoallelic	DVL1
1	1275229	1275883	LOSS,GAIN	PennCNV-DNACopy	115	4.27	100	4.65	AUTOSOMAL-DOMINANT ROBINOW SYNDROME	confirmed	monoallelic	DVL1
1	1275883	1277091	LOSS,GAIN	PennCNV-DNACopy	113	4.19	100	8.58	AUTOSOMAL-DOMINANT ROBINOW SYNDROME	confirmed	monoallelic	DVL1
1	1277091	1277119	LOSS,GAIN	PennCNV-DNACopy	114	4.23	100	0.2	AUTOSOMAL-DOMINANT ROBINOW SYNDROME	confirmed	monoallelic	DVL1
1	1277119	1277120	LOSS,GAIN	PennCNV-DNACopy	115	4.27	100	0.01	AUTOSOMAL-DOMINANT ROBINOW SYNDROME	confirmed	monoallelic	DVL1
1	1277120	1290163	LOSS,GAIN	PennCNV-DNACopy	114	4.23	58.35	54.07	AUTOSOMAL-DOMINANT ROBINOW SYNDROME	confirmed	monoallelic	DVL1
1	1431163	1450947	.	.	1	0	17.27	15.16	ATAD3A disorder - global developmental delay, hypotonia, optic atrophy, axonal neuropathy, and hypertrophic cardiomyopathy	probable	biallelic	ATAD3A
1	1450947	1458954	LOSS	PennCNV-DNACopy	1	0.04	100	35.53	ATAD3A disorder - global developmental delay, hypotonia, optic atrophy, axonal neuropathy, and hypertrophic cardiomyopathy	probable	biallelic	ATAD3A
1	1458954	1463118	LOSS,GAIN	PennCNV-DNACopy	2	0.07	100	18.48	ATAD3A disorder - global developmental delay, hypotonia, optic atrophy, axonal neuropathy, and hypertrophic cardiomyopathy	probable	biallelic	ATAD3A
1	1463118	1463851	LOSS,GAIN	PennCNV-DNACopy	4	0.15	100	3.25	ATAD3A disorder - global developmental delay, hypotonia, optic atrophy, axonal neuropathy, and hypertrophic cardiomyopathy	probable	biallelic	ATAD3A
1	1463851	1465382	LOSS,GAIN	PennCNV-DNACopy	5	0.19	100	6.79	ATAD3A disorder - global developmental delay, hypotonia, optic atrophy, axonal neuropathy, and hypertrophic cardiomyopathy	probable	biallelic	ATAD3A
1	1465382	1469372	LOSS,GAIN	PennCNV-DNACopy	6	0.22	100	17.7	ATAD3A disorder - global developmental delay, hypotonia, optic atrophy, axonal neuropathy, and hypertrophic cardiomyopathy	probable	biallelic	ATAD3A
1	1469372	1472047	LOSS,GAIN	PennCNV-DNACopy	18	0.67	25.98	3.08	ATAD3A disorder - global developmental delay, hypotonia, optic atrophy, axonal neuropathy, and hypertrophic cardiomyopathy	probable	biallelic	ATAD3A
1	1709119	1719487	LOSS	PennCNV-DNACopy	24	0.89	26.66	2.61	Severe Neurodevelopmental Disability, Hypotonia, and Seizures	confirmed	monoallelic	GNB1
1	1719487	1723031	LOSS	PennCNV-DNACopy	28	1.04	100	3.35	Severe Neurodevelopmental Disability, Hypotonia, and Seizures	confirmed	monoallelic	GNB1
1	1723031	1724719	LOSS	PennCNV-DNACopy	24	0.89	100	1.59	Severe Neurodevelopmental Disability, Hypotonia, and Seizures	confirmed	monoallelic	GNB1
1	1724719	1726932	LOSS	PennCNV-DNACopy	7	0.26	100	2.09	Severe Neurodevelopmental Disability, Hypotonia, and Seizures	confirmed	monoallelic	GNB1
1	1726932	1727391	LOSS	PennCNV-DNACopy	2	0.07	100	0.43	Severe Neurodevelopmental Disability, Hypotonia, and Seizures	confirmed	monoallelic	GNB1
1	1727391	1731756	LOSS	PennCNV-DNACopy	1	0.04	100	4.12	Severe Neurodevelopmental Disability, Hypotonia, and Seizures	confirmed	monoallelic	GNB1
1	1731756	1823715	.	.	1	0	98.74	85.8	Severe Neurodevelopmental Disability, Hypotonia, and Seizures	confirmed	monoallelic	GNB1
1	2156395	2161016	LOSS,GAIN	PennCNV-DNACopy	70	2.6	19.11	1.08	SHPRINTZEN-GOLDBERG CRANIOSYNOSTOSIS SYNDROME	confirmed	monoallelic	SKI
1	2161016	2163568	LOSS,GAIN	PennCNV-DNACopy	43	1.59	100	3.13	SHPRINTZEN-GOLDBERG CRANIOSYNOSTOSIS SYNDROME	confirmed	monoallelic	SKI
1	2163568	2164935	LOSS,GAIN	PennCNV-DNACopy	32	1.19	100	1.68	SHPRINTZEN-GOLDBERG CRANIOSYNOSTOSIS SYNDROME	confirmed	monoallelic	SKI
1	2164935	2168604	LOSS,GAIN	PennCNV-DNACopy	33	1.22	100	4.51	SHPRINTZEN-GOLDBERG CRANIOSYNOSTOSIS SYNDROME	confirmed	monoallelic	SKI
1	2168604	2170842	LOSS,GAIN	PennCNV-DNACopy	38	1.41	100	2.75	SHPRINTZEN-GOLDBERG CRANIOSYNOSTOSIS SYNDROME	confirmed	monoallelic	SKI
1	2170842	2173811	LOSS,GAIN	PennCNV-DNACopy	37	1.37	100	3.65	SHPRINTZEN-GOLDBERG CRANIOSYNOSTOSIS SYNDROME	confirmed	monoallelic	SKI
1	2173811	2182650	LOSS,GAIN	PennCNV-DNACopy	38	1.41	100	10.86	SHPRINTZEN-GOLDBERG CRANIOSYNOSTOSIS SYNDROME	confirmed	monoallelic	SKI
1	2182650	2186115	LOSS,GAIN	PennCNV-DNACopy	37	1.37	100	4.26	SHPRINTZEN-GOLDBERG CRANIOSYNOSTOSIS SYNDROME	confirmed	monoallelic	SKI
1	2186115	2199057	LOSS,GAIN	PennCNV-DNACopy	27	1	100	15.89	SHPRINTZEN-GOLDBERG CRANIOSYNOSTOSIS SYNDROME	confirmed	monoallelic	SKI
1	2199057	2202398	LOSS,GAIN	PennCNV-DNACopy	29	1.08	100	4.1	SHPRINTZEN-GOLDBERG CRANIOSYNOSTOSIS SYNDROME	confirmed	monoallelic	SKI
1	2202398	2215591	LOSS,GAIN	PennCNV-DNACopy	26	0.96	100	16.2	SHPRINTZEN-GOLDBERG CRANIOSYNOSTOSIS SYNDROME	confirmed	monoallelic	SKI
1	2215591	2216391	LOSS,GAIN	PennCNV-DNACopy	32	1.19	100	0.98	SHPRINTZEN-GOLDBERG CRANIOSYNOSTOSIS SYNDROME	confirmed	monoallelic	SKI
1	2216391	2218100	LOSS,GAIN	PennCNV-DNACopy	31	1.15	100	2.1	SHPRINTZEN-GOLDBERG CRANIOSYNOSTOSIS SYNDROME	confirmed	monoallelic	SKI
1	2218100	2220425	LOSS,GAIN	PennCNV-DNACopy	40	1.48	100	2.86	SHPRINTZEN-GOLDBERG CRANIOSYNOSTOSIS SYNDROME	confirmed	monoallelic	SKI
1	2220425	2220649	LOSS,GAIN	PennCNV-DNACopy	47	1.74	100	0.28	SHPRINTZEN-GOLDBERG CRANIOSYNOSTOSIS SYNDROME	confirmed	monoallelic	SKI
1	2220649	2221222	LOSS,GAIN	PennCNV-DNACopy	48	1.78	100	0.7	SHPRINTZEN-GOLDBERG CRANIOSYNOSTOSIS SYNDROME	confirmed	monoallelic	SKI
1	2221222	2222368	LOSS,GAIN	PennCNV-DNACopy	48	1.78	100	1.41	SHPRINTZEN-GOLDBERG CRANIOSYNOSTOSIS SYNDROME	confirmed	monoallelic	SKI
1	2222368	2222583	LOSS,GAIN	PennCNV-DNACopy	56	2.08	100	0.26	SHPRINTZEN-GOLDBERG CRANIOSYNOSTOSIS SYNDROME	confirmed	monoallelic	SKI
1	2222583	2224645	LOSS,GAIN	PennCNV-DNACopy	55	2.04	100	2.53	SHPRINTZEN-GOLDBERG CRANIOSYNOSTOSIS SYNDROME	confirmed	monoallelic	SKI
1	2224645	2226501	LOSS,GAIN	PennCNV-DNACopy	57	2.11	100	2.28	SHPRINTZEN-GOLDBERG CRANIOSYNOSTOSIS SYNDROME	confirmed	monoallelic	SKI
1	2226501	2227892	LOSS,GAIN	PennCNV-DNACopy	60	2.23	100	1.71	SHPRINTZEN-GOLDBERG CRANIOSYNOSTOSIS SYNDROME	confirmed	monoallelic	SKI
1	2227892	2229156	LOSS,GAIN	PennCNV-DNACopy	61	2.26	100	1.55	SHPRINTZEN-GOLDBERG CRANIOSYNOSTOSIS SYNDROME	confirmed	monoallelic	SKI
1	2229156	2229478	LOSS,GAIN	PennCNV-DNACopy	81	3	100	0.4	SHPRINTZEN-GOLDBERG CRANIOSYNOSTOSIS SYNDROME	confirmed	monoallelic	SKI
1	2229478	2230511	LOSS,GAIN	PennCNV-DNACopy	87	3.23	100	1.27	SHPRINTZEN-GOLDBERG CRANIOSYNOSTOSIS SYNDROME	confirmed	monoallelic	SKI
1	2230511	2230799	LOSS,GAIN	PennCNV-DNACopy	91	3.38	100	0.35	SHPRINTZEN-GOLDBERG CRANIOSYNOSTOSIS SYNDROME	confirmed	monoallelic	SKI
1	2230799	2231463	LOSS,GAIN	PennCNV-DNACopy	92	3.41	100	0.82	SHPRINTZEN-GOLDBERG CRANIOSYNOSTOSIS SYNDROME	confirmed	monoallelic	SKI
1	2231463	2232526	LOSS,GAIN	PennCNV-DNACopy	106	3.93	100	1.31	SHPRINTZEN-GOLDBERG CRANIOSYNOSTOSIS SYNDROME	confirmed	monoallelic	SKI
1	2232526	2234480	LOSS,GAIN	PennCNV-DNACopy	112	4.15	100	2.4	SHPRINTZEN-GOLDBERG CRANIOSYNOSTOSIS SYNDROME	confirmed	monoallelic	SKI
1	2234480	2235451	LOSS,GAIN	PennCNV-DNACopy	117	4.34	100	1.19	SHPRINTZEN-GOLDBERG CRANIOSYNOSTOSIS SYNDROME	confirmed	monoallelic	SKI
1	2235451	2236359	LOSS,GAIN	PennCNV-DNACopy	118	4.38	100	1.12	SHPRINTZEN-GOLDBERG CRANIOSYNOSTOSIS SYNDROME	confirmed	monoallelic	SKI
1	2236359	2238727	LOSS,GAIN	PennCNV-DNACopy	117	4.34	100	2.91	SHPRINTZEN-GOLDBERG CRANIOSYNOSTOSIS SYNDROME	confirmed	monoallelic	SKI
1	2238727	2238896	LOSS,GAIN	PennCNV-DNACopy	119	4.41	100	0.21	SHPRINTZEN-GOLDBERG CRANIOSYNOSTOSIS SYNDROME	confirmed	monoallelic	SKI
1	2238896	2240006	LOSS,GAIN	PennCNV-DNACopy	118	4.38	100	1.36	SHPRINTZEN-GOLDBERG CRANIOSYNOSTOSIS SYNDROME	confirmed	monoallelic	SKI
1	2240006	2250617	LOSS,GAIN	PennCNV-DNACopy	109	4.04	14.63	1.91	SHPRINTZEN-GOLDBERG CRANIOSYNOSTOSIS SYNDROME	confirmed	monoallelic	SKI
1	2334261	2335676	LOSS	PennCNV-DNACopy	43	1.59	19.36	3.18	ZELLWEGER SYNDROME	confirmed	biallelic	PEX10
1	2335676	2335871	LOSS	PennCNV-DNACopy	44	1.63	100	2.27	ZELLWEGER SYNDROME	confirmed	biallelic	PEX10
1	2335871	2335888	LOSS	PennCNV-DNACopy	49	1.82	100	0.2	ZELLWEGER SYNDROME	confirmed	biallelic	PEX10
1	2335888	2336113	LOSS	PennCNV-DNACopy	51	1.89	100	2.61	ZELLWEGER SYNDROME	confirmed	biallelic	PEX10
1	2336113	2336610	LOSS	PennCNV-DNACopy	55	2.04	100	5.77	ZELLWEGER SYNDROME	confirmed	biallelic	PEX10
1	2336610	2337194	LOSS	PennCNV-DNACopy	54	2	100	6.78	ZELLWEGER SYNDROME	confirmed	biallelic	PEX10
1	2337194	2337219	LOSS,GAIN	PennCNV-DNACopy	58	2.15	100	0.29	ZELLWEGER SYNDROME	confirmed	biallelic	PEX10
1	2337219	2338223	LOSS,GAIN	PennCNV-DNACopy	57	2.11	100	11.66	ZELLWEGER SYNDROME	confirmed	biallelic	PEX10
1	2338223	2338361	LOSS,GAIN	PennCNV-DNACopy	61	2.26	100	1.6	ZELLWEGER SYNDROME	confirmed	biallelic	PEX10
1	2338361	2338569	LOSS,GAIN	PennCNV-DNACopy	57	2.11	100	2.42	ZELLWEGER SYNDROME	confirmed	biallelic	PEX10
1	2338569	2338879	LOSS,GAIN	PennCNV-DNACopy	54	2	100	3.6	ZELLWEGER SYNDROME	confirmed	biallelic	PEX10
1	2338879	2339908	LOSS,GAIN	PennCNV-DNACopy	53	1.97	100	11.95	ZELLWEGER SYNDROME	confirmed	biallelic	PEX10
1	2339908	2339936	LOSS,GAIN	PennCNV-DNACopy	54	2	100	0.33	ZELLWEGER SYNDROME	confirmed	biallelic	PEX10
1	2339936	2340504	LOSS,GAIN	PennCNV-DNACopy	51	1.89	100	6.6	ZELLWEGER SYNDROME	confirmed	biallelic	PEX10
1	2340504	2342567	LOSS,GAIN	PennCNV-DNACopy	47	1.74	100	23.97	ZELLWEGER SYNDROME	confirmed	biallelic	PEX10
1	2342567	2350444	LOSS,GAIN	PennCNV-DNACopy	23	0.85	18.32	16.76	ZELLWEGER SYNDROME	confirmed	biallelic	PEX10
1	3716737	3730729	LOSS	PennCNV-DNACopy	3	0.11	14.9	4.62	JOUBERT SYNDROME	confirmed	biallelic	CEP104
1	3730729	3731959	LOSS	PennCNV-DNACopy	4	0.15	100	2.73	JOUBERT SYNDROME	confirmed	biallelic	CEP104
1	3731959	3740089	LOSS	PennCNV-DNACopy	3	0.11	100	18.01	JOUBERT SYNDROME	confirmed	biallelic	CEP104
1	3740089	3742498	LOSS	PennCNV-DNACopy	2	0.07	100	5.34	JOUBERT SYNDROME	confirmed	biallelic	CEP104
1	3742498	3753207	LOSS	PennCNV-DNACopy	1	0.04	100	23.73	JOUBERT SYNDROME	confirmed	biallelic	CEP104
1	3753207	3768719	.	.	1	0	100	34.37	JOUBERT SYNDROME	confirmed	biallelic	CEP104
1	3768719	3775348	LOSS	PennCNV-DNACopy	5	0.19	76.32	11.21	JOUBERT SYNDROME	confirmed	biallelic	CEP104
1	5922834	5923369	LOSS,GAIN	PennCNV-DNACopy	15	0.56	91.96	0.38	NEPHRONOPHTHISIS TYPE 4	confirmed	biallelic	NPHP4
1	5923369	5924017	LOSS,GAIN	PennCNV-DNACopy	17	0.63	100	0.5	NEPHRONOPHTHISIS TYPE 4	confirmed	biallelic	NPHP4
1	5924017	5924056	LOSS,GAIN	PennCNV-DNACopy	24	0.89	100	0.03	NEPHRONOPHTHISIS TYPE 4	confirmed	biallelic	NPHP4
1	5924056	5924495	LOSS,GAIN	PennCNV-DNACopy	25	0.93	100	0.34	NEPHRONOPHTHISIS TYPE 4	confirmed	biallelic	NPHP4
1	5924495	5924739	LOSS,GAIN	PennCNV-DNACopy	30	1.11	100	0.19	NEPHRONOPHTHISIS TYPE 4	confirmed	biallelic	NPHP4
1	5924739	5924881	LOSS,GAIN	PennCNV-DNACopy	31	1.15	100	0.11	NEPHRONOPHTHISIS TYPE 4	confirmed	biallelic	NPHP4
1	5924881	5925371	LOSS,GAIN	PennCNV-DNACopy	32	1.19	100	0.38	NEPHRONOPHTHISIS TYPE 4	confirmed	biallelic	NPHP4
1	5925371	5926390	LOSS,GAIN	PennCNV-DNACopy	30	1.11	100	0.79	NEPHRONOPHTHISIS TYPE 4	confirmed	biallelic	NPHP4
1	5926390	5926658	LOSS,GAIN	PennCNV-DNACopy	32	1.19	100	0.21	NEPHRONOPHTHISIS TYPE 4	confirmed	biallelic	NPHP4
1	5926658	5927169	LOSS,GAIN	PennCNV-DNACopy	30	1.11	100	0.39	NEPHRONOPHTHISIS TYPE 4	confirmed	biallelic	NPHP4
1	5927169	5927698	LOSS,GAIN	PennCNV-DNACopy	30	1.11	100	0.41	NEPHRONOPHTHISIS TYPE 4	confirmed	biallelic	NPHP4
1	5927698	5927943	LOSS,GAIN	PennCNV-DNACopy	32	1.19	100	0.19	NEPHRONOPHTHISIS TYPE 4	confirmed	biallelic	NPHP4
1	5927943	5930209	LOSS,GAIN	PennCNV-DNACopy	29	1.08	100	1.75	NEPHRONOPHTHISIS TYPE 4	confirmed	biallelic	NPHP4
1	5930209	5930923	LOSS,GAIN	PennCNV-DNACopy	29	1.08	100	0.55	NEPHRONOPHTHISIS TYPE 4	confirmed	biallelic	NPHP4
1	5930923	5932517	LOSS,GAIN	PennCNV-DNACopy	28	1.04	100	1.23	NEPHRONOPHTHISIS TYPE 4	confirmed	biallelic	NPHP4
1	5932517	5933280	LOSS,GAIN	PennCNV-DNACopy	32	1.19	100	0.59	NEPHRONOPHTHISIS TYPE 4	confirmed	biallelic	NPHP4
1	5933280	5933530	LOSS,GAIN	PennCNV-DNACopy	33	1.22	100	0.19	NEPHRONOPHTHISIS TYPE 4	confirmed	biallelic	NPHP4
1	5933530	5934490	LOSS,GAIN	PennCNV-DNACopy	32	1.19	100	0.74	NEPHRONOPHTHISIS TYPE 4	confirmed	biallelic	NPHP4
1	5934490	5934500	LOSS,GAIN	PennCNV-DNACopy	34	1.26	100	0.01	NEPHRONOPHTHISIS TYPE 4	confirmed	biallelic	NPHP4
1	5934500	5934581	LOSS,GAIN	PennCNV-DNACopy	32	1.19	100	0.06	NEPHRONOPHTHISIS TYPE 4	confirmed	biallelic	NPHP4
1	5934581	5935162	LOSS,GAIN	PennCNV-DNACopy	33	1.22	100	0.45	NEPHRONOPHTHISIS TYPE 4	confirmed	biallelic	NPHP4
1	5935162	5935222	LOSS,GAIN	PennCNV-DNACopy	27	1	100	0.05	NEPHRONOPHTHISIS TYPE 4	confirmed	biallelic	NPHP4
1	5935222	5935401	LOSS,GAIN	PennCNV-DNACopy	21	0.78	100	0.14	NEPHRONOPHTHISIS TYPE 4	confirmed	biallelic	NPHP4
1	5935401	5937091	LOSS,GAIN	PennCNV-DNACopy	17	0.63	100	1.3	NEPHRONOPHTHISIS TYPE 4	confirmed	biallelic	NPHP4
1	5937091	5937168	LOSS,GAIN	PennCNV-DNACopy	15	0.56	100	0.06	NEPHRONOPHTHISIS TYPE 4	confirmed	biallelic	NPHP4
1	5937168	5937327	LOSS,GAIN	PennCNV-DNACopy	14	0.52	100	0.12	NEPHRONOPHTHISIS TYPE 4	confirmed	biallelic	NPHP4
1	5937327	5938189	LOSS	PennCNV-DNACopy	11	0.41	100	0.66	NEPHRONOPHTHISIS TYPE 4	confirmed	biallelic	NPHP4
1	5938189	5940228	LOSS	PennCNV-DNACopy	3	0.11	100	1.57	NEPHRONOPHTHISIS TYPE 4	confirmed	biallelic	NPHP4
1	5940228	5947525	LOSS	PennCNV-DNACopy	4	0.15	100	5.63	NEPHRONOPHTHISIS TYPE 4	confirmed	biallelic	NPHP4
1	5947525	5951579	LOSS	PennCNV-DNACopy	3	0.11	100	3.13	NEPHRONOPHTHISIS TYPE 4	confirmed	biallelic	NPHP4
1	5951579	5952940	LOSS	PennCNV-DNACopy	1	0.04	100	1.05	NEPHRONOPHTHISIS TYPE 4	confirmed	biallelic	NPHP4
1	5952940	6019463	.	.	1	0	100	51.31	NEPHRONOPHTHISIS TYPE 4	confirmed	biallelic	NPHP4
1	6019463	6025550	GAIN	PennCNV-DNACopy	1	0.04	100	4.69	NEPHRONOPHTHISIS TYPE 4	confirmed	biallelic	NPHP4
1	6025550	6027042	LOSS,GAIN	PennCNV-DNACopy	3	0.11	100	1.15	NEPHRONOPHTHISIS TYPE 4	confirmed	biallelic	NPHP4
1	6027042	6030027	LOSS,GAIN	All3,PennCNV-DNACopy	6	0.22	100	2.3	NEPHRONOPHTHISIS TYPE 4	confirmed	biallelic	NPHP4
1	6030027	6031853	LOSS,GAIN	All3,PennCNV-DNACopy	5	0.19	100	1.41	NEPHRONOPHTHISIS TYPE 4	confirmed	biallelic	NPHP4
1	6031853	6033719	LOSS,GAIN	All3,PennCNV-DNACopy	6	0.22	100	1.44	NEPHRONOPHTHISIS TYPE 4	confirmed	biallelic	NPHP4
1	6033719	6034746	LOSS,GAIN	All3,PennCNV-DNACopy	8	0.3	100	0.79	NEPHRONOPHTHISIS TYPE 4	confirmed	biallelic	NPHP4
1	6034746	6035919	LOSS,GAIN	All3,PennCNV-DNACopy	10	0.37	100	0.9	NEPHRONOPHTHISIS TYPE 4	confirmed	biallelic	NPHP4
1	6035919	6036918	LOSS,GAIN	All3,PennCNV-DNACopy	11	0.41	100	0.77	NEPHRONOPHTHISIS TYPE 4	confirmed	biallelic	NPHP4
1	6036918	6037579	LOSS,GAIN	All3,PennCNV-DNACopy	12	0.45	100	0.51	NEPHRONOPHTHISIS TYPE 4	confirmed	biallelic	NPHP4
1	6037579	6037603	LOSS,GAIN	All3,PennCNV-DNACopy	13	0.48	100	0.02	NEPHRONOPHTHISIS TYPE 4	confirmed	biallelic	NPHP4
1	6037603	6038433	LOSS,GAIN	All3,PennCNV-DNACopy	12	0.45	100	0.64	NEPHRONOPHTHISIS TYPE 4	confirmed	biallelic	NPHP4
1	6038433	6038954	LOSS,GAIN	All3,PennCNV-DNACopy	11	0.41	100	0.4	NEPHRONOPHTHISIS TYPE 4	confirmed	biallelic	NPHP4
1	6038954	6042169	LOSS,GAIN	All3,PennCNV-DNACopy	10	0.37	100	2.48	NEPHRONOPHTHISIS TYPE 4	confirmed	biallelic	NPHP4
1	6042169	6043809	LOSS,GAIN	All3,PennCNV-DNACopy	9	0.33	100	1.26	NEPHRONOPHTHISIS TYPE 4	confirmed	biallelic	NPHP4
1	6043809	6044602	LOSS,GAIN	All3,PennCNV-DNACopy	8	0.3	100	0.61	NEPHRONOPHTHISIS TYPE 4	confirmed	biallelic	NPHP4
1	6044602	6046264	LOSS,GAIN	All3,PennCNV-DNACopy	4	0.15	100	1.28	NEPHRONOPHTHISIS TYPE 4	confirmed	biallelic	NPHP4
1	6046264	6048126	GAIN	All3,PennCNV-DNACopy	3	0.11	100	1.44	NEPHRONOPHTHISIS TYPE 4	confirmed	biallelic	NPHP4
1	6048126	6053630	GAIN	All3,PennCNV-DNACopy	2	0.07	80.07	3.4	NEPHRONOPHTHISIS TYPE 4	confirmed	biallelic	NPHP4
1	6793386	6999738	.	.	1	0	74.8	15.68	CEREBELLAR ATAXIA, NONPROGRESSIVE, WITH MENTAL RETARDATION	probable	monoallelic	CAMTA1
1	6999738	7001308	LOSS	PennCNV-DNACopy	1	0.04	100	0.16	CEREBELLAR ATAXIA, NONPROGRESSIVE, WITH MENTAL RETARDATION	probable	monoallelic	CAMTA1
1	7001308	7010174	LOSS	PennCNV-DNACopy	2	0.07	100	0.9	CEREBELLAR ATAXIA, NONPROGRESSIVE, WITH MENTAL RETARDATION	probable	monoallelic	CAMTA1
1	7010174	7015105	LOSS	PennCNV-DNACopy	3	0.11	100	0.5	CEREBELLAR ATAXIA, NONPROGRESSIVE, WITH MENTAL RETARDATION	probable	monoallelic	CAMTA1
1	7015105	7016109	LOSS	PennCNV-DNACopy	2	0.07	100	0.1	CEREBELLAR ATAXIA, NONPROGRESSIVE, WITH MENTAL RETARDATION	probable	monoallelic	CAMTA1
1	7016109	7024222	LOSS	PennCNV-DNACopy	1	0.04	100	0.82	CEREBELLAR ATAXIA, NONPROGRESSIVE, WITH MENTAL RETARDATION	probable	monoallelic	CAMTA1
1	7024222	7163374	.	.	1	0	100	14.14	CEREBELLAR ATAXIA, NONPROGRESSIVE, WITH MENTAL RETARDATION	probable	monoallelic	CAMTA1
1	7163374	7173895	GAIN	PennCNV-DNACopy	1	0.04	100	1.07	CEREBELLAR ATAXIA, NONPROGRESSIVE, WITH MENTAL RETARDATION	probable	monoallelic	CAMTA1
1	7173895	7463719	.	.	1	0	100	29.44	CEREBELLAR ATAXIA, NONPROGRESSIVE, WITH MENTAL RETARDATION	probable	monoallelic	CAMTA1
1	7463719	7478806	LOSS	PennCNV-DNACopy	1	0.04	100	1.53	CEREBELLAR ATAXIA, NONPROGRESSIVE, WITH MENTAL RETARDATION	probable	monoallelic	CAMTA1
1	7478806	7482438	LOSS	PennCNV-DNACopy	2	0.07	100	0.37	CEREBELLAR ATAXIA, NONPROGRESSIVE, WITH MENTAL RETARDATION	probable	monoallelic	CAMTA1
1	7482438	7482993	LOSS	PennCNV-DNACopy	3	0.11	100	0.06	CEREBELLAR ATAXIA, NONPROGRESSIVE, WITH MENTAL RETARDATION	probable	monoallelic	CAMTA1
1	7482993	7483046	LOSS	PennCNV-DNACopy	4	0.15	100	0.01	CEREBELLAR ATAXIA, NONPROGRESSIVE, WITH MENTAL RETARDATION	probable	monoallelic	CAMTA1
1	7483046	7485370	LOSS	PennCNV-DNACopy	15	0.56	100	0.24	CEREBELLAR ATAXIA, NONPROGRESSIVE, WITH MENTAL RETARDATION	probable	monoallelic	CAMTA1
1	7485370	7486317	LOSS	PennCNV-DNACopy	4	0.15	100	0.1	CEREBELLAR ATAXIA, NONPROGRESSIVE, WITH MENTAL RETARDATION	probable	monoallelic	CAMTA1
1	7486317	7493231	LOSS	PennCNV-DNACopy	3	0.11	100	0.7	CEREBELLAR ATAXIA, NONPROGRESSIVE, WITH MENTAL RETARDATION	probable	monoallelic	CAMTA1
1	7493231	7494166	LOSS	PennCNV-DNACopy	4	0.15	100	0.09	CEREBELLAR ATAXIA, NONPROGRESSIVE, WITH MENTAL RETARDATION	probable	monoallelic	CAMTA1
1	7494166	7497407	LOSS	PennCNV-DNACopy	5	0.19	100	0.33	CEREBELLAR ATAXIA, NONPROGRESSIVE, WITH MENTAL RETARDATION	probable	monoallelic	CAMTA1
1	7497407	7498597	LOSS	PennCNV-DNACopy	8	0.3	100	0.12	CEREBELLAR ATAXIA, NONPROGRESSIVE, WITH MENTAL RETARDATION	probable	monoallelic	CAMTA1
1	7498597	7499411	LOSS	PennCNV-DNACopy	9	0.33	100	0.08	CEREBELLAR ATAXIA, NONPROGRESSIVE, WITH MENTAL RETARDATION	probable	monoallelic	CAMTA1
1	7499411	7499923	LOSS	PennCNV-DNACopy	10	0.37	100	0.05	CEREBELLAR ATAXIA, NONPROGRESSIVE, WITH MENTAL RETARDATION	probable	monoallelic	CAMTA1
1	7499923	7500283	LOSS	PennCNV-DNACopy	9	0.33	100	0.04	CEREBELLAR ATAXIA, NONPROGRESSIVE, WITH MENTAL RETARDATION	probable	monoallelic	CAMTA1
1	7500283	7500586	LOSS	PennCNV-DNACopy	8	0.3	100	0.03	CEREBELLAR ATAXIA, NONPROGRESSIVE, WITH MENTAL RETARDATION	probable	monoallelic	CAMTA1
1	7500586	7501672	LOSS	PennCNV-DNACopy	7	0.26	100	0.11	CEREBELLAR ATAXIA, NONPROGRESSIVE, WITH MENTAL RETARDATION	probable	monoallelic	CAMTA1
1	7501672	7504141	LOSS	PennCNV-DNACopy	5	0.19	100	0.25	CEREBELLAR ATAXIA, NONPROGRESSIVE, WITH MENTAL RETARDATION	probable	monoallelic	CAMTA1
1	7504141	7505841	LOSS	PennCNV-DNACopy	6	0.22	100	0.17	CEREBELLAR ATAXIA, NONPROGRESSIVE, WITH MENTAL RETARDATION	probable	monoallelic	CAMTA1
1	7505841	7506148	LOSS	PennCNV-DNACopy	9	0.33	100	0.03	CEREBELLAR ATAXIA, NONPROGRESSIVE, WITH MENTAL RETARDATION	probable	monoallelic	CAMTA1
1	7506148	7506492	LOSS	PennCNV-DNACopy	10	0.37	100	0.03	CEREBELLAR ATAXIA, NONPROGRESSIVE, WITH MENTAL RETARDATION	probable	monoallelic	CAMTA1
1	7506492	7507696	LOSS	PennCNV-DNACopy	12	0.45	100	0.12	CEREBELLAR ATAXIA, NONPROGRESSIVE, WITH MENTAL RETARDATION	probable	monoallelic	CAMTA1
1	7507696	7508757	LOSS,GAIN	PennCNV-DNACopy	13	0.48	100	0.11	CEREBELLAR ATAXIA, NONPROGRESSIVE, WITH MENTAL RETARDATION	probable	monoallelic	CAMTA1
1	7508757	7510062	LOSS,GAIN	PennCNV-DNACopy	10	0.37	100	0.13	CEREBELLAR ATAXIA, NONPROGRESSIVE, WITH MENTAL RETARDATION	probable	monoallelic	CAMTA1
1	7510062	7511481	LOSS,GAIN	PennCNV-DNACopy	6	0.22	100	0.14	CEREBELLAR ATAXIA, NONPROGRESSIVE, WITH MENTAL RETARDATION	probable	monoallelic	CAMTA1
1	7511481	7512203	LOSS,GAIN	PennCNV-DNACopy	3	0.11	100	0.07	CEREBELLAR ATAXIA, NONPROGRESSIVE, WITH MENTAL RETARDATION	probable	monoallelic	CAMTA1
1	7512203	7513252	LOSS,GAIN	PennCNV-DNACopy	2	0.07	100	0.11	CEREBELLAR ATAXIA, NONPROGRESSIVE, WITH MENTAL RETARDATION	probable	monoallelic	CAMTA1
1	7513252	7514621	LOSS,GAIN	PennCNV-DNACopy	6	0.22	100	0.14	CEREBELLAR ATAXIA, NONPROGRESSIVE, WITH MENTAL RETARDATION	probable	monoallelic	CAMTA1
1	7514621	7514673	LOSS,GAIN	PennCNV-DNACopy	7	0.26	100	0.01	CEREBELLAR ATAXIA, NONPROGRESSIVE, WITH MENTAL RETARDATION	probable	monoallelic	CAMTA1
1	7514673	7515095	LOSS,GAIN	PennCNV-DNACopy	8	0.3	100	0.04	CEREBELLAR ATAXIA, NONPROGRESSIVE, WITH MENTAL RETARDATION	probable	monoallelic	CAMTA1
1	7515095	7515396	LOSS,GAIN	PennCNV-DNACopy	9	0.33	100	0.03	CEREBELLAR ATAXIA, NONPROGRESSIVE, WITH MENTAL RETARDATION	probable	monoallelic	CAMTA1
1	7515396	7517051	LOSS,GAIN	PennCNV-DNACopy	7	0.26	100	0.17	CEREBELLAR ATAXIA, NONPROGRESSIVE, WITH MENTAL RETARDATION	probable	monoallelic	CAMTA1
1	7517051	7518513	LOSS,GAIN	PennCNV-DNACopy	6	0.22	100	0.15	CEREBELLAR ATAXIA, NONPROGRESSIVE, WITH MENTAL RETARDATION	probable	monoallelic	CAMTA1
1	7518513	7519264	LOSS,GAIN	PennCNV-DNACopy	5	0.19	100	0.08	CEREBELLAR ATAXIA, NONPROGRESSIVE, WITH MENTAL RETARDATION	probable	monoallelic	CAMTA1
1	7519264	7522995	LOSS	PennCNV-DNACopy	3	0.11	100	0.38	CEREBELLAR ATAXIA, NONPROGRESSIVE, WITH MENTAL RETARDATION	probable	monoallelic	CAMTA1
1	7522995	7523906	LOSS	PennCNV-DNACopy	1	0.04	100	0.09	CEREBELLAR ATAXIA, NONPROGRESSIVE, WITH MENTAL RETARDATION	probable	monoallelic	CAMTA1
1	7523906	7524342	.	.	1	0	100	0.04	CEREBELLAR ATAXIA, NONPROGRESSIVE, WITH MENTAL RETARDATION	probable	monoallelic	CAMTA1
1	7524342	7527308	LOSS	PennCNV-DNACopy	1	0.04	100	0.3	CEREBELLAR ATAXIA, NONPROGRESSIVE, WITH MENTAL RETARDATION	probable	monoallelic	CAMTA1
1	7527308	7530848	.	.	1	0	100	0.36	CEREBELLAR ATAXIA, NONPROGRESSIVE, WITH MENTAL RETARDATION	probable	monoallelic	CAMTA1
1	7530848	7532462	LOSS	PennCNV-DNACopy	1	0.04	100	0.16	CEREBELLAR ATAXIA, NONPROGRESSIVE, WITH MENTAL RETARDATION	probable	monoallelic	CAMTA1
1	7532462	7536883	LOSS	PennCNV-DNACopy	2	0.07	100	0.45	CEREBELLAR ATAXIA, NONPROGRESSIVE, WITH MENTAL RETARDATION	probable	monoallelic	CAMTA1
1	7536883	7539350	LOSS	PennCNV-DNACopy	1	0.04	100	0.25	CEREBELLAR ATAXIA, NONPROGRESSIVE, WITH MENTAL RETARDATION	probable	monoallelic	CAMTA1
1	7539350	7551227	.	.	1	0	100	1.21	CEREBELLAR ATAXIA, NONPROGRESSIVE, WITH MENTAL RETARDATION	probable	monoallelic	CAMTA1
1	7551227	7553801	LOSS	PennCNV-DNACopy	1	0.04	100	0.26	CEREBELLAR ATAXIA, NONPROGRESSIVE, WITH MENTAL RETARDATION	probable	monoallelic	CAMTA1
1	7553801	7561152	.	.	1	0	100	0.75	CEREBELLAR ATAXIA, NONPROGRESSIVE, WITH MENTAL RETARDATION	probable	monoallelic	CAMTA1
1	7561152	7562630	LOSS	PennCNV-DNACopy	1	0.04	100	0.15	CEREBELLAR ATAXIA, NONPROGRESSIVE, WITH MENTAL RETARDATION	probable	monoallelic	CAMTA1
1	7562630	7572262	.	.	1	0	100	0.98	CEREBELLAR ATAXIA, NONPROGRESSIVE, WITH MENTAL RETARDATION	probable	monoallelic	CAMTA1
1	7572262	7576979	LOSS	All3	1	0.04	100	0.48	CEREBELLAR ATAXIA, NONPROGRESSIVE, WITH MENTAL RETARDATION	probable	monoallelic	CAMTA1
1	7576979	7577620	LOSS	All3,PennCNV-DNACopy	9	0.33	100	0.07	CEREBELLAR ATAXIA, NONPROGRESSIVE, WITH MENTAL RETARDATION	probable	monoallelic	CAMTA1
1	7577620	7578112	LOSS	All3,PennCNV-DNACopy	48	1.78	100	0.05	CEREBELLAR ATAXIA, NONPROGRESSIVE, WITH MENTAL RETARDATION	probable	monoallelic	CAMTA1
1	7578112	7578776	LOSS	All3,PennCNV-DNACopy	82	3.04	100	0.07	CEREBELLAR ATAXIA, NONPROGRESSIVE, WITH MENTAL RETARDATION	probable	monoallelic	CAMTA1
1	7578776	7580014	LOSS	All3,PennCNV-DNACopy	81	3	100	0.13	CEREBELLAR ATAXIA, NONPROGRESSIVE, WITH MENTAL RETARDATION	probable	monoallelic	CAMTA1
1	7580014	7580769	LOSS	All3,PennCNV-DNACopy	4	0.15	100	0.08	CEREBELLAR ATAXIA, NONPROGRESSIVE, WITH MENTAL RETARDATION	probable	monoallelic	CAMTA1
1	7580769	7591573	LOSS	All3	1	0.04	100	1.1	CEREBELLAR ATAXIA, NONPROGRESSIVE, WITH MENTAL RETARDATION	probable	monoallelic	CAMTA1
1	7591573	7603438	LOSS	All3,PennCNV-DNACopy	2	0.07	100	1.21	CEREBELLAR ATAXIA, NONPROGRESSIVE, WITH MENTAL RETARDATION	probable	monoallelic	CAMTA1
1	7603438	7604831	LOSS	All3,PennCNV-DNACopy	4	0.15	100	0.14	CEREBELLAR ATAXIA, NONPROGRESSIVE, WITH MENTAL RETARDATION	probable	monoallelic	CAMTA1
1	7604831	7609504	LOSS	All3,PennCNV-DNACopy	3	0.11	100	0.47	CEREBELLAR ATAXIA, NONPROGRESSIVE, WITH MENTAL RETARDATION	probable	monoallelic	CAMTA1
1	7609504	7613179	LOSS	All3,PennCNV-DNACopy	2	0.07	100	0.37	CEREBELLAR ATAXIA, NONPROGRESSIVE, WITH MENTAL RETARDATION	probable	monoallelic	CAMTA1
1	7613179	7627979	LOSS	All3	1	0.04	100	1.5	CEREBELLAR ATAXIA, NONPROGRESSIVE, WITH MENTAL RETARDATION	probable	monoallelic	CAMTA1
1	7627979	7631420	.	.	1	0	100	0.35	CEREBELLAR ATAXIA, NONPROGRESSIVE, WITH MENTAL RETARDATION	probable	monoallelic	CAMTA1
1	7631420	7632943	LOSS	PennCNV-DNACopy	2	0.07	100	0.15	CEREBELLAR ATAXIA, NONPROGRESSIVE, WITH MENTAL RETARDATION	probable	monoallelic	CAMTA1
1	7632943	7634687	LOSS	PennCNV-DNACopy	12	0.45	100	0.18	CEREBELLAR ATAXIA, NONPROGRESSIVE, WITH MENTAL RETARDATION	probable	monoallelic	CAMTA1
1	7634687	7637979	.	.	1	0	100	0.33	CEREBELLAR ATAXIA, NONPROGRESSIVE, WITH MENTAL RETARDATION	probable	monoallelic	CAMTA1
1	7637979	7643288	LOSS	PennCNV-DNACopy	1	0.04	100	0.54	CEREBELLAR ATAXIA, NONPROGRESSIVE, WITH MENTAL RETARDATION	probable	monoallelic	CAMTA1
1	7643288	7644802	LOSS	PennCNV-DNACopy	2	0.07	100	0.15	CEREBELLAR ATAXIA, NONPROGRESSIVE, WITH MENTAL RETARDATION	probable	monoallelic	CAMTA1
1	7644802	7646301	LOSS	PennCNV-DNACopy	3	0.11	100	0.15	CEREBELLAR ATAXIA, NONPROGRESSIVE, WITH MENTAL RETARDATION	probable	monoallelic	CAMTA1
1	7646301	7646882	LOSS	PennCNV-DNACopy	4	0.15	100	0.06	CEREBELLAR ATAXIA, NONPROGRESSIVE, WITH MENTAL RETARDATION	probable	monoallelic	CAMTA1
1	7646882	7655998	LOSS	PennCNV-DNACopy	3	0.11	100	0.93	CEREBELLAR ATAXIA, NONPROGRESSIVE, WITH MENTAL RETARDATION	probable	monoallelic	CAMTA1
1	7655998	7657339	LOSS	PennCNV-DNACopy	2	0.07	100	0.14	CEREBELLAR ATAXIA, NONPROGRESSIVE, WITH MENTAL RETARDATION	probable	monoallelic	CAMTA1
1	7657339	7666681	LOSS	PennCNV-DNACopy	1	0.04	100	0.95	CEREBELLAR ATAXIA, NONPROGRESSIVE, WITH MENTAL RETARDATION	probable	monoallelic	CAMTA1
1	7666681	7667122	LOSS	PennCNV-DNACopy	3	0.11	100	0.04	CEREBELLAR ATAXIA, NONPROGRESSIVE, WITH MENTAL RETARDATION	probable	monoallelic	CAMTA1
1	7667122	7668346	LOSS	PennCNV-DNACopy	2	0.07	100	0.12	CEREBELLAR ATAXIA, NONPROGRESSIVE, WITH MENTAL RETARDATION	probable	monoallelic	CAMTA1
1	7668346	7697730	.	.	1	0	100	2.99	CEREBELLAR ATAXIA, NONPROGRESSIVE, WITH MENTAL RETARDATION	probable	monoallelic	CAMTA1
1	7697730	7707287	LOSS	PennCNV-DNACopy	1	0.04	100	0.97	CEREBELLAR ATAXIA, NONPROGRESSIVE, WITH MENTAL RETARDATION	probable	monoallelic	CAMTA1
1	7707287	7715776	.	.	1	0	100	0.86	CEREBELLAR ATAXIA, NONPROGRESSIVE, WITH MENTAL RETARDATION	probable	monoallelic	CAMTA1
1	7715776	7716568	LOSS	PennCNV-DNACopy	1	0.04	100	0.08	CEREBELLAR ATAXIA, NONPROGRESSIVE, WITH MENTAL RETARDATION	probable	monoallelic	CAMTA1
1	7716568	7716880	LOSS	PennCNV-DNACopy	6	0.22	100	0.03	CEREBELLAR ATAXIA, NONPROGRESSIVE, WITH MENTAL RETARDATION	probable	monoallelic	CAMTA1
1	7716880	7719903	LOSS	PennCNV-DNACopy	11	0.41	100	0.31	CEREBELLAR ATAXIA, NONPROGRESSIVE, WITH MENTAL RETARDATION	probable	monoallelic	CAMTA1
1	7719903	7721348	LOSS	PennCNV-DNACopy	13	0.48	100	0.15	CEREBELLAR ATAXIA, NONPROGRESSIVE, WITH MENTAL RETARDATION	probable	monoallelic	CAMTA1
1	7721348	7721448	LOSS,GAIN	PennCNV-DNACopy	28	1.04	100	0.01	CEREBELLAR ATAXIA, NONPROGRESSIVE, WITH MENTAL RETARDATION	probable	monoallelic	CAMTA1
1	7721448	7722858	LOSS,GAIN	PennCNV-DNACopy	30	1.11	100	0.14	CEREBELLAR ATAXIA, NONPROGRESSIVE, WITH MENTAL RETARDATION	probable	monoallelic	CAMTA1
1	7722858	7723188	LOSS,GAIN	PennCNV-DNACopy	82	3.04	100	0.03	CEREBELLAR ATAXIA, NONPROGRESSIVE, WITH MENTAL RETARDATION	probable	monoallelic	CAMTA1
1	7723188	7723534	LOSS,GAIN	PennCNV-DNACopy	107	3.97	100	0.04	CEREBELLAR ATAXIA, NONPROGRESSIVE, WITH MENTAL RETARDATION	probable	monoallelic	CAMTA1
1	7723534	7723588	LOSS,GAIN	PennCNV-DNACopy	119	4.41	100	0.01	CEREBELLAR ATAXIA, NONPROGRESSIVE, WITH MENTAL RETARDATION	probable	monoallelic	CAMTA1
1	7723588	7723593	LOSS,GAIN	PennCNV-DNACopy	124	4.6	100	0	CEREBELLAR ATAXIA, NONPROGRESSIVE, WITH MENTAL RETARDATION	probable	monoallelic	CAMTA1
1	7723593	7723607	LOSS,GAIN	PennCNV-DNACopy	125	4.64	100	0	CEREBELLAR ATAXIA, NONPROGRESSIVE, WITH MENTAL RETARDATION	probable	monoallelic	CAMTA1
1	7723607	7723751	LOSS,GAIN	PennCNV-DNACopy	126	4.67	100	0.01	CEREBELLAR ATAXIA, NONPROGRESSIVE, WITH MENTAL RETARDATION	probable	monoallelic	CAMTA1
1	7723751	7723910	LOSS,GAIN	PennCNV-DNACopy	127	4.71	100	0.02	CEREBELLAR ATAXIA, NONPROGRESSIVE, WITH MENTAL RETARDATION	probable	monoallelic	CAMTA1
1	7723910	7724166	LOSS,GAIN	PennCNV-DNACopy	125	4.64	100	0.03	CEREBELLAR ATAXIA, NONPROGRESSIVE, WITH MENTAL RETARDATION	probable	monoallelic	CAMTA1
1	7724166	7724513	LOSS,GAIN	PennCNV-DNACopy	122	4.53	100	0.04	CEREBELLAR ATAXIA, NONPROGRESSIVE, WITH MENTAL RETARDATION	probable	monoallelic	CAMTA1
1	7724513	7724562	LOSS,GAIN	PennCNV-DNACopy	116	4.3	100	0	CEREBELLAR ATAXIA, NONPROGRESSIVE, WITH MENTAL RETARDATION	probable	monoallelic	CAMTA1
1	7724562	7724605	LOSS,GAIN	PennCNV-DNACopy	113	4.19	100	0	CEREBELLAR ATAXIA, NONPROGRESSIVE, WITH MENTAL RETARDATION	probable	monoallelic	CAMTA1
1	7724605	7724697	LOSS,GAIN	PennCNV-DNACopy	109	4.04	100	0.01	CEREBELLAR ATAXIA, NONPROGRESSIVE, WITH MENTAL RETARDATION	probable	monoallelic	CAMTA1
1	7724697	7724804	LOSS,GAIN	PennCNV-DNACopy	100	3.71	100	0.01	CEREBELLAR ATAXIA, NONPROGRESSIVE, WITH MENTAL RETARDATION	probable	monoallelic	CAMTA1
1	7724804	7725114	LOSS,GAIN	PennCNV-DNACopy	83	3.08	100	0.03	CEREBELLAR ATAXIA, NONPROGRESSIVE, WITH MENTAL RETARDATION	probable	monoallelic	CAMTA1
1	7725114	7725414	LOSS,GAIN	PennCNV-DNACopy	54	2	100	0.03	CEREBELLAR ATAXIA, NONPROGRESSIVE, WITH MENTAL RETARDATION	probable	monoallelic	CAMTA1
1	7725414	7728839	LOSS,GAIN	PennCNV-DNACopy	4	0.15	100	0.35	CEREBELLAR ATAXIA, NONPROGRESSIVE, WITH MENTAL RETARDATION	probable	monoallelic	CAMTA1
1	7728839	7736097	LOSS,GAIN	PennCNV-DNACopy	3	0.11	100	0.74	CEREBELLAR ATAXIA, NONPROGRESSIVE, WITH MENTAL RETARDATION	probable	monoallelic	CAMTA1
1	7736097	7737784	LOSS,GAIN	PennCNV-DNACopy	4	0.15	100	0.17	CEREBELLAR ATAXIA, NONPROGRESSIVE, WITH MENTAL RETARDATION	probable	monoallelic	CAMTA1
1	7737784	7742501	LOSS,GAIN	PennCNV-DNACopy	3	0.11	100	0.48	CEREBELLAR ATAXIA, NONPROGRESSIVE, WITH MENTAL RETARDATION	probable	monoallelic	CAMTA1
1	7742501	7775306	.	.	1	0	100	3.33	CEREBELLAR ATAXIA, NONPROGRESSIVE, WITH MENTAL RETARDATION	probable	monoallelic	CAMTA1
1	7775306	7776486	LOSS	All3,PennCNV-DNACopy,PennCNV-VanillaICE	13	0.48	100	0.12	CEREBELLAR ATAXIA, NONPROGRESSIVE, WITH MENTAL RETARDATION	probable	monoallelic	CAMTA1
1	7776486	7780128	LOSS	All3,PennCNV-DNACopy,PennCNV-VanillaICE	14	0.52	100	0.37	CEREBELLAR ATAXIA, NONPROGRESSIVE, WITH MENTAL RETARDATION	probable	monoallelic	CAMTA1
1	7780128	7782535	LOSS	All3,PennCNV-VanillaICE	2	0.07	100	0.24	CEREBELLAR ATAXIA, NONPROGRESSIVE, WITH MENTAL RETARDATION	probable	monoallelic	CAMTA1
1	7782535	7886750	.	.	1	0	45.32	4.8	CEREBELLAR ATAXIA, NONPROGRESSIVE, WITH MENTAL RETARDATION	probable	monoallelic	CAMTA1
1	8356170	8384785	.	.	1	0	24.11	26.19	Intellectual disability and epilepsy	probable	biallelic	SLC45A1
1	8384785	8385397	LOSS	PennCNV-DNACopy	4	0.15	100	2.32	Intellectual disability and epilepsy	probable	biallelic	SLC45A1
1	8385397	8385824	LOSS	PennCNV-DNACopy	5	0.19	100	1.62	Intellectual disability and epilepsy	probable	biallelic	SLC45A1
1	8385824	8395521	LOSS	PennCNV-DNACopy	7	0.26	100	36.81	Intellectual disability and epilepsy	probable	biallelic	SLC45A1
1	8395521	8396739	LOSS	PennCNV-DNACopy	10	0.37	100	4.62	Intellectual disability and epilepsy	probable	biallelic	SLC45A1
1	8396739	8404078	LOSS	PennCNV-DNACopy	11	0.41	100	27.86	Intellectual disability and epilepsy	probable	biallelic	SLC45A1
1	8404078	8404123	LOSS	PennCNV-DNACopy	10	0.37	100	0.17	Intellectual disability and epilepsy	probable	biallelic	SLC45A1
1	8404123	8408936	LOSS	PennCNV-DNACopy	8	0.3	2.16	0.39	Intellectual disability and epilepsy	probable	biallelic	SLC45A1
1	8408936	8415235	LOSS	PennCNV-DNACopy	4	0.15	44.12	0.6	Phenocopy of Proximal 1p36 Deletions	confirmed	monoallelic	RERE
1	8415235	8415618	LOSS	PennCNV-DNACopy	6	0.22	100	0.08	Phenocopy of Proximal 1p36 Deletions	confirmed	monoallelic	RERE
1	8415618	8419891	LOSS	PennCNV-DNACopy	8	0.3	100	0.92	Phenocopy of Proximal 1p36 Deletions	confirmed	monoallelic	RERE
1	8419891	8421092	LOSS	PennCNV-DNACopy	7	0.26	100	0.26	Phenocopy of Proximal 1p36 Deletions	confirmed	monoallelic	RERE
1	8421092	8421890	LOSS	PennCNV-DNACopy	6	0.22	100	0.17	Phenocopy of Proximal 1p36 Deletions	confirmed	monoallelic	RERE
1	8421890	8429598	LOSS	PennCNV-DNACopy	5	0.19	100	1.66	Phenocopy of Proximal 1p36 Deletions	confirmed	monoallelic	RERE
1	8429598	8430812	LOSS	PennCNV-DNACopy	1	0.04	100	0.26	Phenocopy of Proximal 1p36 Deletions	confirmed	monoallelic	RERE
1	8430812	8595197	.	.	1	0	100	35.33	Phenocopy of Proximal 1p36 Deletions	confirmed	monoallelic	RERE
1	8595197	8604158	LOSS	PennCNV-DNACopy	1	0.04	100	1.93	Phenocopy of Proximal 1p36 Deletions	confirmed	monoallelic	RERE
1	8604158	8966314	.	.	1	0	75.53	58.8	Phenocopy of Proximal 1p36 Deletions	confirmed	monoallelic	RERE
1	9943792	10015823	.	.	1	0	17.13	29.33	LEBER CONGENITAL AMAUROSIS	confirmed	biallelic	NMNAT1
1	10015823	10025082	LOSS	PennCNV-DNACopy	2	0.07	100	22.01	LEBER CONGENITAL AMAUROSIS	confirmed	biallelic	NMNAT1
1	10025082	10366242	.	.	1	0	6	48.67	LEBER CONGENITAL AMAUROSIS	confirmed	biallelic	NMNAT1
1	10524467	10537090	LOSS,GAIN	All3,PennCNV-DNACopy	5	0.19	17.01	1.38	ZELLWEGER SYNDROME	confirmed	biallelic	PEX14
1	10537090	10540240	LOSS,GAIN	All3,PennCNV-DNACopy	4	0.15	100	2.02	ZELLWEGER SYNDROME	confirmed	biallelic	PEX14
1	10540240	10543821	LOSS,GAIN	All3,PennCNV-DNACopy	5	0.19	100	2.3	ZELLWEGER SYNDROME	confirmed	biallelic	PEX14
1	10543821	10545078	LOSS,GAIN	All3,PennCNV-DNACopy	192	7.12	100	0.81	ZELLWEGER SYNDROME	confirmed	biallelic	PEX14
1	10545078	10545745	LOSS,GAIN	All3,PennCNV-DNACopy	163	6.05	100	0.43	ZELLWEGER SYNDROME	confirmed	biallelic	PEX14
1	10545745	10546241	LOSS,GAIN	All3,PennCNV-DNACopy	24	0.89	100	0.32	ZELLWEGER SYNDROME	confirmed	biallelic	PEX14
1	10546241	10579545	GAIN	All3	2	0.07	100	21.37	ZELLWEGER SYNDROME	confirmed	biallelic	PEX14
1	10579545	10588836	GAIN	All3	1	0.04	100	5.96	ZELLWEGER SYNDROME	confirmed	biallelic	PEX14
1	10588836	10678439	.	.	1	0	100	57.48	ZELLWEGER SYNDROME	confirmed	biallelic	PEX14
1	10678439	10679714	LOSS,GAIN	PennCNV-DNACopy	11	0.41	100	0.82	ZELLWEGER SYNDROME	confirmed	biallelic	PEX14
1	10679714	10683142	LOSS,GAIN	PennCNV-DNACopy	13	0.48	100	2.2	ZELLWEGER SYNDROME	confirmed	biallelic	PEX14
1	10683142	10683683	LOSS,GAIN	PennCNV-DNACopy	15	0.56	100	0.35	ZELLWEGER SYNDROME	confirmed	biallelic	PEX14
1	10683683	10689676	LOSS,GAIN	PennCNV-DNACopy	19	0.7	100	3.84	ZELLWEGER SYNDROME	confirmed	biallelic	PEX14
1	10689676	10690948	LOSS,GAIN	PennCNV-DNACopy	24	0.89	89.54	0.73	ZELLWEGER SYNDROME	confirmed	biallelic	PEX14
1	11159851	11493832	.	.	1	0	46.7	100	Smith-Kingsmore syndrome	confirmed	monoallelic	MTOR
1	11844737	11846447	LOSS	PennCNV-DNACopy	1	0.04	39.06	3.15	METHYLENETETRAHYDROFOLATE REDUCTASE DEFICIENCY	confirmed	biallelic	MTHFR
1	11846447	11847436	LOSS	PennCNV-DNACopy	2	0.07	100	4.67	METHYLENETETRAHYDROFOLATE REDUCTASE DEFICIENCY	confirmed	biallelic	MTHFR
1	11847436	11850083	LOSS	PennCNV-DNACopy	5	0.19	100	12.49	METHYLENETETRAHYDROFOLATE REDUCTASE DEFICIENCY	confirmed	biallelic	MTHFR
1	11850083	11850927	LOSS	PennCNV-DNACopy	3	0.11	100	3.98	METHYLENETETRAHYDROFOLATE REDUCTASE DEFICIENCY	confirmed	biallelic	MTHFR
1	11850927	11851297	LOSS	PennCNV-DNACopy	4	0.15	100	1.75	METHYLENETETRAHYDROFOLATE REDUCTASE DEFICIENCY	confirmed	biallelic	MTHFR
1	11851297	11852516	LOSS	PennCNV-DNACopy	4	0.15	100	5.75	METHYLENETETRAHYDROFOLATE REDUCTASE DEFICIENCY	confirmed	biallelic	MTHFR
1	11852516	11853206	LOSS,GAIN	PennCNV-DNACopy	5	0.19	100	3.26	METHYLENETETRAHYDROFOLATE REDUCTASE DEFICIENCY	confirmed	biallelic	MTHFR
1	11853206	11854018	LOSS,GAIN	PennCNV-DNACopy	6	0.22	100	3.83	METHYLENETETRAHYDROFOLATE REDUCTASE DEFICIENCY	confirmed	biallelic	MTHFR
1	11854018	11854076	LOSS,GAIN	PennCNV-DNACopy	17	0.63	100	0.27	METHYLENETETRAHYDROFOLATE REDUCTASE DEFICIENCY	confirmed	biallelic	MTHFR
1	11854076	11854085	LOSS,GAIN	PennCNV-DNACopy	18	0.67	100	0.04	METHYLENETETRAHYDROFOLATE REDUCTASE DEFICIENCY	confirmed	biallelic	MTHFR
1	11854085	11854429	LOSS,GAIN	PennCNV-DNACopy	21	0.78	100	1.62	METHYLENETETRAHYDROFOLATE REDUCTASE DEFICIENCY	confirmed	biallelic	MTHFR
1	11854429	11854457	LOSS,GAIN	PennCNV-DNACopy	24	0.89	100	0.13	METHYLENETETRAHYDROFOLATE REDUCTASE DEFICIENCY	confirmed	biallelic	MTHFR
1	11854457	11854671	LOSS,GAIN	PennCNV-DNACopy	25	0.93	100	1.01	METHYLENETETRAHYDROFOLATE REDUCTASE DEFICIENCY	confirmed	biallelic	MTHFR
1	11854671	11854790	LOSS,GAIN	PennCNV-DNACopy	35	1.3	100	0.56	METHYLENETETRAHYDROFOLATE REDUCTASE DEFICIENCY	confirmed	biallelic	MTHFR
1	11854790	11855248	LOSS,GAIN	PennCNV-DNACopy	42	1.56	100	2.16	METHYLENETETRAHYDROFOLATE REDUCTASE DEFICIENCY	confirmed	biallelic	MTHFR
1	11855248	11855398	LOSS,GAIN	PennCNV-DNACopy	43	1.59	100	0.71	METHYLENETETRAHYDROFOLATE REDUCTASE DEFICIENCY	confirmed	biallelic	MTHFR
1	11855398	11856370	LOSS,GAIN	PennCNV-DNACopy	41	1.52	100	4.59	METHYLENETETRAHYDROFOLATE REDUCTASE DEFICIENCY	confirmed	biallelic	MTHFR
1	11856370	11856378	LOSS,GAIN	PennCNV-DNACopy	47	1.74	100	0.04	METHYLENETETRAHYDROFOLATE REDUCTASE DEFICIENCY	confirmed	biallelic	MTHFR
1	11856378	11858032	LOSS,GAIN	PennCNV-DNACopy	43	1.59	100	7.8	METHYLENETETRAHYDROFOLATE REDUCTASE DEFICIENCY	confirmed	biallelic	MTHFR
1	11858032	11859224	LOSS,GAIN	PennCNV-DNACopy	39	1.45	100	5.62	METHYLENETETRAHYDROFOLATE REDUCTASE DEFICIENCY	confirmed	biallelic	MTHFR
1	11859224	11861348	LOSS,GAIN	PennCNV-DNACopy	32	1.19	100	10.02	METHYLENETETRAHYDROFOLATE REDUCTASE DEFICIENCY	confirmed	biallelic	MTHFR
1	11861348	11863511	LOSS	PennCNV-DNACopy	15	0.56	100	10.2	METHYLENETETRAHYDROFOLATE REDUCTASE DEFICIENCY	confirmed	biallelic	MTHFR
1	11863511	11863974	LOSS	PennCNV-DNACopy	14	0.52	100	2.18	METHYLENETETRAHYDROFOLATE REDUCTASE DEFICIENCY	confirmed	biallelic	MTHFR
1	11863974	11864149	LOSS	PennCNV-DNACopy	11	0.41	100	0.83	METHYLENETETRAHYDROFOLATE REDUCTASE DEFICIENCY	confirmed	biallelic	MTHFR
1	11864149	11865804	LOSS	PennCNV-DNACopy	5	0.19	100	7.81	METHYLENETETRAHYDROFOLATE REDUCTASE DEFICIENCY	confirmed	biallelic	MTHFR
1	11865804	11870383	LOSS	PennCNV-DNACopy	1	0.04	25.62	5.53	METHYLENETETRAHYDROFOLATE REDUCTASE DEFICIENCY	confirmed	biallelic	MTHFR
1	11994552	12008093	LOSS	PennCNV-DNACopy	2	0.07	98.1	32.57	EHLERS-DANLOS SYNDROME, KYPHOSCOLIOTIC FORM	confirmed	biallelic	PLOD1
1	12008093	12009911	LOSS	PennCNV-DNACopy	4	0.15	100	4.46	EHLERS-DANLOS SYNDROME, KYPHOSCOLIOTIC FORM	confirmed	biallelic	PLOD1
1	12009911	12010487	LOSS	PennCNV-DNACopy	6	0.22	100	1.41	EHLERS-DANLOS SYNDROME, KYPHOSCOLIOTIC FORM	confirmed	biallelic	PLOD1
1	12010487	12012435	LOSS	PennCNV-DNACopy	5	0.19	100	4.78	EHLERS-DANLOS SYNDROME, KYPHOSCOLIOTIC FORM	confirmed	biallelic	PLOD1
1	12012435	12023500	LOSS	PennCNV-DNACopy	10	0.37	100	27.13	EHLERS-DANLOS SYNDROME, KYPHOSCOLIOTIC FORM	confirmed	biallelic	PLOD1
1	12023500	12024350	LOSS	PennCNV-DNACopy	11	0.41	100	2.08	EHLERS-DANLOS SYNDROME, KYPHOSCOLIOTIC FORM	confirmed	biallelic	PLOD1
1	12024350	12024923	LOSS	PennCNV-DNACopy	9	0.33	100	1.4	EHLERS-DANLOS SYNDROME, KYPHOSCOLIOTIC FORM	confirmed	biallelic	PLOD1
1	12024923	12025648	LOSS	PennCNV-DNACopy	6	0.22	100	1.78	EHLERS-DANLOS SYNDROME, KYPHOSCOLIOTIC FORM	confirmed	biallelic	PLOD1
1	12025648	12026090	LOSS	PennCNV-DNACopy	4	0.15	100	1.08	EHLERS-DANLOS SYNDROME, KYPHOSCOLIOTIC FORM	confirmed	biallelic	PLOD1
1	12026090	12026355	LOSS	PennCNV-DNACopy	3	0.11	100	0.65	EHLERS-DANLOS SYNDROME, KYPHOSCOLIOTIC FORM	confirmed	biallelic	PLOD1
1	12026355	12043469	LOSS	PennCNV-DNACopy	1	0.04	53.99	22.65	EHLERS-DANLOS SYNDROME, KYPHOSCOLIOTIC FORM	confirmed	biallelic	PLOD1
1	12617058	12663329	.	.	1	0	76.49	71.07	DHRS3 related craniosynostosis	possible	biallelic	DHRS3
1	12663329	12723184	GAIN	All3	1	0.04	24.07	28.93	DHRS3 related craniosynostosis	possible	biallelic	DHRS3
1	16344684	16348412	LOSS	PennCNV-DNACopy	3	0.11	1.26	0.39	BARTTER SYNDROME TYPE 4B	possible	biallelic	CLCNKA
1	16348412	16357733	LOSS	PennCNV-DNACopy	2	0.07	100	76.53	BARTTER SYNDROME TYPE 4B	possible	biallelic	CLCNKA
1	16357733	16359717	LOSS	PennCNV-DNACopy	1	0.04	100	16.29	BARTTER SYNDROME TYPE 4B	possible	biallelic	CLCNKA
1	16359717	16435377	.	.	1	0	17.94	100	BARTTER SYNDROME TYPE 4B	probable	biallelic	CLCNKB
1	16359717	16435377	.	.	1	0	1.09	6.8	BARTTER SYNDROME TYPE 4B	possible	biallelic	CLCNKA
1	17311595	17312485	LOSS,GAIN	All3,PennCNV-DNACopy	10	0.37	3.71	0.13	PARKINSON DISEASE 9	both DD and IF	biallelic	ATP13A2
1	17312485	17314942	LOSS,GAIN	All3,PennCNV-DNACopy	20	0.74	100	9.46	PARKINSON DISEASE 9	both DD and IF	biallelic	ATP13A2
1	17314942	17318282	LOSS,GAIN	All3,PennCNV-DNACopy	19	0.7	100	12.86	PARKINSON DISEASE 9	both DD and IF	biallelic	ATP13A2
1	17318282	17322793	LOSS,GAIN	All3,PennCNV-DNACopy	17	0.63	100	17.37	PARKINSON DISEASE 9	both DD and IF	biallelic	ATP13A2
1	17322793	17323268	LOSS,GAIN	All3,PennCNV-DNACopy	16	0.59	100	1.83	PARKINSON DISEASE 9	both DD and IF	biallelic	ATP13A2
1	17323268	17325955	LOSS,GAIN	All3,PennCNV-DNACopy	15	0.56	100	10.35	PARKINSON DISEASE 9	both DD and IF	biallelic	ATP13A2
1	17325955	17326768	LOSS,GAIN	All3,PennCNV-DNACopy	16	0.59	100	3.13	PARKINSON DISEASE 9	both DD and IF	biallelic	ATP13A2
1	17326768	17330453	LOSS,GAIN	All3,PennCNV-DNACopy	11	0.41	100	14.19	PARKINSON DISEASE 9	both DD and IF	biallelic	ATP13A2
1	17330453	17332249	LOSS	PennCNV-DNACopy	10	0.37	100	6.92	PARKINSON DISEASE 9	both DD and IF	biallelic	ATP13A2
1	17332249	17332743	LOSS	PennCNV-DNACopy	9	0.33	100	1.9	PARKINSON DISEASE 9	both DD and IF	biallelic	ATP13A2
1	17332743	17380450	.	.	1	0	11.91	21.87	PARKINSON DISEASE 9	both DD and IF	biallelic	ATP13A2
1	19193248	19198064	.	.	1	0	2.93	0.45	HYPERPROLINEMIA TYPE 2	confirmed	biallelic	ALDH4A1
1	19198064	19198414	LOSS,GAIN	PennCNV-DNACopy	7	0.26	100	1.12	HYPERPROLINEMIA TYPE 2	confirmed	biallelic	ALDH4A1
1	19198414	19198895	LOSS,GAIN	PennCNV-DNACopy	12	0.45	100	1.53	HYPERPROLINEMIA TYPE 2	confirmed	biallelic	ALDH4A1
1	19198895	19199221	LOSS,GAIN	PennCNV-DNACopy	15	0.56	100	1.04	HYPERPROLINEMIA TYPE 2	confirmed	biallelic	ALDH4A1
1	19199221	19199400	LOSS,GAIN	PennCNV-DNACopy	18	0.67	100	0.57	HYPERPROLINEMIA TYPE 2	confirmed	biallelic	ALDH4A1
1	19199400	19200180	LOSS,GAIN	PennCNV-DNACopy	38	1.41	100	2.49	HYPERPROLINEMIA TYPE 2	confirmed	biallelic	ALDH4A1
1	19200180	19200988	LOSS,GAIN	PennCNV-DNACopy	46	1.71	100	2.58	HYPERPROLINEMIA TYPE 2	confirmed	biallelic	ALDH4A1
1	19200988	19201068	LOSS,GAIN	PennCNV-DNACopy	69	2.56	100	0.26	HYPERPROLINEMIA TYPE 2	confirmed	biallelic	ALDH4A1
1	19201068	19201071	LOSS,GAIN	PennCNV-DNACopy	78	2.89	100	0.01	HYPERPROLINEMIA TYPE 2	confirmed	biallelic	ALDH4A1
1	19201071	19201547	LOSS,GAIN	PennCNV-DNACopy	76	2.82	100	1.52	HYPERPROLINEMIA TYPE 2	confirmed	biallelic	ALDH4A1
1	19201547	19201919	LOSS,GAIN	PennCNV-DNACopy	88	3.26	100	1.19	HYPERPROLINEMIA TYPE 2	confirmed	biallelic	ALDH4A1
1	19201919	19201956	LOSS,GAIN	PennCNV-DNACopy	94	3.49	100	0.12	HYPERPROLINEMIA TYPE 2	confirmed	biallelic	ALDH4A1
1	19201956	19202282	LOSS,GAIN	PennCNV-DNACopy	90	3.34	100	1.04	HYPERPROLINEMIA TYPE 2	confirmed	biallelic	ALDH4A1
1	19202282	19202507	LOSS,GAIN	PennCNV-DNACopy	88	3.26	100	0.72	HYPERPROLINEMIA TYPE 2	confirmed	biallelic	ALDH4A1
1	19202507	19202886	LOSS,GAIN	PennCNV-DNACopy	89	3.3	100	1.21	HYPERPROLINEMIA TYPE 2	confirmed	biallelic	ALDH4A1
1	19202886	19202896	LOSS,GAIN	PennCNV-DNACopy	90	3.34	100	0.03	HYPERPROLINEMIA TYPE 2	confirmed	biallelic	ALDH4A1
1	19202896	19203375	LOSS,GAIN	PennCNV-DNACopy	83	3.08	100	1.53	HYPERPROLINEMIA TYPE 2	confirmed	biallelic	ALDH4A1
1	19203375	19203725	LOSS,GAIN	PennCNV-DNACopy	82	3.04	100	1.12	HYPERPROLINEMIA TYPE 2	confirmed	biallelic	ALDH4A1
1	19203725	19203910	LOSS,GAIN	PennCNV-DNACopy	89	3.3	100	0.59	HYPERPROLINEMIA TYPE 2	confirmed	biallelic	ALDH4A1
1	19203910	19203974	LOSS,GAIN	PennCNV-DNACopy	91	3.38	100	0.2	HYPERPROLINEMIA TYPE 2	confirmed	biallelic	ALDH4A1
1	19203974	19203999	LOSS,GAIN	PennCNV-DNACopy	88	3.26	100	0.08	HYPERPROLINEMIA TYPE 2	confirmed	biallelic	ALDH4A1
1	19203999	19204173	LOSS,GAIN	PennCNV-DNACopy	71	2.63	100	0.55	HYPERPROLINEMIA TYPE 2	confirmed	biallelic	ALDH4A1
1	19204173	19204309	LOSS,GAIN	PennCNV-DNACopy	62	2.3	100	0.43	HYPERPROLINEMIA TYPE 2	confirmed	biallelic	ALDH4A1
1	19204309	19204645	LOSS,GAIN	PennCNV-DNACopy	47	1.74	100	1.07	HYPERPROLINEMIA TYPE 2	confirmed	biallelic	ALDH4A1
1	19204645	19205124	LOSS,GAIN	PennCNV-DNACopy	41	1.52	100	1.53	HYPERPROLINEMIA TYPE 2	confirmed	biallelic	ALDH4A1
1	19205124	19205672	LOSS,GAIN	PennCNV-DNACopy	40	1.48	100	1.75	HYPERPROLINEMIA TYPE 2	confirmed	biallelic	ALDH4A1
1	19205672	19205865	LOSS,GAIN	PennCNV-DNACopy	41	1.52	100	0.62	HYPERPROLINEMIA TYPE 2	confirmed	biallelic	ALDH4A1
1	19205865	19208194	LOSS,GAIN	PennCNV-DNACopy	45	1.67	100	7.43	HYPERPROLINEMIA TYPE 2	confirmed	biallelic	ALDH4A1
1	19208194	19208316	LOSS,GAIN	PennCNV-DNACopy	48	1.78	100	0.39	HYPERPROLINEMIA TYPE 2	confirmed	biallelic	ALDH4A1
1	19208316	19209211	LOSS,GAIN	PennCNV-DNACopy	47	1.74	100	2.85	HYPERPROLINEMIA TYPE 2	confirmed	biallelic	ALDH4A1
1	19209211	19209792	LOSS,GAIN	PennCNV-DNACopy	48	1.78	100	1.85	HYPERPROLINEMIA TYPE 2	confirmed	biallelic	ALDH4A1
1	19209792	19210018	LOSS,GAIN	PennCNV-DNACopy	41	1.52	100	0.72	HYPERPROLINEMIA TYPE 2	confirmed	biallelic	ALDH4A1
1	19210018	19210777	LOSS,GAIN	PennCNV-DNACopy	34	1.26	100	2.42	HYPERPROLINEMIA TYPE 2	confirmed	biallelic	ALDH4A1
1	19210777	19210816	LOSS,GAIN	PennCNV-DNACopy	33	1.22	100	0.12	HYPERPROLINEMIA TYPE 2	confirmed	biallelic	ALDH4A1
1	19210816	19211163	LOSS,GAIN	PennCNV-DNACopy	17	0.63	100	1.11	HYPERPROLINEMIA TYPE 2	confirmed	biallelic	ALDH4A1
1	19211163	19212051	LOSS,GAIN	PennCNV-DNACopy	14	0.52	100	2.83	HYPERPROLINEMIA TYPE 2	confirmed	biallelic	ALDH4A1
1	19212051	19212625	LOSS	PennCNV-DNACopy	4	0.15	100	1.83	HYPERPROLINEMIA TYPE 2	confirmed	biallelic	ALDH4A1
1	19212625	19213022	LOSS	PennCNV-DNACopy	3	0.11	100	1.27	HYPERPROLINEMIA TYPE 2	confirmed	biallelic	ALDH4A1
1	19213022	19214633	.	.	1	0	100	5.14	HYPERPROLINEMIA TYPE 2	confirmed	biallelic	ALDH4A1
1	19214633	19217386	LOSS	PennCNV-DNACopy	1	0.04	100	8.78	HYPERPROLINEMIA TYPE 2	confirmed	biallelic	ALDH4A1
1	19217386	19243446	.	.	1	0	45.62	37.92	HYPERPROLINEMIA TYPE 2	confirmed	biallelic	ALDH4A1
1	19440481	19613412	.	.	1	0	20.75	100	Global Developmental Delay, Hypotonia, Scoliosis, and Cerebellar Atrophy.	probable	monoallelic	EMC1
1	20975724	20987762	.	.	1	0	78.94	97.19	CONGENITAL DISORDER OF GLYCOSYLATION, TYPE IR	confirmed	biallelic	DDOST
1	20987762	20991002	LOSS	PennCNV-DNACopy	1	0.04	8.49	2.81	CONGENITAL DISORDER OF GLYCOSYLATION, TYPE IR	confirmed	biallelic	DDOST
1	21699339	21884318	.	.	1	0	26.19	70.18	HYPOPHOSPHATASIA	confirmed	biallelic	ALPL
1	21884318	21885121	LOSS,GAIN	PennCNV-DNACopy	3	0.11	100	1.16	HYPOPHOSPHATASIA	confirmed	biallelic	ALPL
1	21885121	21885560	LOSS,GAIN	PennCNV-DNACopy	8	0.3	100	0.64	HYPOPHOSPHATASIA	confirmed	biallelic	ALPL
1	21885560	21889718	LOSS,GAIN	PennCNV-DNACopy	9	0.33	100	6.02	HYPOPHOSPHATASIA	confirmed	biallelic	ALPL
1	21889718	21890386	LOSS,GAIN	PennCNV-DNACopy	12	0.45	100	0.97	HYPOPHOSPHATASIA	confirmed	biallelic	ALPL
1	21890386	21890709	LOSS,GAIN	PennCNV-DNACopy	13	0.48	100	0.47	HYPOPHOSPHATASIA	confirmed	biallelic	ALPL
1	21890709	21891162	LOSS,GAIN	PennCNV-DNACopy	11	0.41	100	0.66	HYPOPHOSPHATASIA	confirmed	biallelic	ALPL
1	21891162	21891931	LOSS	PennCNV-DNACopy	6	0.22	100	1.11	HYPOPHOSPHATASIA	confirmed	biallelic	ALPL
1	21891931	21892537	LOSS	PennCNV-DNACopy	5	0.19	100	0.88	HYPOPHOSPHATASIA	confirmed	biallelic	ALPL
1	21892537	21896767	LOSS	PennCNV-DNACopy	1	0.04	100	6.13	HYPOPHOSPHATASIA	confirmed	biallelic	ALPL
1	21896767	21899607	LOSS	PennCNV-DNACopy	2	0.07	100	4.11	HYPOPHOSPHATASIA	confirmed	biallelic	ALPL
1	21899607	21908062	LOSS	PennCNV-DNACopy	3	0.11	62.66	7.67	HYPOPHOSPHATASIA	confirmed	biallelic	ALPL
1	22148716	22148817	LOSS,GAIN	PennCNV-DNACopy	2	0.07	79.21	0.07	SCHWARTZ-JAMPEL SYNDROME	confirmed	biallelic	HSPG2
1	22148817	22149073	LOSS,GAIN	PennCNV-DNACopy	3	0.11	100	0.22	SCHWARTZ-JAMPEL SYNDROME	confirmed	biallelic	HSPG2
1	22149073	22150671	LOSS,GAIN	PennCNV-DNACopy	5	0.19	100	1.39	SCHWARTZ-JAMPEL SYNDROME	confirmed	biallelic	HSPG2
1	22150671	22151809	LOSS,GAIN	PennCNV-DNACopy	4	0.15	100	0.99	SCHWARTZ-JAMPEL SYNDROME	confirmed	biallelic	HSPG2
1	22151809	22155345	LOSS,GAIN	PennCNV-DNACopy	3	0.11	100	3.07	SCHWARTZ-JAMPEL SYNDROME	confirmed	biallelic	HSPG2
1	22155345	22155455	LOSS,GAIN	PennCNV-DNACopy	6	0.22	100	0.1	SCHWARTZ-JAMPEL SYNDROME	confirmed	biallelic	HSPG2
1	22155455	22156531	LOSS,GAIN	PennCNV-DNACopy	7	0.26	100	0.94	SCHWARTZ-JAMPEL SYNDROME	confirmed	biallelic	HSPG2
1	22156531	22157809	LOSS,GAIN	PennCNV-DNACopy	5	0.19	100	1.11	SCHWARTZ-JAMPEL SYNDROME	confirmed	biallelic	HSPG2
1	22157809	22160148	LOSS,GAIN	PennCNV-DNACopy	4	0.15	100	2.03	SCHWARTZ-JAMPEL SYNDROME	confirmed	biallelic	HSPG2
1	22160148	22163153	LOSS,GAIN	PennCNV-DNACopy	3	0.11	100	2.61	SCHWARTZ-JAMPEL SYNDROME	confirmed	biallelic	HSPG2
1	22163153	22165372	LOSS,GAIN	PennCNV-DNACopy	6	0.22	100	1.93	SCHWARTZ-JAMPEL SYNDROME	confirmed	biallelic	HSPG2
1	22165372	22166484	LOSS,GAIN	PennCNV-DNACopy	5	0.19	100	0.97	SCHWARTZ-JAMPEL SYNDROME	confirmed	biallelic	HSPG2
1	22166484	22168801	LOSS,GAIN	PennCNV-DNACopy	4	0.15	100	2.01	SCHWARTZ-JAMPEL SYNDROME	confirmed	biallelic	HSPG2
1	22168801	22169222	LOSS,GAIN	PennCNV-DNACopy	6	0.22	100	0.37	SCHWARTZ-JAMPEL SYNDROME	confirmed	biallelic	HSPG2
1	22169222	22169453	LOSS,GAIN	PennCNV-DNACopy	7	0.26	100	0.2	SCHWARTZ-JAMPEL SYNDROME	confirmed	biallelic	HSPG2
1	22169453	22169926	LOSS,GAIN	PennCNV-DNACopy	8	0.3	100	0.41	SCHWARTZ-JAMPEL SYNDROME	confirmed	biallelic	HSPG2
1	22169926	22170648	LOSS,GAIN	PennCNV-DNACopy	9	0.33	100	0.63	SCHWARTZ-JAMPEL SYNDROME	confirmed	biallelic	HSPG2
1	22170648	22172684	LOSS,GAIN	PennCNV-DNACopy	14	0.52	100	1.77	SCHWARTZ-JAMPEL SYNDROME	confirmed	biallelic	HSPG2
1	22172684	22172735	LOSS,GAIN	PennCNV-DNACopy	17	0.63	100	0.04	SCHWARTZ-JAMPEL SYNDROME	confirmed	biallelic	HSPG2
1	22172735	22173214	LOSS,GAIN	PennCNV-DNACopy	16	0.59	100	0.42	SCHWARTZ-JAMPEL SYNDROME	confirmed	biallelic	HSPG2
1	22173214	22173966	LOSS,GAIN	PennCNV-DNACopy	15	0.56	100	0.65	SCHWARTZ-JAMPEL SYNDROME	confirmed	biallelic	HSPG2
1	22173966	22175460	LOSS,GAIN	PennCNV-DNACopy	16	0.59	100	1.3	SCHWARTZ-JAMPEL SYNDROME	confirmed	biallelic	HSPG2
1	22175460	22176536	LOSS,GAIN	PennCNV-DNACopy	15	0.56	100	0.94	SCHWARTZ-JAMPEL SYNDROME	confirmed	biallelic	HSPG2
1	22176536	22176915	LOSS,GAIN	PennCNV-DNACopy	21	0.78	100	0.33	SCHWARTZ-JAMPEL SYNDROME	confirmed	biallelic	HSPG2
1	22176915	22176959	LOSS,GAIN	PennCNV-DNACopy	22	0.82	100	0.04	SCHWARTZ-JAMPEL SYNDROME	confirmed	biallelic	HSPG2
1	22176959	22178162	LOSS,GAIN	PennCNV-DNACopy	21	0.78	100	1.05	SCHWARTZ-JAMPEL SYNDROME	confirmed	biallelic	HSPG2
1	22178162	22180723	LOSS,GAIN	PennCNV-DNACopy	22	0.82	100	2.23	SCHWARTZ-JAMPEL SYNDROME	confirmed	biallelic	HSPG2
1	22180723	22180830	LOSS,GAIN	PennCNV-DNACopy	23	0.85	100	0.09	SCHWARTZ-JAMPEL SYNDROME	confirmed	biallelic	HSPG2
1	22180830	22180948	LOSS,GAIN	PennCNV-DNACopy	24	0.89	100	0.1	SCHWARTZ-JAMPEL SYNDROME	confirmed	biallelic	HSPG2
1	22180948	22181258	LOSS,GAIN	PennCNV-DNACopy	25	0.93	100	0.27	SCHWARTZ-JAMPEL SYNDROME	confirmed	biallelic	HSPG2
1	22181258	22181360	LOSS,GAIN	PennCNV-DNACopy	23	0.85	100	0.09	SCHWARTZ-JAMPEL SYNDROME	confirmed	biallelic	HSPG2
1	22181360	22182093	LOSS,GAIN	PennCNV-DNACopy	20	0.74	100	0.64	SCHWARTZ-JAMPEL SYNDROME	confirmed	biallelic	HSPG2
1	22182093	22182124	LOSS,GAIN	PennCNV-DNACopy	19	0.7	100	0.03	SCHWARTZ-JAMPEL SYNDROME	confirmed	biallelic	HSPG2
1	22182124	22182333	LOSS,GAIN	PennCNV-DNACopy	18	0.67	100	0.18	SCHWARTZ-JAMPEL SYNDROME	confirmed	biallelic	HSPG2
1	22182333	22182842	LOSS,GAIN	PennCNV-DNACopy	7	0.26	100	0.44	SCHWARTZ-JAMPEL SYNDROME	confirmed	biallelic	HSPG2
1	22182842	22190679	LOSS,GAIN	PennCNV-DNACopy	4	0.15	100	6.81	SCHWARTZ-JAMPEL SYNDROME	confirmed	biallelic	HSPG2
1	22190679	22191481	LOSS,GAIN	PennCNV-DNACopy	5	0.19	100	0.7	SCHWARTZ-JAMPEL SYNDROME	confirmed	biallelic	HSPG2
1	22191481	22198822	LOSS	PennCNV-DNACopy	4	0.15	100	6.38	SCHWARTZ-JAMPEL SYNDROME	confirmed	biallelic	HSPG2
1	22198822	22206138	LOSS	PennCNV-DNACopy	3	0.11	100	6.36	SCHWARTZ-JAMPEL SYNDROME	confirmed	biallelic	HSPG2
1	22206138	22206608	LOSS,GAIN	PennCNV-DNACopy	6	0.22	100	0.41	SCHWARTZ-JAMPEL SYNDROME	confirmed	biallelic	HSPG2
1	22206608	22207318	LOSS,GAIN	PennCNV-DNACopy	10	0.37	100	0.62	SCHWARTZ-JAMPEL SYNDROME	confirmed	biallelic	HSPG2
1	22207318	22207874	LOSS,GAIN	PennCNV-DNACopy	8	0.3	100	0.48	SCHWARTZ-JAMPEL SYNDROME	confirmed	biallelic	HSPG2
1	22207874	22213821	LOSS	PennCNV-DNACopy	3	0.11	100	5.17	SCHWARTZ-JAMPEL SYNDROME	confirmed	biallelic	HSPG2
1	22213821	22213993	LOSS	PennCNV-DNACopy	4	0.15	100	0.15	SCHWARTZ-JAMPEL SYNDROME	confirmed	biallelic	HSPG2
1	22213993	22214082	LOSS	PennCNV-DNACopy	3	0.11	100	0.08	SCHWARTZ-JAMPEL SYNDROME	confirmed	biallelic	HSPG2
1	22214082	22216781	LOSS	PennCNV-DNACopy	2	0.07	100	2.35	SCHWARTZ-JAMPEL SYNDROME	confirmed	biallelic	HSPG2
1	22216781	22223569	LOSS	PennCNV-DNACopy	3	0.11	100	5.9	SCHWARTZ-JAMPEL SYNDROME	confirmed	biallelic	HSPG2
1	22223569	22230207	LOSS	PennCNV-DNACopy	1	0.04	100	5.77	SCHWARTZ-JAMPEL SYNDROME	confirmed	biallelic	HSPG2
1	22230207	22233670	LOSS	PennCNV-DNACopy	2	0.07	100	3.01	SCHWARTZ-JAMPEL SYNDROME	confirmed	biallelic	HSPG2
1	22233670	22240907	LOSS	PennCNV-DNACopy	1	0.04	100	6.29	SCHWARTZ-JAMPEL SYNDROME	confirmed	biallelic	HSPG2
1	22240907	22244592	.	.	1	0	100	3.2	SCHWARTZ-JAMPEL SYNDROME	confirmed	biallelic	HSPG2
1	22244592	22251115	GAIN	All3	1	0.04	100	5.67	SCHWARTZ-JAMPEL SYNDROME	confirmed	biallelic	HSPG2
1	22251115	22281759	LOSS,GAIN	All3,PennCNV-DNACopy	2	0.07	41.36	11.02	SCHWARTZ-JAMPEL SYNDROME	confirmed	biallelic	HSPG2
1	22442025	22446902	GAIN	PennCNV-VanillaICE	1	0.04	63.67	12.1	SERKAL SYNDROME	probable	biallelic	WNT4
1	22446902	22489756	.	.	1	0	52.64	87.9	SERKAL SYNDROME	probable	biallelic	WNT4
1	22753459	22880422	.	.	1	0	62.46	100	AUTOSOMAL RECESSIVE MENTAL RETARDATION	possible	biallelic	ZBTB40
1	23210606	23417732	.	.	1	0	31.02	100	Developmental delay and distinctive facial features	probable	monoallelic	KDM1A
1	23957186	24088128	.	.	1	0	3.55	100	Diamond-Blackfan anemia with cleft palate and abnormal thumbs	confirmed	NA	RPL11
1	24099335	24194450	.	.	1	0	5.47	100	EPIMERASE-DEFICIENCY GALACTOSEMIA	confirmed	biallelic	GALE
1	24099335	24194450	.	.	1	0	24.79	100	3-HYDROXY-3-METHYLGLUTARYL-COENZYME A LYASE DEFICIENCY	confirmed	biallelic	HMGCL
1	24099335	24194450	.	.	1	0	24.06	98.56	FUCOSIDOSIS	confirmed	biallelic	FUCA1
1	24194450	24201513	LOSS	PennCNV-DNACopy	1	0.04	4.73	1.44	FUCOSIDOSIS	confirmed	biallelic	FUCA1
1	24612972	24672493	.	.	1	0	44.83	59.08	VAN DER WOUDE SYNDROME	confirmed	monoallelic	GRHL3
1	24672493	24684728	LOSS	PennCNV-DNACopy	1	0.04	100	27.09	VAN DER WOUDE SYNDROME	confirmed	monoallelic	GRHL3
1	24684728	24893669	.	.	1	0	2.99	13.83	VAN DER WOUDE SYNDROME	confirmed	monoallelic	GRHL3
1	26496370	26515416	LOSS	PennCNV-DNACopy	2	0.07	60.5	92.3	AUTOSOMAL RECESSIVE MENTAL RETARDATION	possible	biallelic	CNKSR1
1	26515416	26516845	LOSS	PennCNV-DNACopy	1	0.04	67.25	7.7	AUTOSOMAL RECESSIVE MENTAL RETARDATION	possible	biallelic	CNKSR1
1	26691351	26893514	.	.	1	0	19.28	100	Epilepsy and intellectual disability	probable	monoallelic	DHDDS
1	26901319	27216194	.	.	1	0	28.22	100	COFFIN-SIRIS SYNDROME	confirmed	monoallelic	ARID1A
1	26901319	27216194	.	.	1	0	3.3	100	HYPERPHOSPHATASIA WITH MENTAL RETARDATION	confirmed	biallelic	PIGV
1	27848515	27863055	GAIN	PennCNV-DNACopy	1	0.04	17.26	3.61	XIA-GIBBS SYNDROME	confirmed	monoallelic	AHDC1
1	27863055	27864210	LOSS,GAIN	PennCNV-DNACopy	2	0.07	100	1.66	XIA-GIBBS SYNDROME	confirmed	monoallelic	AHDC1
1	27864210	27867576	LOSS,GAIN	PennCNV-DNACopy	8	0.3	100	4.84	XIA-GIBBS SYNDROME	confirmed	monoallelic	AHDC1
1	27867576	27872827	LOSS	PennCNV-DNACopy	8	0.3	100	7.54	XIA-GIBBS SYNDROME	confirmed	monoallelic	AHDC1
1	27872827	27873895	LOSS,GAIN	PennCNV-DNACopy	24	0.89	100	1.53	XIA-GIBBS SYNDROME	confirmed	monoallelic	AHDC1
1	27873895	27874042	LOSS,GAIN	PennCNV-DNACopy	82	3.04	100	0.21	XIA-GIBBS SYNDROME	confirmed	monoallelic	AHDC1
1	27874042	27874627	LOSS,GAIN	PennCNV-DNACopy	86	3.19	100	0.84	XIA-GIBBS SYNDROME	confirmed	monoallelic	AHDC1
1	27874627	27874861	LOSS,GAIN	PennCNV-DNACopy	98	3.64	100	0.34	XIA-GIBBS SYNDROME	confirmed	monoallelic	AHDC1
1	27874861	27875055	LOSS,GAIN	PennCNV-DNACopy	99	3.67	100	0.28	XIA-GIBBS SYNDROME	confirmed	monoallelic	AHDC1
1	27875055	27875319	LOSS,GAIN	PennCNV-DNACopy	102	3.78	100	0.38	XIA-GIBBS SYNDROME	confirmed	monoallelic	AHDC1
1	27875319	27875694	LOSS,GAIN	PennCNV-DNACopy	101	3.75	100	0.54	XIA-GIBBS SYNDROME	confirmed	monoallelic	AHDC1
1	27875694	27875800	LOSS,GAIN	PennCNV-DNACopy	100	3.71	100	0.15	XIA-GIBBS SYNDROME	confirmed	monoallelic	AHDC1
1	27875800	27875824	LOSS,GAIN	PennCNV-DNACopy	102	3.78	100	0.03	XIA-GIBBS SYNDROME	confirmed	monoallelic	AHDC1
1	27875824	27875993	LOSS,GAIN	PennCNV-DNACopy	94	3.49	100	0.24	XIA-GIBBS SYNDROME	confirmed	monoallelic	AHDC1
1	27875993	27876189	LOSS,GAIN	PennCNV-DNACopy	98	3.64	100	0.28	XIA-GIBBS SYNDROME	confirmed	monoallelic	AHDC1
1	27876189	27877216	LOSS,GAIN	PennCNV-DNACopy	86	3.19	100	1.48	XIA-GIBBS SYNDROME	confirmed	monoallelic	AHDC1
1	27877216	27877471	LOSS,GAIN	PennCNV-DNACopy	81	3	100	0.37	XIA-GIBBS SYNDROME	confirmed	monoallelic	AHDC1
1	27877471	27878157	LOSS,GAIN	PennCNV-DNACopy	79	2.93	100	0.99	XIA-GIBBS SYNDROME	confirmed	monoallelic	AHDC1
1	27878157	27878650	LOSS,GAIN	PennCNV-DNACopy	59	2.19	100	0.71	XIA-GIBBS SYNDROME	confirmed	monoallelic	AHDC1
1	27878650	27880632	LOSS	PennCNV-DNACopy	14	0.52	100	2.85	XIA-GIBBS SYNDROME	confirmed	monoallelic	AHDC1
1	27880632	27885856	LOSS	PennCNV-DNACopy	2	0.07	100	7.51	XIA-GIBBS SYNDROME	confirmed	monoallelic	AHDC1
1	27885856	27901320	LOSS	PennCNV-DNACopy	1	0.04	100	22.22	XIA-GIBBS SYNDROME	confirmed	monoallelic	AHDC1
1	27901320	27926972	LOSS	PennCNV-DNACopy	2	0.07	100	36.86	XIA-GIBBS SYNDROME	confirmed	monoallelic	AHDC1
1	27926972	27944000	LOSS	PennCNV-DNACopy	2	0.07	18.62	4.56	XIA-GIBBS SYNDROME	confirmed	monoallelic	AHDC1
1	29503214	29638016	.	.	1	0	28.23	100	Childhood-Onset Dystonia and Optic Atrophy	probable	biallelic	MECR
1	33390980	33563718	.	.	1	0	16.82	100	RETICULAR DYSGENESIS	confirmed	biallelic	AK2
1	35246297	35250550	LOSS	PennCNV-DNACopy	1	0.04	88.43	72.59	ERYTHROKERATODERMIA VARIABILIS ET PROGRESSIVA	both DD and IF	monoallelic	GJB3
1	35250550	35250643	LOSS	PennCNV-DNACopy	2	0.07	100	1.8	ERYTHROKERATODERMIA VARIABILIS ET PROGRESSIVA	both DD and IF	monoallelic	GJB3
1	35250643	35250901	LOSS	PennCNV-DNACopy	4	0.15	100	4.98	ERYTHROKERATODERMIA VARIABILIS ET PROGRESSIVA	both DD and IF	monoallelic	GJB3
1	35250901	35251243	LOSS	PennCNV-DNACopy	5	0.19	100	6.6	ERYTHROKERATODERMIA VARIABILIS ET PROGRESSIVA	both DD and IF	monoallelic	GJB3
1	35251243	35251669	LOSS	PennCNV-DNACopy	6	0.22	100	8.22	ERYTHROKERATODERMIA VARIABILIS ET PROGRESSIVA	both DD and IF	monoallelic	GJB3
1	35251669	35257988	LOSS	PennCNV-DNACopy	4	0.15	4.76	5.81	ERYTHROKERATODERMIA VARIABILIS ET PROGRESSIVA	both DD and IF	monoallelic	GJB3
1	35451539	35454473	LOSS	PennCNV-DNACopy	1	0.04	64.52	4.21	INTELLECTUAL DISABILITY	possible	monoallelic	ZMYM6
1	35454473	35457895	LOSS	PennCNV-DNACopy	2	0.07	100	7.61	INTELLECTUAL DISABILITY	possible	monoallelic	ZMYM6
1	35457895	35467963	LOSS	PennCNV-DNACopy	3	0.11	100	22.38	INTELLECTUAL DISABILITY	possible	monoallelic	ZMYM6
1	35467963	35470798	LOSS	PennCNV-DNACopy	2	0.07	100	6.3	INTELLECTUAL DISABILITY	possible	monoallelic	ZMYM6
1	35470798	35516409	.	.	1	0	58.69	59.51	INTELLECTUAL DISABILITY	possible	monoallelic	ZMYM6
1	37955866	38003318	.	.	1	0	6.89	16.43	SYMPTOMATIC EPILEPSY AND SKULL DYSPLASIA	possible	biallelic	SNIP1
1	38003318	38006105	LOSS	PennCNV-DNACopy	1	0.04	100	14.01	SYMPTOMATIC EPILEPSY AND SKULL DYSPLASIA	possible	biallelic	SNIP1
1	38006105	38010067	LOSS	PennCNV-DNACopy	2	0.07	100	19.91	SYMPTOMATIC EPILEPSY AND SKULL DYSPLASIA	possible	biallelic	SNIP1
1	38010067	38089114	.	.	1	0	12.5	49.65	SYMPTOMATIC EPILEPSY AND SKULL DYSPLASIA	possible	biallelic	SNIP1
1	38220274	38411130	.	.	1	0	26.23	100	INTELLECTUAL DISABILITY	possible	monoallelic	MTF1
1	40282708	40527035	.	.	1	0	6.08	100	MICROCEPHALY 15, PRIMARY, AUTOSOMAL RECESSIVE	confirmed	biallelic	MFSD2A
1	40282708	40527035	.	.	1	0	17.39	100	tRNA isopentenyltransferase deficiency	possible	biallelic	TRIT1
1	40533357	40582632	.	.	1	0	53.31	100	NEURONAL CEROID LIPOFUSCINOSIS TYPE 1	confirmed	biallelic	PPT1
1	40589754	40756572	.	.	1	0	19.66	90.9	MANDIBULOACRAL DYSPLASIA WITH TYPE B LIPODYSTROPHY	confirmed	biallelic	ZMPSTE24
1	40756572	40761998	LOSS	PennCNV-DNACopy	1	0.04	60.52	9.1	MANDIBULOACRAL DYSPLASIA WITH TYPE B LIPODYSTROPHY	confirmed	biallelic	ZMPSTE24
1	40761998	40766732	.	.	1	0	12.13	3.42	MULTIPLE EPIPHYSEAL DYSPLASIA TYPE 2	confirmed	monoallelic	COL9A2
1	40766732	40766942	LOSS	PennCNV-DNACopy	1	0.04	100	1.25	MULTIPLE EPIPHYSEAL DYSPLASIA TYPE 2	confirmed	monoallelic	COL9A2
1	40766942	40768344	LOSS	PennCNV-DNACopy	2	0.07	100	8.34	MULTIPLE EPIPHYSEAL DYSPLASIA TYPE 2	confirmed	monoallelic	COL9A2
1	40768344	40770477	LOSS	PennCNV-DNACopy	5	0.19	100	12.69	MULTIPLE EPIPHYSEAL DYSPLASIA TYPE 2	confirmed	monoallelic	COL9A2
1	40770477	40770733	LOSS	PennCNV-DNACopy	3	0.11	100	1.52	MULTIPLE EPIPHYSEAL DYSPLASIA TYPE 2	confirmed	monoallelic	COL9A2
1	40770733	40771432	LOSS	PennCNV-DNACopy	1	0.04	100	4.16	MULTIPLE EPIPHYSEAL DYSPLASIA TYPE 2	confirmed	monoallelic	COL9A2
1	40771432	40805774	.	.	1	0	33.59	68.62	MULTIPLE EPIPHYSEAL DYSPLASIA TYPE 2	confirmed	monoallelic	COL9A2
1	43037293	43199115	.	.	1	0	0.22	4.91	HYPOMAGNESEMIA 5, RENAL, WITH OCULAR INVOLVEMENT	confirmed	biallelic	CLDN19
1	43199115	43204203	LOSS	PennCNV-DNACopy	1	0.04	100	71.04	HYPOMAGNESEMIA 5, RENAL, WITH OCULAR INVOLVEMENT	confirmed	biallelic	CLDN19
1	43204203	43215952	LOSS	PennCNV-DNACopy	2	0.07	14.66	24.04	HYPOMAGNESEMIA 5, RENAL, WITH OCULAR INVOLVEMENT	confirmed	biallelic	CLDN19
1	43204203	43215952	LOSS	PennCNV-DNACopy	2	0.07	33.59	19.02	OSTEOGENESIS IMPERFECTA, TYPE VIII	confirmed	biallelic	P3H1
1	43215952	43243380	.	.	1	0	61.26	80.98	OSTEOGENESIS IMPERFECTA, TYPE VIII	confirmed	biallelic	P3H1
1	43354459	43667615	.	.	1	0	10.79	100	GLUT1 DEFICIENCY SYNDROME TYPE 2	confirmed	monoallelic	SLC2A1
1	43676042	44055549	.	.	1	0	16.96	100	INFANTILE ENCEPHALOPATHY WITH EPILEPSY AND DYSMORPHIC CORPUS CALLOSUM	probable	biallelic	SZT2
1	43676042	44055549	.	.	1	0	15.55	63.59	ATHELIA	possible	biallelic	PTPRF
1	44055549	44056103	LOSS	PennCNV-DNACopy	1	0.04	100	0.6	ATHELIA	possible	biallelic	PTPRF
1	44056103	44056756	LOSS	PennCNV-DNACopy	5	0.19	100	0.7	ATHELIA	possible	biallelic	PTPRF
1	44056756	44057557	LOSS,GAIN	PennCNV-DNACopy	7	0.26	100	0.86	ATHELIA	possible	biallelic	PTPRF
1	44057557	44058034	LOSS,GAIN	PennCNV-DNACopy	4	0.15	100	0.51	ATHELIA	possible	biallelic	PTPRF
1	44058034	44058265	LOSS	PennCNV-DNACopy	3	0.11	100	0.25	ATHELIA	possible	biallelic	PTPRF
1	44058265	44071105	LOSS	PennCNV-DNACopy	2	0.07	100	13.84	ATHELIA	possible	biallelic	PTPRF
1	44071105	44072122	LOSS,GAIN	PennCNV-DNACopy	13	0.48	100	1.1	ATHELIA	possible	biallelic	PTPRF
1	44072122	44072558	LOSS,GAIN	PennCNV-DNACopy	12	0.45	100	0.47	ATHELIA	possible	biallelic	PTPRF
1	44072558	44076019	LOSS,GAIN	PennCNV-DNACopy	9	0.33	100	3.73	ATHELIA	possible	biallelic	PTPRF
1	44076019	44078787	LOSS,GAIN	PennCNV-DNACopy	8	0.3	100	2.98	ATHELIA	possible	biallelic	PTPRF
1	44078787	44083200	LOSS,GAIN	PennCNV-DNACopy	9	0.33	100	4.76	ATHELIA	possible	biallelic	PTPRF
1	44083200	44084739	LOSS,GAIN	PennCNV-DNACopy	11	0.41	100	1.66	ATHELIA	possible	biallelic	PTPRF
1	44084739	44085194	LOSS,GAIN	PennCNV-DNACopy	14	0.52	100	0.49	ATHELIA	possible	biallelic	PTPRF
1	44085194	44085844	LOSS,GAIN	PennCNV-DNACopy	13	0.48	100	0.7	ATHELIA	possible	biallelic	PTPRF
1	44085844	44086296	LOSS,GAIN	PennCNV-DNACopy	11	0.41	100	0.49	ATHELIA	possible	biallelic	PTPRF
1	44086296	44087496	LOSS,GAIN	PennCNV-DNACopy	9	0.33	100	1.29	ATHELIA	possible	biallelic	PTPRF
1	44087496	44087889	LOSS,GAIN	PennCNV-DNACopy	8	0.3	100	0.42	ATHELIA	possible	biallelic	PTPRF
1	44087889	44087976	LOSS,GAIN	PennCNV-DNACopy	7	0.26	100	0.09	ATHELIA	possible	biallelic	PTPRF
1	44087976	44089914	LOSS,GAIN	PennCNV-DNACopy	6	0.22	70.23	1.47	ATHELIA	possible	biallelic	PTPRF
1	44106555	44433055	.	.	1	0	68.49	100	MENTAL RETARDATION, AUTOSOMAL RECESSIVE 12	probable	biallelic	ST3GAL3
1	44456012	44457957	LOSS	PennCNV-DNACopy	1	0.04	40.41	1.97	Glycine Encephalopathy with Arthrogryposis	probable	biallelic	SLC6A9
1	44457957	44460862	LOSS	PennCNV-DNACopy	2	0.07	100	7.28	Glycine Encephalopathy with Arthrogryposis	probable	biallelic	SLC6A9
1	44460862	44467117	LOSS	PennCNV-DNACopy	4	0.15	100	15.68	Glycine Encephalopathy with Arthrogryposis	probable	biallelic	SLC6A9
1	44467117	44467986	LOSS	PennCNV-DNACopy	3	0.11	100	2.18	Glycine Encephalopathy with Arthrogryposis	probable	biallelic	SLC6A9
1	44467986	44469031	LOSS	PennCNV-DNACopy	2	0.07	100	2.62	Glycine Encephalopathy with Arthrogryposis	probable	biallelic	SLC6A9
1	44469031	44684309	.	.	1	0	13.02	70.27	Glycine Encephalopathy with Arthrogryposis	probable	biallelic	SLC6A9
1	45800167	45805452	.	.	1	0	2.1	2.58	PONTOCEREBELLAR HYPOPLASIA	probable	biallelic	TOE1
1	45805452	45808172	LOSS	PennCNV-DNACopy	1	0.04	100	63.17	PONTOCEREBELLAR HYPOPLASIA	probable	biallelic	TOE1
1	45808172	45809609	LOSS	PennCNV-DNACopy	6	0.22	100	33.37	PONTOCEREBELLAR HYPOPLASIA	probable	biallelic	TOE1
1	45809609	45810923	LOSS	PennCNV-DNACopy	5	0.19	2.89	0.88	PONTOCEREBELLAR HYPOPLASIA	probable	biallelic	TOE1
1	45945065	45986593	.	.	1	0	32.1	100	METHYLMALONIC ACIDURIA AND HOMOCYSTINURIA, CBLC TYPE	confirmed	biallelic	MMACHC
1	46598282	46743781	.	.	1	0	21.73	100	MUSCULAR DYSTROPHY-DYSTROGLYCANOPATHY LIMB-GIRDLE TYPE C3	confirmed	biallelic	POMGNT1
1	47661620	47724166	.	.	1	0	13.36	13.05	MICROCEPHALY PRIMARY TYPE 7	probable	biallelic	STIL
1	47724166	47735307	LOSS	PennCNV-DNACopy	1	0.04	100	17.41	MICROCEPHALY PRIMARY TYPE 7	probable	biallelic	STIL
1	47735307	47737772	LOSS	PennCNV-DNACopy	2	0.07	100	3.85	MICROCEPHALY PRIMARY TYPE 7	probable	biallelic	STIL
1	47737772	47738651	LOSS	PennCNV-DNACopy	1	0.04	100	1.37	MICROCEPHALY PRIMARY TYPE 7	probable	biallelic	STIL
1	47738651	47820192	.	.	1	0	50.49	64.32	MICROCEPHALY PRIMARY TYPE 7	probable	biallelic	STIL
1	47829620	47899897	.	.	1	0	2.82	100	CONGENITAL PRIMARY APHAKIA	confirmed	biallelic	FOXE3
1	52836736	52838622	LOSS	PennCNV-DNACopy	1	0.04	6.47	0.39	MEIER-GORLIN SYNDROME 1	confirmed	biallelic	ORC1
1	52838622	52853458	LOSS	PennCNV-DNACopy	2	0.07	100	46.9	MEIER-GORLIN SYNDROME 1	confirmed	biallelic	ORC1
1	52853458	52854179	LOSS	PennCNV-DNACopy	1	0.04	100	2.28	MEIER-GORLIN SYNDROME 1	confirmed	biallelic	ORC1
1	52854179	52961176	.	.	1	0	14.91	50.43	MEIER-GORLIN SYNDROME 1	confirmed	biallelic	ORC1
1	55304970	55505266	.	.	1	0	18.77	100	DESMOSTEROLOSIS	confirmed	biallelic	DHCR24
1	55304970	55505266	.	.	1	0	5.97	100	BARTTER SYNDROME TYPE 4A	confirmed	biallelic	BSND
1	60757629	61542571	.	.	1	0	26.96	35.42	Macrocephaly with intellectual disability	probable	monoallelic	NFIA
1	61542571	61574444	LOSS	PennCNV-DNACopy	1	0.04	100	5.33	Macrocephaly with intellectual disability	probable	monoallelic	NFIA
1	61574444	61831890	.	.	1	0	100	43.08	Macrocephaly with intellectual disability	probable	monoallelic	NFIA
1	61831890	61834548	LOSS	PennCNV-DNACopy	3	0.11	100	0.44	Macrocephaly with intellectual disability	probable	monoallelic	NFIA
1	61834548	62025285	.	.	1	0	49.24	15.72	Macrocephaly with intellectual disability	probable	monoallelic	NFIA
1	62905542	62932120	LOSS	PennCNV-DNACopy	1	0.04	44.11	5.02	EPILEPTIC ENCEPHALOPATHY, EARLY INFANTILE, 23	probable	biallelic	DOCK7
1	62932120	62993823	.	.	1	0	100	26.41	EPILEPTIC ENCEPHALOPATHY, EARLY INFANTILE, 23	probable	biallelic	DOCK7
1	62993823	63018564	LOSS	PennCNV-DNACopy	3	0.11	100	10.59	EPILEPTIC ENCEPHALOPATHY, EARLY INFANTILE, 23	probable	biallelic	DOCK7
1	63018564	63043025	LOSS	PennCNV-DNACopy	1	0.04	100	10.47	EPILEPTIC ENCEPHALOPATHY, EARLY INFANTILE, 23	probable	biallelic	DOCK7
1	63043025	63058120	LOSS	PennCNV-DNACopy	2	0.07	100	6.46	EPILEPTIC ENCEPHALOPATHY, EARLY INFANTILE, 23	probable	biallelic	DOCK7
1	63058120	63067207	LOSS	PennCNV-DNACopy	3	0.11	100	3.89	EPILEPTIC ENCEPHALOPATHY, EARLY INFANTILE, 23	probable	biallelic	DOCK7
1	63067207	63069736	LOSS	PennCNV-DNACopy	4	0.15	100	1.08	EPILEPTIC ENCEPHALOPATHY, EARLY INFANTILE, 23	probable	biallelic	DOCK7
1	63069736	63084474	LOSS	PennCNV-DNACopy	2	0.07	100	6.31	EPILEPTIC ENCEPHALOPATHY, EARLY INFANTILE, 23	probable	biallelic	DOCK7
1	63084474	63096928	LOSS	PennCNV-DNACopy	1	0.04	100	5.33	EPILEPTIC ENCEPHALOPATHY, EARLY INFANTILE, 23	probable	biallelic	DOCK7
1	63096928	63612027	.	.	1	0	11.09	24.44	EPILEPTIC ENCEPHALOPATHY, EARLY INFANTILE, 23	probable	biallelic	DOCK7
1	63619559	63912182	.	.	1	0	24.25	100	ALG6-CDG	confirmed	biallelic	ALG6
1	64036764	64111548	.	.	1	0	70.34	78.55	CONGENITAL DISORDER OF GLYCOSYLATION, TYPE IT	confirmed	biallelic	PGM1
1	64111548	64113079	LOSS	PennCNV-DNACopy	1	0.04	100	2.29	CONGENITAL DISORDER OF GLYCOSYLATION, TYPE IT	confirmed	biallelic	PGM1
1	64113079	64114301	LOSS	PennCNV-DNACopy	2	0.07	100	1.82	CONGENITAL DISORDER OF GLYCOSYLATION, TYPE IT	confirmed	biallelic	PGM1
1	64114301	64120111	LOSS	PennCNV-DNACopy	3	0.11	100	8.68	CONGENITAL DISORDER OF GLYCOSYLATION, TYPE IT	confirmed	biallelic	PGM1
1	64120111	64126450	LOSS	PennCNV-DNACopy	1	0.04	91.58	8.67	CONGENITAL DISORDER OF GLYCOSYLATION, TYPE IT	confirmed	biallelic	PGM1
1	67452482	67572887	.	.	1	0	45.49	100	SCHNECKENBECKEN DYSPLASIA	confirmed	biallelic	SLC35D1
1	68808894	68934661	.	.	1	0	16.81	100	LEBER CONGENITAL AMAUROSIS	confirmed	biallelic	RPE65
1	76178382	76198337	LOSS	PennCNV-DNACopy	1	0.04	41.62	21.12	MEDIUM CHAIN ACYL-COENZYME A DEHYDROGENASE DEFICIENCY	confirmed	biallelic	ACADM
1	76198337	76201891	LOSS	PennCNV-DNACopy	3	0.11	100	9.04	MEDIUM CHAIN ACYL-COENZYME A DEHYDROGENASE DEFICIENCY	confirmed	biallelic	ACADM
1	76201891	76205722	LOSS	PennCNV-DNACopy	5	0.19	100	9.74	MEDIUM CHAIN ACYL-COENZYME A DEHYDROGENASE DEFICIENCY	confirmed	biallelic	ACADM
1	76205722	76215194	LOSS	PennCNV-DNACopy	4	0.15	100	24.08	MEDIUM CHAIN ACYL-COENZYME A DEHYDROGENASE DEFICIENCY	confirmed	biallelic	ACADM
1	76215194	76218856	LOSS	PennCNV-DNACopy	3	0.11	100	9.31	MEDIUM CHAIN ACYL-COENZYME A DEHYDROGENASE DEFICIENCY	confirmed	biallelic	ACADM
1	76218856	76235084	LOSS	PennCNV-DNACopy	1	0.04	64.75	26.72	MEDIUM CHAIN ACYL-COENZYME A DEHYDROGENASE DEFICIENCY	confirmed	biallelic	ACADM
1	92711235	92712176	LOSS,GAIN	PennCNV-DNACopy	6	0.22	23.17	0.41	GLOMUVENOUS MALFORMATIONS	confirmed	monoallelic	GLMN
1	92712176	92716384	LOSS,GAIN	PennCNV-DNACopy	5	0.19	100	8	GLOMUVENOUS MALFORMATIONS	confirmed	monoallelic	GLMN
1	92716384	92725285	LOSS,GAIN	PennCNV-DNACopy	2	0.07	100	16.93	GLOMUVENOUS MALFORMATIONS	confirmed	monoallelic	GLMN
1	92725285	92733966	GAIN	PennCNV-DNACopy	1	0.04	100	16.51	GLOMUVENOUS MALFORMATIONS	confirmed	monoallelic	GLMN
1	92733966	92761486	.	.	1	0	100	52.34	GLOMUVENOUS MALFORMATIONS	confirmed	monoallelic	GLMN
1	92761486	92765960	LOSS	PennCNV-DNACopy	1	0.04	68.1	5.8	GLOMUVENOUS MALFORMATIONS	confirmed	monoallelic	GLMN
1	99972484	100332985	.	.	1	0	4.81	23.46	GLYCOGEN STORAGE DISEASE TYPE III	confirmed	biallelic	AGL
1	100332985	100336361	LOSS	PennCNV-DNACopy	2	0.07	100	4.57	GLYCOGEN STORAGE DISEASE TYPE III	confirmed	biallelic	AGL
1	100336361	100339943	LOSS	PennCNV-DNACopy	3	0.11	100	4.84	GLYCOGEN STORAGE DISEASE TYPE III	confirmed	biallelic	AGL
1	100339943	100340782	LOSS	PennCNV-DNACopy	4	0.15	100	1.13	GLYCOGEN STORAGE DISEASE TYPE III	confirmed	biallelic	AGL
1	100340782	100341391	LOSS	PennCNV-DNACopy	5	0.19	100	0.82	GLYCOGEN STORAGE DISEASE TYPE III	confirmed	biallelic	AGL
1	100341391	100342152	LOSS	PennCNV-DNACopy	2	0.07	100	1.03	GLYCOGEN STORAGE DISEASE TYPE III	confirmed	biallelic	AGL
1	100342152	100354674	LOSS	PennCNV-DNACopy	1	0.04	100	16.94	GLYCOGEN STORAGE DISEASE TYPE III	confirmed	biallelic	AGL
1	100354674	100430720	.	.	1	0	45.9	47.21	GLYCOGEN STORAGE DISEASE TYPE III	confirmed	biallelic	AGL
1	100632949	100750255	.	.	1	0	53.63	100	MAPLE SYRUP URINE DISEASEQ	confirmed	biallelic	DBT
1	103341588	103342871	LOSS	PennCNV-DNACopy	7	0.26	66.17	0.37	FIBROCHONDROGENESIS	confirmed	biallelic	COL11A1
1	103342871	103345315	LOSS	PennCNV-DNACopy	8	0.3	100	1.05	FIBROCHONDROGENESIS	confirmed	biallelic	COL11A1
1	103345315	103347584	LOSS	PennCNV-DNACopy	9	0.33	100	0.98	FIBROCHONDROGENESIS	confirmed	biallelic	COL11A1
1	103347584	103350876	LOSS	PennCNV-DNACopy	10	0.37	100	1.42	FIBROCHONDROGENESIS	confirmed	biallelic	COL11A1
1	103350876	103351854	LOSS	PennCNV-DNACopy	16	0.59	100	0.42	FIBROCHONDROGENESIS	confirmed	biallelic	COL11A1
1	103351854	103352803	LOSS	PennCNV-DNACopy	18	0.67	100	0.41	FIBROCHONDROGENESIS	confirmed	biallelic	COL11A1
1	103352803	103354135	LOSS	PennCNV-DNACopy	31	1.15	100	0.57	FIBROCHONDROGENESIS	confirmed	biallelic	COL11A1
1	103354135	103354428	LOSS,GAIN	PennCNV-DNACopy	34	1.26	100	0.13	FIBROCHONDROGENESIS	confirmed	biallelic	COL11A1
1	103354428	103355059	LOSS,GAIN	PennCNV-DNACopy	37	1.37	100	0.27	FIBROCHONDROGENESIS	confirmed	biallelic	COL11A1
1	103355059	103355765	LOSS,GAIN	PennCNV-DNACopy	38	1.41	100	0.3	FIBROCHONDROGENESIS	confirmed	biallelic	COL11A1
1	103355765	103357812	LOSS,GAIN	PennCNV-DNACopy	38	1.41	100	0.88	FIBROCHONDROGENESIS	confirmed	biallelic	COL11A1
1	103357812	103362638	LOSS,GAIN	PennCNV-DNACopy	39	1.45	100	2.08	FIBROCHONDROGENESIS	confirmed	biallelic	COL11A1
1	103362638	103363224	LOSS,GAIN	PennCNV-DNACopy	44	1.63	100	0.25	FIBROCHONDROGENESIS	confirmed	biallelic	COL11A1
1	103363224	103364248	LOSS,GAIN	PennCNV-DNACopy	46	1.71	100	0.44	FIBROCHONDROGENESIS	confirmed	biallelic	COL11A1
1	103364248	103368694	LOSS,GAIN	PennCNV-DNACopy	40	1.48	100	1.92	FIBROCHONDROGENESIS	confirmed	biallelic	COL11A1
1	103368694	103374195	LOSS,GAIN	PennCNV-DNACopy	34	1.26	100	2.37	FIBROCHONDROGENESIS	confirmed	biallelic	COL11A1
1	103374195	103375336	LOSS,GAIN	PennCNV-DNACopy	32	1.19	100	0.49	FIBROCHONDROGENESIS	confirmed	biallelic	COL11A1
1	103375336	103377744	LOSS	PennCNV-DNACopy	21	0.78	100	1.04	FIBROCHONDROGENESIS	confirmed	biallelic	COL11A1
1	103377744	103379918	LOSS	PennCNV-DNACopy	21	0.78	100	0.94	FIBROCHONDROGENESIS	confirmed	biallelic	COL11A1
1	103379918	103381192	LOSS	PennCNV-DNACopy	20	0.74	100	0.55	FIBROCHONDROGENESIS	confirmed	biallelic	COL11A1
1	103381192	103385430	LOSS	PennCNV-DNACopy	19	0.7	100	1.83	FIBROCHONDROGENESIS	confirmed	biallelic	COL11A1
1	103385430	103390002	LOSS	PennCNV-DNACopy	18	0.67	100	1.97	FIBROCHONDROGENESIS	confirmed	biallelic	COL11A1
1	103390002	103393457	LOSS	PennCNV-DNACopy	16	0.59	100	1.49	FIBROCHONDROGENESIS	confirmed	biallelic	COL11A1
1	103393457	103405892	LOSS	PennCNV-DNACopy	8	0.3	100	5.36	FIBROCHONDROGENESIS	confirmed	biallelic	COL11A1
1	103405892	103410124	LOSS	PennCNV-DNACopy	4	0.15	100	1.82	FIBROCHONDROGENESIS	confirmed	biallelic	COL11A1
1	103410124	103410595	LOSS	PennCNV-DNACopy	6	0.22	100	0.2	FIBROCHONDROGENESIS	confirmed	biallelic	COL11A1
1	103410595	103411895	LOSS	PennCNV-DNACopy	9	0.33	100	0.56	FIBROCHONDROGENESIS	confirmed	biallelic	COL11A1
1	103411895	103412000	LOSS	PennCNV-DNACopy	15	0.56	100	0.05	FIBROCHONDROGENESIS	confirmed	biallelic	COL11A1
1	103412000	103412492	LOSS	PennCNV-DNACopy	16	0.59	100	0.21	FIBROCHONDROGENESIS	confirmed	biallelic	COL11A1
1	103412492	103415461	LOSS	PennCNV-DNACopy	14	0.52	100	1.28	FIBROCHONDROGENESIS	confirmed	biallelic	COL11A1
1	103415461	103418433	LOSS	PennCNV-DNACopy	13	0.48	100	1.28	FIBROCHONDROGENESIS	confirmed	biallelic	COL11A1
1	103418433	103420053	LOSS	PennCNV-DNACopy	9	0.33	100	0.7	FIBROCHONDROGENESIS	confirmed	biallelic	COL11A1
1	103420053	103420718	LOSS	PennCNV-DNACopy	8	0.3	100	0.29	FIBROCHONDROGENESIS	confirmed	biallelic	COL11A1
1	103420718	103421433	LOSS	PennCNV-DNACopy	4	0.15	100	0.31	FIBROCHONDROGENESIS	confirmed	biallelic	COL11A1
1	103421433	103450912	LOSS	PennCNV-DNACopy	1	0.04	100	12.7	FIBROCHONDROGENESIS	confirmed	biallelic	COL11A1
1	103450912	103461175	LOSS	PennCNV-DNACopy	2	0.07	100	4.42	FIBROCHONDROGENESIS	confirmed	biallelic	COL11A1
1	103461175	103462386	LOSS	PennCNV-DNACopy	4	0.15	100	0.52	FIBROCHONDROGENESIS	confirmed	biallelic	COL11A1
1	103462386	103463976	LOSS	PennCNV-DNACopy	9	0.33	100	0.69	FIBROCHONDROGENESIS	confirmed	biallelic	COL11A1
1	103463976	103465541	LOSS	PennCNV-DNACopy	10	0.37	100	0.67	FIBROCHONDROGENESIS	confirmed	biallelic	COL11A1
1	103465541	103468332	LOSS	PennCNV-DNACopy	11	0.41	100	1.2	FIBROCHONDROGENESIS	confirmed	biallelic	COL11A1
1	103468332	103475122	LOSS	PennCNV-DNACopy	14	0.52	100	2.93	FIBROCHONDROGENESIS	confirmed	biallelic	COL11A1
1	103475122	103481285	LOSS	PennCNV-DNACopy	13	0.48	100	2.66	FIBROCHONDROGENESIS	confirmed	biallelic	COL11A1
1	103481285	103482930	LOSS	PennCNV-DNACopy	12	0.45	100	0.71	FIBROCHONDROGENESIS	confirmed	biallelic	COL11A1
1	103482930	103483637	LOSS	PennCNV-DNACopy	9	0.33	100	0.3	FIBROCHONDROGENESIS	confirmed	biallelic	COL11A1
1	103483637	103491163	LOSS	PennCNV-DNACopy	8	0.3	100	3.24	FIBROCHONDROGENESIS	confirmed	biallelic	COL11A1
1	103491163	103540265	LOSS	PennCNV-DNACopy	1	0.04	100	21.16	FIBROCHONDROGENESIS	confirmed	biallelic	COL11A1
1	103540265	104063941	.	.	1	0	6.45	14.56	FIBROCHONDROGENESIS	confirmed	biallelic	COL11A1
1	108657934	109179119	.	.	1	0	12.82	100	Gorlin-Chaudhry-Moss syndrome (GCMS); Syndrome with Hypertrichosis, Progeroid Appearance, and Mitochondrial Dysfunction	confirmed	monoallelic	SLC25A24
1	109395584	109428295	.	.	1	0	31.56	17.44	CHUDLEY-MCCULLOUGH SYNDROME	confirmed	biallelic	GPSM2
1	109428295	109456983	LOSS	PennCNV-DNACopy	1	0.04	100	48.46	CHUDLEY-MCCULLOUGH SYNDROME	confirmed	biallelic	GPSM2
1	109456983	109494801	.	.	1	0	53.37	34.1	CHUDLEY-MCCULLOUGH SYNDROME	confirmed	biallelic	GPSM2
1	109602378	109606882	LOSS	PennCNV-DNACopy	2	0.07	2.69	1.02	Autosomal-Recessive Intellectual Disability and Microcephaly	probable	biallelic	TAF13
1	109606882	109741244	.	.	1	0	8.74	98.98	Autosomal-Recessive Intellectual Disability and Microcephaly	probable	biallelic	TAF13
1	110082188	110091330	LOSS	PennCNV-DNACopy	1	0.04	1.07	0.14	AURICULOCONDYLAR SYNDROME	confirmed	monoallelic	GNAI3
1	110091330	110150159	.	.	1	0	100	84.39	AURICULOCONDYLAR SYNDROME	confirmed	monoallelic	GNAI3
1	110150159	110162918	LOSS	PennCNV-DNACopy	1	0.04	3.61	3.77	PONTOCEREBELLAR HYPOPLASIA	confirmed	biallelic	AMPD2
1	110150159	110162918	LOSS	PennCNV-DNACopy	1	0.04	84.52	15.47	AURICULOCONDYLAR SYNDROME	confirmed	monoallelic	GNAI3
1	110162918	110169190	LOSS	PennCNV-DNACopy	2	0.07	100	51.35	PONTOCEREBELLAR HYPOPLASIA	confirmed	biallelic	AMPD2
1	110169190	110169450	LOSS	PennCNV-DNACopy	3	0.11	100	2.13	PONTOCEREBELLAR HYPOPLASIA	confirmed	biallelic	AMPD2
1	110169450	110170896	LOSS	PennCNV-DNACopy	2	0.07	100	11.84	PONTOCEREBELLAR HYPOPLASIA	confirmed	biallelic	AMPD2
1	110170896	110203823	.	.	1	0	11.47	30.92	PONTOCEREBELLAR HYPOPLASIA	confirmed	biallelic	AMPD2
1	110474695	110651633	.	.	1	0	6.05	100	FRONTONASAL DYSPLASIA TYPE 1	confirmed	biallelic	ALX3
1	110656229	110737204	.	.	1	0	54.46	85.27	MENTAL RETARDATION, AUTOSOMAL RECESSIVE 48	probable	biallelic	SLC6A17
1	110737204	110740791	LOSS	PennCNV-DNACopy	1	0.04	100	6.94	MENTAL RETARDATION, AUTOSOMAL RECESSIVE 48	probable	biallelic	SLC6A17
1	110740791	110741016	LOSS,GAIN	PennCNV-DNACopy	2	0.07	100	0.44	MENTAL RETARDATION, AUTOSOMAL RECESSIVE 48	probable	biallelic	SLC6A17
1	110741016	110742615	LOSS,GAIN	PennCNV-DNACopy	4	0.15	100	3.09	MENTAL RETARDATION, AUTOSOMAL RECESSIVE 48	probable	biallelic	SLC6A17
1	110742615	110744181	LOSS,GAIN	PennCNV-DNACopy	3	0.11	100	3.03	MENTAL RETARDATION, AUTOSOMAL RECESSIVE 48	probable	biallelic	SLC6A17
1	110744181	110750210	LOSS	PennCNV-DNACopy	2	0.07	10.67	1.24	MENTAL RETARDATION, AUTOSOMAL RECESSIVE 48	probable	biallelic	SLC6A17
1	111061653	111369934	.	.	1	0	12.29	100	EPILEPTIC ENCEPHALOPATHY Loss-of-function	confirmed	monoallelic	KCNA2
1	113573826	113658913	GAIN	All3	1	0.04	50.63	72.96	UROFACIAL SYNDROME	probable	biallelic	LRIG2
1	113658913	113665361	GAIN	All3	3	0.11	100	10.92	UROFACIAL SYNDROME	probable	biallelic	LRIG2
1	113665361	113671013	LOSS,GAIN	All3	4	0.15	100	9.57	UROFACIAL SYNDROME	probable	biallelic	LRIG2
1	113671013	113734034	GAIN	All3	3	0.11	6.14	6.55	UROFACIAL SYNDROME	probable	biallelic	LRIG2
1	114414169	114999861	.	.	1	0	1.76	100	CEREBRAL PALSY SPASTIC QUADRIPLEGIC TYPE 5	probable	biallelic	AP4B1
1	115245174	115259768	.	.	1	0	85.14	100	NOONAN SYNDROME TYPE 6	confirmed	monoallelic	NRAS
1	115537933	116137190	.	.	1	0	0.75	100	HYPOTHRYOIDISM, CONGENITAL, NONGOITROUS 4	confirmed	biallelic	TSHB
1	116140952	116485734	.	.	1	0	16.32	100	NEURAL TUBE DEFECTS	possible	monoallelic	VANGL1
1	119298157	120004075	.	.	1	0	15.09	100	Cousin Syndrome; Craniofacial Dysmorphism, Hypoplasia of Scapula and Pelvis, and Short Stature	confirmed	biallelic	TBX15
1	120167798	120284519	.	.	1	0	80.09	97.57	PHOSPHOGLYCERATE DEHYDROGENASE DEFICIENCY	confirmed	biallelic	PHGDH
1	120284519	120284988	LOSS	PennCNV-DNACopy	1	0.04	100	0.49	PHOSPHOGLYCERATE DEHYDROGENASE DEFICIENCY	confirmed	biallelic	PHGDH
1	120284988	120285546	LOSS	PennCNV-DNACopy	2	0.07	100	0.58	PHOSPHOGLYCERATE DEHYDROGENASE DEFICIENCY	confirmed	biallelic	PHGDH
1	120285546	120286644	LOSS	PennCNV-DNACopy	1	0.04	100	1.15	PHOSPHOGLYCERATE DEHYDROGENASE DEFICIENCY	confirmed	biallelic	PHGDH
1	120286644	120464998	.	.	1	0	11.72	100	3-HYDROXY-3-METHYLGLUTARYL-COA SYNTHASE 2 DEFICIENCY	confirmed	biallelic	HMGCS2
1	120286644	120464998	.	.	1	0	0.11	0.21	PHOSPHOGLYCERATE DEHYDROGENASE DEFICIENCY	confirmed	biallelic	PHGDH
1	120286644	120464998	.	.	1	0	6.07	6.85	HAJDU-CHENEY SYNDROME	confirmed	monoallelic	NOTCH2
1	120464998	120468201	LOSS	PennCNV-DNACopy	1	0.04	100	2.03	HAJDU-CHENEY SYNDROME	confirmed	monoallelic	NOTCH2
1	120468201	120471739	LOSS	PennCNV-DNACopy	3	0.11	100	2.24	HAJDU-CHENEY SYNDROME	confirmed	monoallelic	NOTCH2
1	120471739	120474899	LOSS	PennCNV-DNACopy	2	0.07	100	2	HAJDU-CHENEY SYNDROME	confirmed	monoallelic	NOTCH2
1	120474899	120480394	LOSS	PennCNV-DNACopy	1	0.04	100	3.48	HAJDU-CHENEY SYNDROME	confirmed	monoallelic	NOTCH2
1	120480394	120492006	LOSS	PennCNV-DNACopy	2	0.07	100	7.35	HAJDU-CHENEY SYNDROME	confirmed	monoallelic	NOTCH2
1	120492006	120497840	LOSS	PennCNV-DNACopy	1	0.04	100	3.69	HAJDU-CHENEY SYNDROME	confirmed	monoallelic	NOTCH2
1	120497840	120515760	.	.	1	0	100	11.34	HAJDU-CHENEY SYNDROME	confirmed	monoallelic	NOTCH2
1	120515760	120531321	GAIN	DNACopy-VanillaICE	1	0.04	100	9.84	HAJDU-CHENEY SYNDROME	confirmed	monoallelic	NOTCH2
1	120531321	120683812	.	.	1	0	53.06	51.19	HAJDU-CHENEY SYNDROME	confirmed	monoallelic	NOTCH2
1	145474968	145557535	.	.	1	0	7.24	100	THROMBOCYTOPENIA-ABSENT RADIUS SYNDROME	confirmed	biallelic	RBM8A
1	145474968	145557535	.	.	1	0	9.06	100	Peroxisome biogenesis disorder 14B	confirmed	biallelic	PEX11B
1	147092372	147388953	LOSS	All3	4	0.15	0.44	100	CATARACT-MICROCORNEA SYNDROME	confirmed	monoallelic	GJA8
1	149873982	150123132	.	.	1	0	2.02	100	ACROFACIAL DYSOSTOSIS 1, NAGER TYPE	confirmed	monoallelic	SF3B4
1	150722511	150951477	.	.	1	0	5.29	100	PYCNODYSOSTOSIS	confirmed	biallelic	CTSK
1	150958836	151015495	.	.	1	0	48.07	100	PEHO Like condition	probable	biallelic	PRUNE1
1	151345119	151399804	.	.	1	0	44.99	43.36	INTELLECTUAL DISABILITY	confirmed	monoallelic	POGZ
1	151399804	151402045	LOSS	PennCNV-DNACopy	1	0.04	100	3.95	INTELLECTUAL DISABILITY	confirmed	monoallelic	POGZ
1	151402045	151491026	.	.	1	0	33.6	52.69	INTELLECTUAL DISABILITY	confirmed	monoallelic	POGZ
1	152230121	152305530	.	.	1	0	30.54	100	ICHTHYOSIS VULGARIS	possible	biallelic	FLG
1	153772590	153792132	.	.	1	0	76.41	12.63	NONSPECIFIC SEVERE ID	confirmed	monoallelic	GATAD2B
1	153792132	153801098	LOSS	PennCNV-DNACopy	1	0.04	100	7.58	NONSPECIFIC SEVERE ID	confirmed	monoallelic	GATAD2B
1	153801098	153809865	.	.	1	0	100	7.41	NONSPECIFIC SEVERE ID	confirmed	monoallelic	GATAD2B
1	153809865	153816049	LOSS	PennCNV-DNACopy	2	0.07	100	5.23	NONSPECIFIC SEVERE ID	confirmed	monoallelic	GATAD2B
1	153816049	153819760	LOSS	PennCNV-DNACopy	3	0.11	100	3.14	NONSPECIFIC SEVERE ID	confirmed	monoallelic	GATAD2B
1	153819760	153898947	.	.	1	0	95.59	64.01	NONSPECIFIC SEVERE ID	confirmed	monoallelic	GATAD2B
1	154236624	154307630	.	.	1	0	4.74	100	NEUTROPENIA, SEVERE CONGENITAL 3, AUTOSOMAL RECESSIVE	confirmed	biallelic	HAX1
1	154516983	154594690	.	.	1	0	15.76	100	NOCTURNAL FRONTAL LOBE EPILEPSY, AUTOSOMAL DOMINANT	probable	monoallelic	CHRNB2
1	154516983	154594690	.	.	1	0	51.67	87.47	DYSCHROMATOSIS SYMMETRICA HEREDITARIA 1	confirmed	monoallelic	ADAR
1	154594690	154602784	GAIN	All3	1	0.04	71.04	12.53	DYSCHROMATOSIS SYMMETRICA HEREDITARIA 1	confirmed	monoallelic	ADAR
1	154946780	154960651	LOSS	PennCNV-DNACopy	3	0.11	34.78	49.43	Riboflavin-Responsive and Non-responsive Multiple Acyl-CoA Dehydrogenase and Combined Respiratory-Chain Deficiency.	confirmed	biallelic	FLAD1
1	154960651	154961458	LOSS	PennCNV-DNACopy	4	0.15	100	8.27	Riboflavin-Responsive and Non-responsive Multiple Acyl-CoA Dehydrogenase and Combined Respiratory-Chain Deficiency.	confirmed	biallelic	FLAD1
1	154961458	154970721	LOSS	PennCNV-DNACopy	3	0.11	44.58	42.31	Riboflavin-Responsive and Non-responsive Multiple Acyl-CoA Dehydrogenase and Combined Respiratory-Chain Deficiency.	confirmed	biallelic	FLAD1
1	155106697	155114774	LOSS	PennCNV-DNACopy	1	0.04	8.73	100	CONGENITAL DISORDER OF GLYCOSYLATION TYPE 1O	probable	biallelic	DPM3
1	155201713	155205047	LOSS,GAIN	All3,PennCNV-DNACopy,PennCNV-VanillaICE	55	2.04	24.15	7.86	GAUCHER DISEASE TYPE 3C	both DD and IF	biallelic	GBA
1	155205047	155205495	LOSS,GAIN	All3,PennCNV-DNACopy	29	1.08	100	4.37	GAUCHER DISEASE TYPE 3C	both DD and IF	biallelic	GBA
1	155205495	155205516	LOSS,GAIN	All3,PennCNV-DNACopy	28	1.04	100	0.2	GAUCHER DISEASE TYPE 3C	both DD and IF	biallelic	GBA
1	155205516	155206096	LOSS,GAIN	All3,PennCNV-DNACopy	26	0.96	100	5.66	GAUCHER DISEASE TYPE 3C	both DD and IF	biallelic	GBA
1	155206096	155206341	LOSS,GAIN	All3,PennCNV-DNACopy	24	0.89	100	2.39	GAUCHER DISEASE TYPE 3C	both DD and IF	biallelic	GBA
1	155206341	155207367	LOSS,GAIN	All3,PennCNV-DNACopy	21	0.78	100	10.01	GAUCHER DISEASE TYPE 3C	both DD and IF	biallelic	GBA
1	155207367	155207997	LOSS,GAIN	All3,PennCNV-DNACopy	20	0.74	100	6.15	GAUCHER DISEASE TYPE 3C	both DD and IF	biallelic	GBA
1	155207997	155208047	LOSS,GAIN	All3,PennCNV-DNACopy	18	0.67	100	0.49	GAUCHER DISEASE TYPE 3C	both DD and IF	biallelic	GBA
1	155208047	155208414	LOSS,GAIN	All3,PennCNV-DNACopy	16	0.59	100	3.58	GAUCHER DISEASE TYPE 3C	both DD and IF	biallelic	GBA
1	155208414	155216421	.	.	1	0	75.88	59.29	GAUCHER DISEASE TYPE 3C	both DD and IF	biallelic	GBA
1	155300291	155358506	.	.	1	0	91.81	23.49	INTELLECTUAL DISABILITY	probable	monoallelic	ASH1L
1	155358506	155394011	LOSS	PennCNV-DNACopy	1	0.04	100	15.6	INTELLECTUAL DISABILITY	probable	monoallelic	ASH1L
1	155394011	155656398	.	.	1	0	52.82	60.91	INTELLECTUAL DISABILITY	probable	monoallelic	ASH1L
1	155677223	155757287	.	.	1	0	47.26	34.48	AUTOSOMAL RECESSIVE MENTAL RETARDATION	possible	biallelic	GON4L
1	155757287	155779031	LOSS	PennCNV-DNACopy	2	0.07	100	19.81	AUTOSOMAL RECESSIVE MENTAL RETARDATION	possible	biallelic	GON4L
1	155779031	155904707	.	.	1	0	39.91	45.71	AUTOSOMAL RECESSIVE MENTAL RETARDATION	possible	biallelic	GON4L
1	155779031	155904707	.	.	1	0	10.82	100	NOONAN SYNDROME 8	confirmed	monoallelic	RIT1
1	156035856	156214492	.	.	1	0	32.2	100	MUSCULAR DYSTROPHY CONGENITAL LMNA-RELATED	both DD and IF	monoallelic	LMNA
1	156526467	156561933	.	.	1	0	1.07	14.97	Lethal Neurometabolic Disorder of Early Childhood	probable	biallelic	NAXE
1	156561933	156562862	LOSS	PennCNV-DNACopy	3	0.11	100	36.6	Lethal Neurometabolic Disorder of Early Childhood	probable	biallelic	NAXE
1	156562862	156564606	LOSS	PennCNV-DNACopy	4	0.15	70.47	48.42	Lethal Neurometabolic Disorder of Early Childhood	probable	biallelic	NAXE
1	156715936	156809206	.	.	1	0	25.47	35.89	CONGENITAL INSENSITIVITY TO PAIN WITH ANHIDROSIS	confirmed	biallelic	NTRK1
1	156809206	156809883	LOSS	PennCNV-DNACopy	3	0.11	100	1.02	CONGENITAL INSENSITIVITY TO PAIN WITH ANHIDROSIS	confirmed	biallelic	NTRK1
1	156809883	156814027	LOSS	PennCNV-DNACopy	5	0.19	100	6.26	CONGENITAL INSENSITIVITY TO PAIN WITH ANHIDROSIS	confirmed	biallelic	NTRK1
1	156814027	156814868	LOSS	PennCNV-DNACopy	6	0.22	100	1.27	CONGENITAL INSENSITIVITY TO PAIN WITH ANHIDROSIS	confirmed	biallelic	NTRK1
1	156814868	156819216	LOSS	PennCNV-DNACopy	8	0.3	100	6.57	CONGENITAL INSENSITIVITY TO PAIN WITH ANHIDROSIS	confirmed	biallelic	NTRK1
1	156819216	156821759	LOSS	PennCNV-DNACopy	7	0.26	100	3.84	CONGENITAL INSENSITIVITY TO PAIN WITH ANHIDROSIS	confirmed	biallelic	NTRK1
1	156821759	156823805	LOSS	PennCNV-DNACopy	10	0.37	100	3.09	CONGENITAL INSENSITIVITY TO PAIN WITH ANHIDROSIS	confirmed	biallelic	NTRK1
1	156823805	156824054	LOSS	PennCNV-DNACopy	9	0.33	100	0.38	CONGENITAL INSENSITIVITY TO PAIN WITH ANHIDROSIS	confirmed	biallelic	NTRK1
1	156824054	156855079	.	.	1	0	88.92	41.68	CONGENITAL INSENSITIVITY TO PAIN WITH ANHIDROSIS	confirmed	biallelic	NTRK1
1	159904358	159998146	.	.	1	0	0.73	15.84	Glycosylphosphatidylinositol deficiency	possible	biallelic	PIGM
1	159904358	159998146	.	.	1	0	31.67	41.35	SEIZURES-SENSORINEURAL DEAFNESS-ATAXIA-MENTAL RETARDATION-ELECTROLYTE IMBALANCE	confirmed	biallelic	KCNJ10
1	159998146	160001904	LOSS	All3,PennCNV-DNACopy,PennCNV-VanillaICE	35	1.3	96.73	84.16	Glycosylphosphatidylinositol deficiency	possible	biallelic	PIGM
1	159998146	160001904	LOSS	All3,PennCNV-DNACopy,PennCNV-VanillaICE	35	1.3	100	5.23	SEIZURES-SENSORINEURAL DEAFNESS-ATAXIA-MENTAL RETARDATION-ELECTROLYTE IMBALANCE	confirmed	biallelic	KCNJ10
1	160001904	160006809	LOSS	All3,PennCNV-DNACopy,PennCNV-VanillaICE	33	1.22	100	6.83	SEIZURES-SENSORINEURAL DEAFNESS-ATAXIA-MENTAL RETARDATION-ELECTROLYTE IMBALANCE	confirmed	biallelic	KCNJ10
1	160006809	160009419	LOSS	PennCNV-VanillaICE	1	0.04	100	3.63	SEIZURES-SENSORINEURAL DEAFNESS-ATAXIA-MENTAL RETARDATION-ELECTROLYTE IMBALANCE	confirmed	biallelic	KCNJ10
1	160009419	160061384	.	.	1	0	59.37	42.95	SEIZURES-SENSORINEURAL DEAFNESS-ATAXIA-MENTAL RETARDATION-ELECTROLYTE IMBALANCE	confirmed	biallelic	KCNJ10
1	160246485	160255201	LOSS	All3	1	0.04	95.63	100	ZELLWEGER SYNDROME	confirmed	biallelic	PEX19
1	161018009	161046218	.	.	1	0	19.26	29.21	ECTODERMAL DYSPLASIA-SYNDACTYLY SYNDROME 1	confirmed	biallelic	NECTIN4
1	161046218	161047358	LOSS	PennCNV-DNACopy	2	0.07	100	6.13	ECTODERMAL DYSPLASIA-SYNDACTYLY SYNDROME 1	confirmed	biallelic	NECTIN4
1	161047358	161049662	LOSS	PennCNV-DNACopy	3	0.11	100	12.38	ECTODERMAL DYSPLASIA-SYNDACTYLY SYNDROME 1	confirmed	biallelic	NECTIN4
1	161049662	161056215	.	.	1	0	100	35.22	ECTODERMAL DYSPLASIA-SYNDACTYLY SYNDROME 1	confirmed	biallelic	NECTIN4
1	161056215	161057909	LOSS	PennCNV-DNACopy	1	0.04	100	9.11	ECTODERMAL DYSPLASIA-SYNDACTYLY SYNDROME 1	confirmed	biallelic	NECTIN4
1	161057909	161066446	.	.	1	0	17.34	7.95	ECTODERMAL DYSPLASIA-SYNDACTYLY SYNDROME 1	confirmed	biallelic	NECTIN4
1	161123156	161123804	LOSS,GAIN	PennCNV-DNACopy	2	0.07	40.59	5.15	Severe early-onset encephalopathy with progressive microcephaly	confirmed	NA	UFC1
1	161123804	161139738	LOSS	PennCNV-DNACopy	1	0.04	30.39	94.85	Severe early-onset encephalopathy with progressive microcephaly	confirmed	NA	UFC1
1	161168120	161202473	.	.	1	0	8.79	34.94	EHMT1-LIKE INTELLECTUAL DISABILITY	possible	monoallelic	NR1I3
1	161202473	161204538	LOSS	PennCNV-DNACopy	3	0.11	100	23.91	EHMT1-LIKE INTELLECTUAL DISABILITY	possible	monoallelic	NR1I3
1	161204538	161205693	LOSS	PennCNV-DNACopy	1	0.04	100	13.37	EHMT1-LIKE INTELLECTUAL DISABILITY	possible	monoallelic	NR1I3
1	161205693	161269157	.	.	1	0	3.78	27.78	EHMT1-LIKE INTELLECTUAL DISABILITY	possible	monoallelic	NR1I3
1	162452803	163226678	.	.	1	0	20.02	100	SPONDYLOEPIMETAPHYSEAL DYSPLASIA SHORT LIMB-HAND TYPE	confirmed	biallelic	DDR2
1	165676784	165695431	.	.	1	0	10.2	1.84	CRANIOFACIAL DYSMORPHISM, SKELETAL ANOMALIES, AND MENTAL RETARDATION SYNDROME	confirmed	biallelic	TMCO1
1	165695431	165696909	LOSS	PennCNV-DNACopy	2	0.07	100	1.43	CRANIOFACIAL DYSMORPHISM, SKELETAL ANOMALIES, AND MENTAL RETARDATION SYNDROME	confirmed	biallelic	TMCO1
1	165696909	165731665	LOSS	PennCNV-DNACopy	3	0.11	100	33.59	CRANIOFACIAL DYSMORPHISM, SKELETAL ANOMALIES, AND MENTAL RETARDATION SYNDROME	confirmed	biallelic	TMCO1
1	165731665	165735015	LOSS	PennCNV-DNACopy	2	0.07	100	3.24	CRANIOFACIAL DYSMORPHISM, SKELETAL ANOMALIES, AND MENTAL RETARDATION SYNDROME	confirmed	biallelic	TMCO1
1	165735015	165743081	LOSS	PennCNV-DNACopy	1	0.04	100	7.8	CRANIOFACIAL DYSMORPHISM, SKELETAL ANOMALIES, AND MENTAL RETARDATION SYNDROME	confirmed	biallelic	TMCO1
1	165743081	165899945	.	.	1	0	34.37	52.11	CRANIOFACIAL DYSMORPHISM, SKELETAL ANOMALIES, AND MENTAL RETARDATION SYNDROME	confirmed	biallelic	TMCO1
1	170387134	170632575	.	.	1	0	8.69	100	Geroderma osteodysplasticum	confirmed	biallelic	GORAB
1	170387134	170632575	.	.	1	0	0.12	0.39	AGNATHIA-OTOCEPHALY COMPLEX monoallelic	possible	monoallelic	PRRX1
1	170632575	170633397	LOSS	PennCNV-DNACopy	1	0.04	100	1.08	AGNATHIA-OTOCEPHALY COMPLEX monoallelic	possible	monoallelic	PRRX1
1	170633397	170636705	LOSS	PennCNV-DNACopy	2	0.07	100	4.34	AGNATHIA-OTOCEPHALY COMPLEX monoallelic	possible	monoallelic	PRRX1
1	170636705	170637481	LOSS	PennCNV-DNACopy	1	0.04	100	1.02	AGNATHIA-OTOCEPHALY COMPLEX monoallelic	possible	monoallelic	PRRX1
1	170637481	170847097	.	.	1	0	33.91	93.17	AGNATHIA-OTOCEPHALY COMPLEX monoallelic	possible	monoallelic	PRRX1
1	171250146	171613756	.	.	1	0	2.53	53.28	PRIMARY CONGENITAL GLAUCOMA TYPE 3A	possible	monoallelic	MYOC
1	171613756	171618656	LOSS	PennCNV-DNACopy	1	0.04	100	28.38	PRIMARY CONGENITAL GLAUCOMA TYPE 3A	possible	monoallelic	MYOC
1	171618656	171750439	.	.	1	0	2.4	18.34	PRIMARY CONGENITAL GLAUCOMA TYPE 3A	possible	monoallelic	MYOC
1	173789507	173799877	LOSS	PennCNV-DNACopy	1	0.04	60.14	18.32	LEUKOENCEPHALOPATHY WITH BRAINSTEM AND SPINAL CORD INVOLVEMENT AND LACTATE ELEVATION	both DD and IF	biallelic	DARS2
1	173799877	173826363	LOSS	PennCNV-DNACopy	2	0.07	100	77.8	LEUKOENCEPHALOPATHY WITH BRAINSTEM AND SPINAL CORD INVOLVEMENT AND LACTATE ELEVATION	both DD and IF	biallelic	DARS2
1	173826363	173828131	LOSS	PennCNV-DNACopy	1	0.04	74.72	3.88	LEUKOENCEPHALOPATHY WITH BRAINSTEM AND SPINAL CORD INVOLVEMENT AND LACTATE ELEVATION	both DD and IF	biallelic	DARS2
1	179335366	179679600	.	.	1	0	7.38	100	NEPHROTIC SYNDROME, TYPE 2	confirmed	biallelic	NPHS2
1	180197748	180199545	LOSS	PennCNV-DNACopy	1	0.04	6.96	0.26	LHX4-RELATED COMBINED PITUITARY HORMONE DEFICIENCY	confirmed	monoallelic	LHX4
1	180199545	180200910	LOSS	PennCNV-DNACopy	2	0.07	100	2.8	LHX4-RELATED COMBINED PITUITARY HORMONE DEFICIENCY	confirmed	monoallelic	LHX4
1	180200910	180209356	LOSS	PennCNV-DNACopy	1	0.04	100	17.34	LHX4-RELATED COMBINED PITUITARY HORMONE DEFICIENCY	confirmed	monoallelic	LHX4
1	180209356	180219839	.	.	1	0	100	21.53	LHX4-RELATED COMBINED PITUITARY HORMONE DEFICIENCY	confirmed	monoallelic	LHX4
1	180219839	180221068	LOSS	PennCNV-DNACopy	1	0.04	100	2.52	LHX4-RELATED COMBINED PITUITARY HORMONE DEFICIENCY	confirmed	monoallelic	LHX4
1	180221068	180223735	LOSS	PennCNV-DNACopy	3	0.11	100	5.48	LHX4-RELATED COMBINED PITUITARY HORMONE DEFICIENCY	confirmed	monoallelic	LHX4
1	180223735	180226036	LOSS	PennCNV-DNACopy	6	0.22	100	4.73	LHX4-RELATED COMBINED PITUITARY HORMONE DEFICIENCY	confirmed	monoallelic	LHX4
1	180226036	180227186	LOSS	PennCNV-DNACopy	2	0.07	100	2.36	LHX4-RELATED COMBINED PITUITARY HORMONE DEFICIENCY	confirmed	monoallelic	LHX4
1	180227186	180227658	LOSS	PennCNV-DNACopy	3	0.11	100	0.97	LHX4-RELATED COMBINED PITUITARY HORMONE DEFICIENCY	confirmed	monoallelic	LHX4
1	180227658	180227787	LOSS	PennCNV-DNACopy	4	0.15	100	0.26	LHX4-RELATED COMBINED PITUITARY HORMONE DEFICIENCY	confirmed	monoallelic	LHX4
1	180227787	180228544	LOSS	PennCNV-DNACopy	5	0.19	100	1.55	LHX4-RELATED COMBINED PITUITARY HORMONE DEFICIENCY	confirmed	monoallelic	LHX4
1	180228544	180230081	LOSS	PennCNV-DNACopy	89	3.3	100	3.16	LHX4-RELATED COMBINED PITUITARY HORMONE DEFICIENCY	confirmed	monoallelic	LHX4
1	180230081	180231026	LOSS	PennCNV-DNACopy	7	0.26	100	1.94	LHX4-RELATED COMBINED PITUITARY HORMONE DEFICIENCY	confirmed	monoallelic	LHX4
1	180231026	180231837	LOSS	PennCNV-DNACopy	4	0.15	100	1.67	LHX4-RELATED COMBINED PITUITARY HORMONE DEFICIENCY	confirmed	monoallelic	LHX4
1	180231837	180232398	LOSS	PennCNV-DNACopy	2	0.07	100	1.15	LHX4-RELATED COMBINED PITUITARY HORMONE DEFICIENCY	confirmed	monoallelic	LHX4
1	180232398	180333660	.	.	1	0	15.52	32.28	LHX4-RELATED COMBINED PITUITARY HORMONE DEFICIENCY	confirmed	monoallelic	LHX4
1	180232398	180333660	.	.	1	0	75.35	35.53	AUTOSOMAL RECESSIVE MENTAL RETARDATION	possible	biallelic	ACBD6
1	180333660	180334773	LOSS	PennCNV-DNACopy	1	0.04	100	0.52	AUTOSOMAL RECESSIVE MENTAL RETARDATION	possible	biallelic	ACBD6
1	180334773	180340648	LOSS	PennCNV-DNACopy	2	0.07	100	2.74	AUTOSOMAL RECESSIVE MENTAL RETARDATION	possible	biallelic	ACBD6
1	180340648	180340706	LOSS	PennCNV-DNACopy	1	0.04	100	0.03	AUTOSOMAL RECESSIVE MENTAL RETARDATION	possible	biallelic	ACBD6
1	180340706	180397772	.	.	1	0	100	26.58	AUTOSOMAL RECESSIVE MENTAL RETARDATION	possible	biallelic	ACBD6
1	180397772	180413890	LOSS	PennCNV-DNACopy	1	0.04	100	7.51	AUTOSOMAL RECESSIVE MENTAL RETARDATION	possible	biallelic	ACBD6
1	180413890	180546296	.	.	1	0	43.95	27.1	AUTOSOMAL RECESSIVE MENTAL RETARDATION	possible	biallelic	ACBD6
1	181184973	182024432	.	.	1	0	38.66	100	Epileptic Encephalopathy with Contractures, Macrocephaly, and Dyskinesia	probable	monoallelic	CACNA1E
1	182319534	182551266	.	.	1	0	4.53	100	CONGENITAL SYSTEMIC GLUTAMINE DEFICIENCY	confirmed	biallelic	GLUL
1	183607348	184669827	.	.	1	0	2.12	100	Pontocerebellar Hypoplasia and Progressive Microcephaly	probable	biallelic	TSEN15
1	197053141	197059864	LOSS	PennCNV-DNACopy	8	0.3	98.27	10.56	PRIMARY AUTOSOMAL RECESSIVE MICROCEPHALY	confirmed	biallelic	ASPM
1	197059864	197063292	LOSS	PennCNV-DNACopy	6	0.22	100	5.48	PRIMARY AUTOSOMAL RECESSIVE MICROCEPHALY	confirmed	biallelic	ASPM
1	197063292	197069932	LOSS	PennCNV-DNACopy	1	0.04	100	10.61	PRIMARY AUTOSOMAL RECESSIVE MICROCEPHALY	confirmed	biallelic	ASPM
1	197069932	197094030	.	.	1	0	100	38.52	PRIMARY AUTOSOMAL RECESSIVE MICROCEPHALY	confirmed	biallelic	ASPM
1	197094030	197102681	LOSS	PennCNV-DNACopy	1	0.04	100	13.83	PRIMARY AUTOSOMAL RECESSIVE MICROCEPHALY	confirmed	biallelic	ASPM
1	197102681	197490534	.	.	1	0	3.39	21.01	PRIMARY AUTOSOMAL RECESSIVE MICROCEPHALY	confirmed	biallelic	ASPM
1	197102681	197490534	.	.	1	0	54.21	100	LEBER CONGENITAL AMAUROSIS 8	confirmed	biallelic	CRB1
1	200222777	200613555	.	.	1	0	5.25	44.56	OROFACIODIGITAL SYNDROME	probable	biallelic	DDX59
1	200613555	200618332	LOSS	PennCNV-DNACopy	1	0.04	100	10.37	OROFACIODIGITAL SYNDROME	probable	biallelic	DDX59
1	200618332	200816348	.	.	1	0	10.49	45.07	OROFACIODIGITAL SYNDROME	probable	biallelic	DDX59
1	202288462	202302232	.	.	1	0	10.52	14.03	FANCONI ANEMIA, COMPLEMENTATION GROUP T	probable	biallelic	UBE2T
1	202302232	202308344	LOSS	PennCNV-DNACopy	1	0.04	100	59.2	FANCONI ANEMIA, COMPLEMENTATION GROUP T	probable	biallelic	UBE2T
1	202308344	202890605	.	.	1	0	0.47	26.77	FANCONI ANEMIA, COMPLEMENTATION GROUP T	probable	biallelic	UBE2T
1	202308344	202890605	.	.	1	0	14.59	100	Autism	possible	monoallelic	KDM5B
1	203659776	203968185	.	.	1	0	2.9	100	AUTOSOMAL-DOMINANT HYPOTRICHOSIS SIMPLEX	probable	monoallelic	SNRPE
1	204106341	204379024	.	.	1	0	2.39	77.45	Severe microcephaly, short stature and intellectual disability	possible	biallelic	PPP1R15B
1	204379024	204380110	LOSS	PennCNV-DNACopy	1	0.04	100	12.92	Severe microcephaly, short stature and intellectual disability	possible	biallelic	PPP1R15B
1	204380110	204380232	LOSS	PennCNV-DNACopy	11	0.41	100	1.45	Severe microcephaly, short stature and intellectual disability	possible	biallelic	PPP1R15B
1	204380232	204382506	LOSS	PennCNV-DNACopy	17	0.63	30.21	8.17	Severe microcephaly, short stature and intellectual disability	possible	biallelic	PPP1R15B
1	205110946	205128059	.	.	1	0	95.99	23.79	CONGENITAL ANOMALIES OF KIDNEY AND URINARY TRACT, CAKUT1	confirmed	monoallelic	DSTYK
1	205128059	205128698	LOSS	PennCNV-DNACopy	2	0.07	100	0.93	CONGENITAL ANOMALIES OF KIDNEY AND URINARY TRACT, CAKUT1	confirmed	monoallelic	DSTYK
1	205128698	205131208	LOSS	PennCNV-DNACopy	3	0.11	100	3.63	CONGENITAL ANOMALIES OF KIDNEY AND URINARY TRACT, CAKUT1	confirmed	monoallelic	DSTYK
1	205131208	205159891	.	.	1	0	100	41.53	CONGENITAL ANOMALIES OF KIDNEY AND URINARY TRACT, CAKUT1	confirmed	monoallelic	DSTYK
1	205159891	205174890	LOSS	PennCNV-DNACopy	1	0.04	100	21.72	CONGENITAL ANOMALIES OF KIDNEY AND URINARY TRACT, CAKUT1	confirmed	monoallelic	DSTYK
1	205174890	205180407	LOSS	PennCNV-DNACopy	2	0.07	100	7.99	CONGENITAL ANOMALIES OF KIDNEY AND URINARY TRACT, CAKUT1	confirmed	monoallelic	DSTYK
1	205180407	205180474	LOSS	PennCNV-DNACopy	3	0.11	100	0.1	CONGENITAL ANOMALIES OF KIDNEY AND URINARY TRACT, CAKUT1	confirmed	monoallelic	DSTYK
1	205180474	205191116	LOSS	PennCNV-DNACopy	1	0.04	2.07	0.32	CONGENITAL ANOMALIES OF KIDNEY AND URINARY TRACT, CAKUT1	confirmed	monoallelic	DSTYK
1	209933659	210442892	.	.	1	0	4.04	100	VAN DER WOUDE SYNDROME	confirmed	monoallelic	IRF6
1	210808270	211358573	.	.	1	0	83.11	100	TEMPLE BARRAISTER SYNDROME	probable	monoallelic	KCNH1
1	213028608	213134056	LOSS	All3	1	0.04	38.99	100	ATAXIA, POSTERIOR COLUMN, WITH RETINITIS PIGMENTOSA	confirmed	biallelic	FLVCR1
1	213916734	214854015	.	.	1	0	21.61	100	CHOANAL ATRESIA AND LYMPHEDEMA	probable	biallelic	PTPN14
1	213916734	214854015	.	.	1	0	6.55	100	Stromme syndrome	probable	biallelic	CENPF
1	218507650	218900324	.	.	1	0	25.06	100	LOEYS-DIETZ SYNDROME, TYPE 4	both DD and IF	monoallelic	TGFB2
1	220264913	220287461	LOSS	PennCNV-DNACopy	1	0.04	88.78	37.11	CATARACTS, GROWTH HORMONE DEFICIENCY, SENSORY NEUROPATHY, SENSORINEURAL HEARING LOSS, AND SKELETAL DYSPLASIA	possible	biallelic	IARS2
1	220287461	220856756	.	.	1	0	5.96	62.89	CATARACTS, GROWTH HORMONE DEFICIENCY, SENSORY NEUROPATHY, SENSORINEURAL HEARING LOSS, AND SKELETAL DYSPLASIA	possible	biallelic	IARS2
1	220287461	220856756	.	.	1	0	21.81	100	MARTSOLF SYNDROME	confirmed	biallelic	RAB3GAP2
1	224572573	224705639	.	.	1	0	36.94	100	Intellectual Disability, Seizures, Abnormal Gait, and Distinctive Facial Features	confirmed	monoallelic	WDR26
1	225556714	225607043	.	.	1	0	35.45	65.22	HYDROPS-ECTOPIC CALCIFICATION-MOTH-EATEN SKELETAL DYSPLASIA	confirmed	biallelic	LBR
1	225607043	225609909	LOSS	PennCNV-DNACopy	3	0.11	100	10.48	HYDROPS-ECTOPIC CALCIFICATION-MOTH-EATEN SKELETAL DYSPLASIA	confirmed	biallelic	LBR
1	225609909	225699681	.	.	1	0	7.41	24.3	HYDROPS-ECTOPIC CALCIFICATION-MOTH-EATEN SKELETAL DYSPLASIA	confirmed	biallelic	LBR
1	226103363	226109278	LOSS	PennCNV-DNACopy	1	0.04	28.77	38.13	POSTNATAL MICROCEPHALY, HYPOMYELINATION, AND REDUCED CEREBRAL WHITE-MATTER VOLUME	probable	biallelic	PYCR2
1	226109278	226110029	LOSS	PennCNV-DNACopy	5	0.19	100	16.82	POSTNATAL MICROCEPHALY, HYPOMYELINATION, AND REDUCED CEREBRAL WHITE-MATTER VOLUME	probable	biallelic	PYCR2
1	226110029	226111945	LOSS	PennCNV-DNACopy	4	0.15	100	42.92	POSTNATAL MICROCEPHALY, HYPOMYELINATION, AND REDUCED CEREBRAL WHITE-MATTER VOLUME	probable	biallelic	PYCR2
1	226111945	226112902	LOSS	PennCNV-DNACopy	2	0.07	9.93	2.13	POSTNATAL MICROCEPHALY, HYPOMYELINATION, AND REDUCED CEREBRAL WHITE-MATTER VOLUME	probable	biallelic	PYCR2
1	226115386	226179585	.	.	1	0	7.62	100	HETEROTAXY SYNDROME	possible	monoallelic	LEFTY2
1	226271624	226699685	.	.	1	0	11.07	100	AUTOSOMAL RECESSIVE MENTAL RETARDATION	possible	biallelic	PARP1
1	227083263	227146930	.	.	1	0	96.9	68.54	COENZYME Q10 DEFICIENCY	confirmed	biallelic	COQ8A
1	227146930	227147315	LOSS	PennCNV-DNACopy	9	0.33	100	0.43	COENZYME Q10 DEFICIENCY	confirmed	biallelic	COQ8A
1	227147315	227148675	LOSS	PennCNV-DNACopy	10	0.37	100	1.51	COENZYME Q10 DEFICIENCY	confirmed	biallelic	COQ8A
1	227148675	227149097	LOSS,GAIN	PennCNV-DNACopy	15	0.56	100	0.47	COENZYME Q10 DEFICIENCY	confirmed	biallelic	COQ8A
1	227149097	227149153	LOSS,GAIN	PennCNV-DNACopy	20	0.74	100	0.06	COENZYME Q10 DEFICIENCY	confirmed	biallelic	COQ8A
1	227149153	227152392	LOSS,GAIN	PennCNV-DNACopy	21	0.78	100	3.6	COENZYME Q10 DEFICIENCY	confirmed	biallelic	COQ8A
1	227152392	227152761	LOSS,GAIN	PennCNV-DNACopy	23	0.85	100	0.41	COENZYME Q10 DEFICIENCY	confirmed	biallelic	COQ8A
1	227152761	227153401	LOSS,GAIN	PennCNV-DNACopy	22	0.82	100	0.71	COENZYME Q10 DEFICIENCY	confirmed	biallelic	COQ8A
1	227153401	227153930	LOSS,GAIN	PennCNV-DNACopy	19	0.7	100	0.59	COENZYME Q10 DEFICIENCY	confirmed	biallelic	COQ8A
1	227153930	227156621	LOSS,GAIN	PennCNV-DNACopy	17	0.63	100	2.99	COENZYME Q10 DEFICIENCY	confirmed	biallelic	COQ8A
1	227156621	227160509	LOSS,GAIN	PennCNV-DNACopy	16	0.59	100	4.32	COENZYME Q10 DEFICIENCY	confirmed	biallelic	COQ8A
1	227160509	227161255	LOSS,GAIN	All3,PennCNV-DNACopy	18	0.67	100	0.83	COENZYME Q10 DEFICIENCY	confirmed	biallelic	COQ8A
1	227161255	227162976	LOSS,GAIN	All3,PennCNV-DNACopy	19	0.7	100	1.91	COENZYME Q10 DEFICIENCY	confirmed	biallelic	COQ8A
1	227162976	227164592	LOSS,GAIN	All3,PennCNV-DNACopy	23	0.85	100	1.8	COENZYME Q10 DEFICIENCY	confirmed	biallelic	COQ8A
1	227164592	227165224	LOSS,GAIN	All3,PennCNV-DNACopy	24	0.89	100	0.7	COENZYME Q10 DEFICIENCY	confirmed	biallelic	COQ8A
1	227165224	227169808	LOSS,GAIN	All3,PennCNV-DNACopy	25	0.93	100	5.09	COENZYME Q10 DEFICIENCY	confirmed	biallelic	COQ8A
1	227169808	227170420	LOSS,GAIN	All3,PennCNV-DNACopy	28	1.04	100	0.68	COENZYME Q10 DEFICIENCY	confirmed	biallelic	COQ8A
1	227170420	227170768	LOSS,GAIN	All3,PennCNV-DNACopy	35	1.3	100	0.39	COENZYME Q10 DEFICIENCY	confirmed	biallelic	COQ8A
1	227170768	227173027	LOSS,GAIN	PennCNV-DNACopy	34	1.26	100	2.51	COENZYME Q10 DEFICIENCY	confirmed	biallelic	COQ8A
1	227173027	227174171	LOSS,GAIN	PennCNV-DNACopy	25	0.93	100	1.27	COENZYME Q10 DEFICIENCY	confirmed	biallelic	COQ8A
1	227174171	227174214	LOSS,GAIN	PennCNV-DNACopy	20	0.74	100	0.05	COENZYME Q10 DEFICIENCY	confirmed	biallelic	COQ8A
1	227174214	227174408	LOSS,GAIN	PennCNV-DNACopy	19	0.7	100	0.22	COENZYME Q10 DEFICIENCY	confirmed	biallelic	COQ8A
1	227174408	227174668	LOSS,GAIN	PennCNV-DNACopy	10	0.37	100	0.29	COENZYME Q10 DEFICIENCY	confirmed	biallelic	COQ8A
1	227174668	227175119	LOSS,GAIN	PennCNV-DNACopy	9	0.33	100	0.5	COENZYME Q10 DEFICIENCY	confirmed	biallelic	COQ8A
1	227175119	227175165	LOSS,GAIN	PennCNV-DNACopy	8	0.3	100	0.05	COENZYME Q10 DEFICIENCY	confirmed	biallelic	COQ8A
1	227175165	227175228	LOSS,GAIN	PennCNV-DNACopy	6	0.22	100	0.07	COENZYME Q10 DEFICIENCY	confirmed	biallelic	COQ8A
1	227175228	227175249	LOSS,GAIN	PennCNV-DNACopy	5	0.19	85.71	0.02	COENZYME Q10 DEFICIENCY	confirmed	biallelic	COQ8A
1	228336131	228354996	LOSS,GAIN	PennCNV-DNACopy	31	1.15	52.88	100	SPASTIC PARAPLEGIA, 44	confirmed	monoallelic	GJC2
1	228612209	228612639	LOSS,GAIN	PennCNV-DNACopy	66	2.45	21.86	19.54	AUTOSOMAL RECESSIVE MENTAL RETARDATION	possible	biallelic	HIST3H3
1	228612639	228612818	LOSS,GAIN	PennCNV-DNACopy	69	2.56	100	37.21	AUTOSOMAL RECESSIVE MENTAL RETARDATION	possible	biallelic	HIST3H3
1	228612818	228613020	LOSS,GAIN	PennCNV-DNACopy	70	2.6	100	42	AUTOSOMAL RECESSIVE MENTAL RETARDATION	possible	biallelic	HIST3H3
1	228613020	228613026	LOSS,GAIN	PennCNV-DNACopy	69	2.56	100	1.25	AUTOSOMAL RECESSIVE MENTAL RETARDATION	possible	biallelic	HIST3H3
1	229319960	229690854	.	.	1	0	0.77	100	NEMALINE MYOPATHY 3	probable	biallelic	ACTA1
1	231376806	231377041	LOSS,GAIN	PennCNV-DNACopy	35	1.3	36.6	0.23	RHIZOMELIC CHONDRODYSPLASIA PUNCTATA TYPE 2	confirmed	biallelic	GNPAT
1	231377041	231377189	LOSS,GAIN	PennCNV-DNACopy	33	1.22	100	0.4	RHIZOMELIC CHONDRODYSPLASIA PUNCTATA TYPE 2	confirmed	biallelic	GNPAT
1	231377189	231379363	LOSS	PennCNV-DNACopy	1	0.04	100	5.91	RHIZOMELIC CHONDRODYSPLASIA PUNCTATA TYPE 2	confirmed	biallelic	GNPAT
1	231379363	231471673	.	.	1	0	37.22	93.45	RHIZOMELIC CHONDRODYSPLASIA PUNCTATA TYPE 2	confirmed	biallelic	GNPAT
1	231471673	231474294	LOSS	PennCNV-DNACopy	1	0.04	55.13	8.06	PROGEROID SYNDROME	possible	biallelic	SPRTN
1	231474294	231710453	.	.	1	0	6.98	91.94	PROGEROID SYNDROME	possible	biallelic	SPRTN
1	235426871	235574974	.	.	1	0	29.91	54.28	KENNY-CAFFEY SYNDROME TYPE 1	confirmed	biallelic	TBCE
1	235574974	235578268	LOSS,GAIN	PennCNV-DNACopy	2	0.07	100	4.04	KENNY-CAFFEY SYNDROME TYPE 1	confirmed	biallelic	TBCE
1	235578268	235582862	GAIN	PennCNV-DNACopy	1	0.04	100	5.63	KENNY-CAFFEY SYNDROME TYPE 1	confirmed	biallelic	TBCE
1	235582862	235593516	.	.	1	0	100	13.05	KENNY-CAFFEY SYNDROME TYPE 1	confirmed	biallelic	TBCE
1	235593516	235598973	LOSS	PennCNV-DNACopy	1	0.04	100	6.69	KENNY-CAFFEY SYNDROME TYPE 1	confirmed	biallelic	TBCE
1	235598973	235934903	.	.	1	0	3.96	16.31	KENNY-CAFFEY SYNDROME TYPE 1	confirmed	biallelic	TBCE
1	235598973	235934903	.	.	1	0	16.24	100	MUSCULAR DYSTROPHY-DYSTROGLYCANOPATHY (CONGENITAL WITH BRAIN AND EYE ANOMALIES), TYPE A, 11	probable	biallelic	B3GALNT2
1	235598973	235934903	.	.	1	0	32.91	53.7	CHEDIAK-HIGASHI SYNDROME	confirmed	biallelic	LYST
1	235934903	235954591	LOSS	PennCNV-DNACopy	1	0.04	100	9.56	CHEDIAK-HIGASHI SYNDROME	confirmed	biallelic	LYST
1	235954591	235985317	.	.	1	0	100	14.92	CHEDIAK-HIGASHI SYNDROME	confirmed	biallelic	LYST
1	235985317	235986879	LOSS	PennCNV-DNACopy	1	0.04	100	0.76	CHEDIAK-HIGASHI SYNDROME	confirmed	biallelic	LYST
1	235986879	235995280	LOSS	PennCNV-DNACopy	2	0.07	100	4.08	CHEDIAK-HIGASHI SYNDROME	confirmed	biallelic	LYST
1	235995280	236029475	.	.	1	0	100	16.61	CHEDIAK-HIGASHI SYNDROME	confirmed	biallelic	LYST
1	236029475	236094323	GAIN	All3	1	0.04	1.16	0.36	CHEDIAK-HIGASHI SYNDROME	confirmed	biallelic	LYST
1	236913280	236987489	GAIN	All3	2	0.07	38.96	26.59	METHYLCOBALAMIN DEFICIENCY TYPE G	confirmed	biallelic	MTR
1	236987489	237123747	.	.	1	0	58.56	73.41	METHYLCOBALAMIN DEFICIENCY TYPE G	confirmed	biallelic	MTR
1	240221899	240582556	.	.	1	0	90.77	85.41	NONSYNDROMIC AUTOSOMAL-RECESSIVE INTELLECTUAL DISABILITY	probable	biallelic	FMN2
1	240582556	240595858	LOSS	All3	1	0.04	100	3.47	NONSYNDROMIC AUTOSOMAL-RECESSIVE INTELLECTUAL DISABILITY	probable	biallelic	FMN2
1	240595858	240596675	LOSS	All3,PennCNV-DNACopy	2	0.07	100	0.21	NONSYNDROMIC AUTOSOMAL-RECESSIVE INTELLECTUAL DISABILITY	probable	biallelic	FMN2
1	240596675	240601795	LOSS	PennCNV-DNACopy	1	0.04	100	1.34	NONSYNDROMIC AUTOSOMAL-RECESSIVE INTELLECTUAL DISABILITY	probable	biallelic	FMN2
1	240601795	240655784	.	.	1	0	67.97	9.57	NONSYNDROMIC AUTOSOMAL-RECESSIVE INTELLECTUAL DISABILITY	probable	biallelic	FMN2
1	240851582	240970135	.	.	1	0	26.42	5.38	AUTOSOMAL RECESSIVE MENTAL RETARDATION	possible	biallelic	RGS7
1	240970135	240975737	LOSS	PennCNV-DNACopy	1	0.04	100	0.96	AUTOSOMAL RECESSIVE MENTAL RETARDATION	possible	biallelic	RGS7
1	240975737	241314388	.	.	1	0	100	58.22	AUTOSOMAL RECESSIVE MENTAL RETARDATION	possible	biallelic	RGS7
1	241314388	241319268	LOSS	PennCNV-DNACopy	1	0.04	100	0.84	AUTOSOMAL RECESSIVE MENTAL RETARDATION	possible	biallelic	RGS7
1	241319268	241432832	.	.	1	0	100	19.52	AUTOSOMAL RECESSIVE MENTAL RETARDATION	possible	biallelic	RGS7
1	241432832	241491027	LOSS	All3	1	0.04	100	10	AUTOSOMAL RECESSIVE MENTAL RETARDATION	possible	biallelic	RGS7
1	241491027	241571791	.	.	1	0	36.53	5.07	AUTOSOMAL RECESSIVE MENTAL RETARDATION	possible	biallelic	RGS7
1	241636455	241674333	.	.	1	0	35.46	60.61	FUMARASE DEFICIENCY	confirmed	biallelic	FH
1	241674333	241685960	LOSS	PennCNV-DNACopy	1	0.04	75.07	39.39	FUMARASE DEFICIENCY	confirmed	biallelic	FH
1	243415581	243420774	LOSS,GAIN	All3,PennCNV-DNACopy,PennCNV-VanillaICE	10	0.37	27.29	0.58	SENIOR-LOKEN SYNDROME 7	confirmed	biallelic	SDCCAG8
1	243420774	243422259	LOSS,GAIN	All3,PennCNV-DNACopy,PennCNV-VanillaICE	8	0.3	100	0.61	SENIOR-LOKEN SYNDROME 7	confirmed	biallelic	SDCCAG8
1	243422259	243426809	LOSS,GAIN	All3,PennCNV-DNACopy,PennCNV-VanillaICE	6	0.22	100	1.86	SENIOR-LOKEN SYNDROME 7	confirmed	biallelic	SDCCAG8
1	243426809	243428837	LOSS,GAIN	All3,PennCNV-DNACopy,PennCNV-VanillaICE	4	0.15	100	0.83	SENIOR-LOKEN SYNDROME 7	confirmed	biallelic	SDCCAG8
1	243428837	243442557	LOSS,GAIN	All3,PennCNV-DNACopy	2	0.07	100	5.62	SENIOR-LOKEN SYNDROME 7	confirmed	biallelic	SDCCAG8
1	243442557	243583899	GAIN	All3	1	0.04	100	57.92	SENIOR-LOKEN SYNDROME 7	confirmed	biallelic	SDCCAG8
1	243583899	244059095	.	.	1	0	16.73	32.57	SENIOR-LOKEN SYNDROME 7	confirmed	biallelic	SDCCAG8
1	243583899	244059095	.	.	1	0	76.16	100	HEMIMEGALENCEPHALY AKT3	probable	mosaic	AKT3
1	244061500	244250317	.	.	1	0	4.52	100	ZBTB18 syndrome	confirmed	monoallelic	ZBTB18
1	244956584	245027527	.	.	1	0	19.63	97.65	EPILEPTIC ENCEPHALOPATHY	confirmed	monoallelic	HNRNPU
1	245027527	245028592	LOSS	PennCNV-DNACopy	1	0.04	31.46	2.35	EPILEPTIC ENCEPHALOPATHY	confirmed	monoallelic	HNRNPU
2	1630181	1636553	.	.	1	0	14.05	0.79	CONGENITAL CATARACT, CORNEAL OPACITY, AND DEVELOPMENTAL GLAUCOMA	probable	biallelic	PXDN
2	1636553	1646562	LOSS	PennCNV-DNACopy	1	0.04	100	8.89	CONGENITAL CATARACT, CORNEAL OPACITY, AND DEVELOPMENTAL GLAUCOMA	probable	biallelic	PXDN
2	1646562	1647171	LOSS	PennCNV-DNACopy	2	0.07	100	0.54	CONGENITAL CATARACT, CORNEAL OPACITY, AND DEVELOPMENTAL GLAUCOMA	probable	biallelic	PXDN
2	1647171	1648512	LOSS	PennCNV-DNACopy	3	0.11	100	1.19	CONGENITAL CATARACT, CORNEAL OPACITY, AND DEVELOPMENTAL GLAUCOMA	probable	biallelic	PXDN
2	1648512	1651842	LOSS	PennCNV-DNACopy	4	0.15	100	2.96	CONGENITAL CATARACT, CORNEAL OPACITY, AND DEVELOPMENTAL GLAUCOMA	probable	biallelic	PXDN
2	1651842	1652377	LOSS	PennCNV-DNACopy	5	0.19	100	0.48	CONGENITAL CATARACT, CORNEAL OPACITY, AND DEVELOPMENTAL GLAUCOMA	probable	biallelic	PXDN
2	1652377	1652488	LOSS	PennCNV-DNACopy	6	0.22	100	0.1	CONGENITAL CATARACT, CORNEAL OPACITY, AND DEVELOPMENTAL GLAUCOMA	probable	biallelic	PXDN
2	1652488	1652932	LOSS	PennCNV-DNACopy	7	0.26	100	0.39	CONGENITAL CATARACT, CORNEAL OPACITY, AND DEVELOPMENTAL GLAUCOMA	probable	biallelic	PXDN
2	1652932	1653333	LOSS	PennCNV-DNACopy	5	0.19	100	0.36	CONGENITAL CATARACT, CORNEAL OPACITY, AND DEVELOPMENTAL GLAUCOMA	probable	biallelic	PXDN
2	1653333	1656114	LOSS	PennCNV-DNACopy	4	0.15	100	2.47	CONGENITAL CATARACT, CORNEAL OPACITY, AND DEVELOPMENTAL GLAUCOMA	probable	biallelic	PXDN
2	1656114	1656578	LOSS	PennCNV-DNACopy	3	0.11	100	0.41	CONGENITAL CATARACT, CORNEAL OPACITY, AND DEVELOPMENTAL GLAUCOMA	probable	biallelic	PXDN
2	1656578	1670625	LOSS	PennCNV-DNACopy	2	0.07	100	12.47	CONGENITAL CATARACT, CORNEAL OPACITY, AND DEVELOPMENTAL GLAUCOMA	probable	biallelic	PXDN
2	1670625	1702564	.	.	1	0	100	28.36	CONGENITAL CATARACT, CORNEAL OPACITY, AND DEVELOPMENTAL GLAUCOMA	probable	biallelic	PXDN
2	1702564	1710170	LOSS	PennCNV-DNACopy	1	0.04	100	6.75	CONGENITAL CATARACT, CORNEAL OPACITY, AND DEVELOPMENTAL GLAUCOMA	probable	biallelic	PXDN
2	1710170	1754175	.	.	1	0	86.6	33.84	CONGENITAL CATARACT, CORNEAL OPACITY, AND DEVELOPMENTAL GLAUCOMA	probable	biallelic	PXDN
2	1787438	1795244	LOSS	PennCNV-DNACopy	1	0.04	30.23	0.44	MYT1L syndrome	confirmed	monoallelic	MYT1L
2	1795244	1796048	LOSS	PennCNV-DNACopy	2	0.07	100	0.15	MYT1L syndrome	confirmed	monoallelic	MYT1L
2	1796048	1798295	LOSS	PennCNV-DNACopy	8	0.3	100	0.41	MYT1L syndrome	confirmed	monoallelic	MYT1L
2	1798295	1799349	LOSS	PennCNV-DNACopy	9	0.33	100	0.19	MYT1L syndrome	confirmed	monoallelic	MYT1L
2	1799349	1803106	LOSS	PennCNV-DNACopy	8	0.3	100	0.69	MYT1L syndrome	confirmed	monoallelic	MYT1L
2	1803106	1804313	LOSS	PennCNV-DNACopy	7	0.26	100	0.22	MYT1L syndrome	confirmed	monoallelic	MYT1L
2	1804313	1818224	LOSS	PennCNV-DNACopy	2	0.07	100	2.57	MYT1L syndrome	confirmed	monoallelic	MYT1L
2	1818224	1828774	LOSS	PennCNV-DNACopy	1	0.04	100	1.95	MYT1L syndrome	confirmed	monoallelic	MYT1L
2	1828774	1830051	LOSS	PennCNV-DNACopy	2	0.07	100	0.24	MYT1L syndrome	confirmed	monoallelic	MYT1L
2	1830051	1831778	LOSS	PennCNV-DNACopy	3	0.11	100	0.32	MYT1L syndrome	confirmed	monoallelic	MYT1L
2	1831778	1837371	.	.	1	0	100	1.03	MYT1L syndrome	confirmed	monoallelic	MYT1L
2	1837371	1839923	LOSS	PennCNV-DNACopy	1	0.04	100	0.47	MYT1L syndrome	confirmed	monoallelic	MYT1L
2	1839923	1842453	LOSS	PennCNV-DNACopy	2	0.07	100	0.47	MYT1L syndrome	confirmed	monoallelic	MYT1L
2	1842453	1842774	LOSS	PennCNV-DNACopy	3	0.11	100	0.06	MYT1L syndrome	confirmed	monoallelic	MYT1L
2	1842774	1842968	LOSS	PennCNV-DNACopy	4	0.15	100	0.04	MYT1L syndrome	confirmed	monoallelic	MYT1L
2	1842968	1851042	LOSS,GAIN	PennCNV-DNACopy	7	0.26	100	1.49	MYT1L syndrome	confirmed	monoallelic	MYT1L
2	1851042	1853122	LOSS	PennCNV-DNACopy	1	0.04	100	0.38	MYT1L syndrome	confirmed	monoallelic	MYT1L
2	1853122	1855545	.	.	1	0	100	0.45	MYT1L syndrome	confirmed	monoallelic	MYT1L
2	1855545	1891338	LOSS	PennCNV-DNACopy	1	0.04	100	6.6	MYT1L syndrome	confirmed	monoallelic	MYT1L
2	1891338	1899145	LOSS	PennCNV-DNACopy	2	0.07	100	1.44	MYT1L syndrome	confirmed	monoallelic	MYT1L
2	1899145	1900715	LOSS	PennCNV-DNACopy	1	0.04	100	0.29	MYT1L syndrome	confirmed	monoallelic	MYT1L
2	1900715	2079852	.	.	1	0	100	33.05	MYT1L syndrome	confirmed	monoallelic	MYT1L
2	2079852	2109419	LOSS	All3	1	0.04	100	5.45	MYT1L syndrome	confirmed	monoallelic	MYT1L
2	2109419	2178352	.	.	1	0	100	12.72	MYT1L syndrome	confirmed	monoallelic	MYT1L
2	2178352	2183358	LOSS	PennCNV-DNACopy	1	0.04	100	0.92	MYT1L syndrome	confirmed	monoallelic	MYT1L
2	2183358	2249553	.	.	1	0	100	12.21	MYT1L syndrome	confirmed	monoallelic	MYT1L
2	2249553	2254963	LOSS	PennCNV-DNACopy	1	0.04	100	1	MYT1L syndrome	confirmed	monoallelic	MYT1L
2	2254963	2324263	.	.	1	0	100	12.78	MYT1L syndrome	confirmed	monoallelic	MYT1L
2	2324263	2325670	LOSS	PennCNV-DNACopy	1	0.04	100	0.26	MYT1L syndrome	confirmed	monoallelic	MYT1L
2	2325670	2388067	.	.	1	0	14.9	1.71	MYT1L syndrome	confirmed	monoallelic	MYT1L
2	3339283	3384516	.	.	1	0	2.37	1.07	Progressive Childhood Encephalopathy and Golgi Dysfunction	probable	digenic	TRAPPC12
2	3384516	3387126	LOSS	PennCNV-DNACopy	1	0.04	100	2.61	Progressive Childhood Encephalopathy and Golgi Dysfunction	probable	digenic	TRAPPC12
2	3387126	3388751	LOSS	PennCNV-DNACopy	3	0.11	100	1.63	Progressive Childhood Encephalopathy and Golgi Dysfunction	probable	digenic	TRAPPC12
2	3388751	3391107	LOSS	PennCNV-DNACopy	6	0.22	100	2.36	Progressive Childhood Encephalopathy and Golgi Dysfunction	probable	digenic	TRAPPC12
2	3391107	3391539	LOSS	PennCNV-DNACopy	12	0.45	100	0.43	Progressive Childhood Encephalopathy and Golgi Dysfunction	probable	digenic	TRAPPC12
2	3391539	3392434	LOSS	PennCNV-DNACopy	29	1.08	100	0.9	Progressive Childhood Encephalopathy and Golgi Dysfunction	probable	digenic	TRAPPC12
2	3392434	3392523	LOSS	PennCNV-DNACopy	27	1	100	0.09	Progressive Childhood Encephalopathy and Golgi Dysfunction	probable	digenic	TRAPPC12
2	3392523	3393565	LOSS	PennCNV-DNACopy	22	0.82	100	1.04	Progressive Childhood Encephalopathy and Golgi Dysfunction	probable	digenic	TRAPPC12
2	3393565	3398369	LOSS	PennCNV-DNACopy	3	0.11	100	4.81	Progressive Childhood Encephalopathy and Golgi Dysfunction	probable	digenic	TRAPPC12
2	3398369	3408477	LOSS	PennCNV-DNACopy	1	0.04	100	10.12	Progressive Childhood Encephalopathy and Golgi Dysfunction	probable	digenic	TRAPPC12
2	3408477	3416562	LOSS	PennCNV-DNACopy	2	0.07	100	8.09	Progressive Childhood Encephalopathy and Golgi Dysfunction	probable	digenic	TRAPPC12
2	3416562	3423060	LOSS	PennCNV-DNACopy	1	0.04	100	6.5	Progressive Childhood Encephalopathy and Golgi Dysfunction	probable	digenic	TRAPPC12
2	3423060	3424910	LOSS	PennCNV-DNACopy	7	0.26	100	1.85	Progressive Childhood Encephalopathy and Golgi Dysfunction	probable	digenic	TRAPPC12
2	3424910	3425494	LOSS	PennCNV-DNACopy	9	0.33	100	0.58	Progressive Childhood Encephalopathy and Golgi Dysfunction	probable	digenic	TRAPPC12
2	3425494	3425721	LOSS	PennCNV-DNACopy	11	0.41	100	0.23	Progressive Childhood Encephalopathy and Golgi Dysfunction	probable	digenic	TRAPPC12
2	3425721	3426725	LOSS	PennCNV-DNACopy	12	0.45	100	1.01	Progressive Childhood Encephalopathy and Golgi Dysfunction	probable	digenic	TRAPPC12
2	3426725	3447827	LOSS	PennCNV-DNACopy	1	0.04	100	21.12	Progressive Childhood Encephalopathy and Golgi Dysfunction	probable	digenic	TRAPPC12
2	3447827	3460226	.	.	1	0	100	12.41	Progressive Childhood Encephalopathy and Golgi Dysfunction	probable	digenic	TRAPPC12
2	3460226	3463978	LOSS	PennCNV-DNACopy	2	0.07	100	3.76	Progressive Childhood Encephalopathy and Golgi Dysfunction	probable	digenic	TRAPPC12
2	3463978	3464263	LOSS	PennCNV-DNACopy	4	0.15	100	0.29	Progressive Childhood Encephalopathy and Golgi Dysfunction	probable	digenic	TRAPPC12
2	3464263	3466385	LOSS	PennCNV-DNACopy	5	0.19	100	2.12	Progressive Childhood Encephalopathy and Golgi Dysfunction	probable	digenic	TRAPPC12
2	3466385	3466829	LOSS	PennCNV-DNACopy	4	0.15	100	0.44	Progressive Childhood Encephalopathy and Golgi Dysfunction	probable	digenic	TRAPPC12
2	3466829	3468295	LOSS	PennCNV-DNACopy	3	0.11	100	1.47	Progressive Childhood Encephalopathy and Golgi Dysfunction	probable	digenic	TRAPPC12
2	3468295	3482722	.	.	1	0	100	14.44	Progressive Childhood Encephalopathy and Golgi Dysfunction	probable	digenic	TRAPPC12
2	3482722	3496010	LOSS	PennCNV-DNACopy	1	0.04	4.64	0.62	Progressive Childhood Encephalopathy and Golgi Dysfunction	probable	digenic	TRAPPC12
2	3622923	3650407	.	.	1	0	29.06	16.03	3MC SYNDROME 2	confirmed	biallelic	COLEC11
2	3650407	3651502	LOSS	PennCNV-DNACopy	1	0.04	100	2.2	3MC SYNDROME 2	confirmed	biallelic	COLEC11
2	3651502	3654290	LOSS	PennCNV-DNACopy	3	0.11	100	5.6	3MC SYNDROME 2	confirmed	biallelic	COLEC11
2	3654290	3684912	.	.	1	0	100	61.47	3MC SYNDROME 2	confirmed	biallelic	COLEC11
2	3684912	3686341	LOSS	PennCNV-DNACopy	2	0.07	100	2.87	3MC SYNDROME 2	confirmed	biallelic	COLEC11
2	3686341	3688739	LOSS	PennCNV-DNACopy	5	0.19	100	4.81	3MC SYNDROME 2	confirmed	biallelic	COLEC11
2	3688739	3690722	LOSS	PennCNV-DNACopy	10	0.37	100	3.98	3MC SYNDROME 2	confirmed	biallelic	COLEC11
2	3690722	3691473	LOSS	PennCNV-DNACopy	13	0.48	100	1.51	3MC SYNDROME 2	confirmed	biallelic	COLEC11
2	3691473	3691548	LOSS	PennCNV-DNACopy	12	0.45	100	0.15	3MC SYNDROME 2	confirmed	biallelic	COLEC11
2	3691548	3691730	LOSS	PennCNV-DNACopy	9	0.33	100	0.37	3MC SYNDROME 2	confirmed	biallelic	COLEC11
2	3691730	3692012	LOSS	PennCNV-DNACopy	8	0.3	100	0.57	3MC SYNDROME 2	confirmed	biallelic	COLEC11
2	3692012	3693369	LOSS	PennCNV-DNACopy	6	0.22	16.36	0.45	3MC SYNDROME 2	confirmed	biallelic	COLEC11
2	5763383	5896537	.	.	1	0	6.55	100	MENTAL RETARDATION, AUTOSOMAL DOMINANT, 27	probable	monoallelic	SOX11
2	8826750	9241716	.	.	1	0	26.21	100	Spastic paraplegia, intellectual disability, nystagmus, and obesity.	probable	monoallelic	KIDINS220
2	15071155	15523386	.	.	1	0	47.84	54.85	ACUTE LIVER FAILURE (ALF) IN INFANCY AND CHILDHOOD	confirmed	biallelic	NBAS
2	15523386	15526317	LOSS	PennCNV-DNACopy	1	0.04	100	0.74	ACUTE LIVER FAILURE (ALF) IN INFANCY AND CHILDHOOD	confirmed	biallelic	NBAS
2	15526317	15542740	LOSS	PennCNV-DNACopy	2	0.07	100	4.16	ACUTE LIVER FAILURE (ALF) IN INFANCY AND CHILDHOOD	confirmed	biallelic	NBAS
2	15542740	15758114	.	.	1	0	73.69	40.24	ACUTE LIVER FAILURE (ALF) IN INFANCY AND CHILDHOOD	confirmed	biallelic	NBAS
2	16045662	16559556	.	.	1	0	1.25	100	FEINGOLD SYNDROME TYPE 1	confirmed	monoallelic	MYCN
2	20109061	20110051	LOSS	PennCNV-DNACopy	11	0.41	3.13	0.04	CRANIOECTODERMAL DYSPLASIA 2	confirmed	biallelic	WDR35
2	20110051	20110063	LOSS	PennCNV-DNACopy	12	0.45	100	0.02	CRANIOECTODERMAL DYSPLASIA 2	confirmed	biallelic	WDR35
2	20110063	20110856	LOSS	PennCNV-DNACopy	9	0.33	100	0.99	CRANIOECTODERMAL DYSPLASIA 2	confirmed	biallelic	WDR35
2	20110856	20112766	LOSS	PennCNV-DNACopy	10	0.37	100	2.39	CRANIOECTODERMAL DYSPLASIA 2	confirmed	biallelic	WDR35
2	20112766	20113088	LOSS	PennCNV-DNACopy	14	0.52	100	0.4	CRANIOECTODERMAL DYSPLASIA 2	confirmed	biallelic	WDR35
2	20113088	20113221	LOSS	PennCNV-DNACopy	15	0.56	100	0.17	CRANIOECTODERMAL DYSPLASIA 2	confirmed	biallelic	WDR35
2	20113221	20113444	LOSS	PennCNV-DNACopy	17	0.63	100	0.28	CRANIOECTODERMAL DYSPLASIA 2	confirmed	biallelic	WDR35
2	20113444	20113967	LOSS	PennCNV-DNACopy	20	0.74	100	0.65	CRANIOECTODERMAL DYSPLASIA 2	confirmed	biallelic	WDR35
2	20113967	20130252	LOSS	PennCNV-DNACopy	19	0.7	100	20.39	CRANIOECTODERMAL DYSPLASIA 2	confirmed	biallelic	WDR35
2	20130252	20131131	LOSS	PennCNV-DNACopy	22	0.82	100	1.1	CRANIOECTODERMAL DYSPLASIA 2	confirmed	biallelic	WDR35
2	20131131	20131672	LOSS	PennCNV-DNACopy	21	0.78	100	0.68	CRANIOECTODERMAL DYSPLASIA 2	confirmed	biallelic	WDR35
2	20131672	20132189	LOSS	PennCNV-DNACopy	20	0.74	100	0.65	CRANIOECTODERMAL DYSPLASIA 2	confirmed	biallelic	WDR35
2	20132189	20133193	LOSS	PennCNV-DNACopy	19	0.7	100	1.26	CRANIOECTODERMAL DYSPLASIA 2	confirmed	biallelic	WDR35
2	20133193	20135960	LOSS	PennCNV-DNACopy	20	0.74	100	3.46	CRANIOECTODERMAL DYSPLASIA 2	confirmed	biallelic	WDR35
2	20135960	20136662	LOSS	PennCNV-DNACopy	18	0.67	100	0.88	CRANIOECTODERMAL DYSPLASIA 2	confirmed	biallelic	WDR35
2	20136662	20137622	LOSS	PennCNV-DNACopy	17	0.63	100	1.2	CRANIOECTODERMAL DYSPLASIA 2	confirmed	biallelic	WDR35
2	20137622	20137706	LOSS	PennCNV-DNACopy	18	0.67	100	0.11	CRANIOECTODERMAL DYSPLASIA 2	confirmed	biallelic	WDR35
2	20137706	20141585	LOSS	PennCNV-DNACopy	17	0.63	100	4.86	CRANIOECTODERMAL DYSPLASIA 2	confirmed	biallelic	WDR35
2	20141585	20143831	LOSS	PennCNV-DNACopy	4	0.15	100	2.81	CRANIOECTODERMAL DYSPLASIA 2	confirmed	biallelic	WDR35
2	20143831	20192623	.	.	1	0	1.54	3.65	MULTIPLE EPIPHYSEAL DYSPLASIA TYPE 5	confirmed	monoallelic	MATN3
2	20143831	20192623	.	.	1	0	94.4	57.67	CRANIOECTODERMAL DYSPLASIA 2	confirmed	biallelic	WDR35
2	20192623	20201922	LOSS	PennCNV-DNACopy	1	0.04	100	45.18	MULTIPLE EPIPHYSEAL DYSPLASIA TYPE 5	confirmed	monoallelic	MATN3
2	20201922	20212864	LOSS	PennCNV-DNACopy	2	0.07	96.26	51.17	MULTIPLE EPIPHYSEAL DYSPLASIA TYPE 5	confirmed	monoallelic	MATN3
2	25396780	25526696	.	.	1	0	58.48	66.22	Tatton-Brown Rahman syndrome (OVERGROWTH SYNDROME WITH INTELLECTUAL DISABILITY)	confirmed	monoallelic	DNMT3A
2	25526696	25530701	LOSS	PennCNV-DNACopy	1	0.04	100	3.49	Tatton-Brown Rahman syndrome (OVERGROWTH SYNDROME WITH INTELLECTUAL DISABILITY)	confirmed	monoallelic	DNMT3A
2	25530701	25546487	LOSS	PennCNV-DNACopy	2	0.07	100	13.76	Tatton-Brown Rahman syndrome (OVERGROWTH SYNDROME WITH INTELLECTUAL DISABILITY)	confirmed	monoallelic	DNMT3A
2	25546487	25551411	LOSS	PennCNV-DNACopy	1	0.04	100	4.29	Tatton-Brown Rahman syndrome (OVERGROWTH SYNDROME WITH INTELLECTUAL DISABILITY)	confirmed	monoallelic	DNMT3A
2	25551411	25781435	.	.	1	0	6.11	12.24	Tatton-Brown Rahman syndrome (OVERGROWTH SYNDROME WITH INTELLECTUAL DISABILITY)	confirmed	monoallelic	DNMT3A
2	25794389	26203279	.	.	1	0	35.4	100	Developmental delay, macrocephaly, and dysmorphic features	probable	monoallelic	ASXL2
2	26269319	26495095	.	.	1	0	23.96	100	LONG CHAIN 3-HYDROXYACYL-COA DEHYDROGENASE DEFICIENCY	confirmed	biallelic	HADHA
2	26530363	26667154	GAIN	All3	2	0.07	30.97	77.32	PRIMARY CILARY DYSKINEASIA	probable	biallelic	DRC1
2	26530363	26667154	GAIN	All3	2	0.07	36.41	100	EPT1-related complex progressive hereditary spastic paraplegia	probable	NA	SELENOI
2	26667154	26671544	LOSS,GAIN	All3,PennCNV-DNACopy	3	0.11	100	8.01	PRIMARY CILARY DYSKINEASIA	probable	biallelic	DRC1
2	26671544	26672935	LOSS,GAIN	All3,PennCNV-DNACopy	5	0.19	100	2.54	PRIMARY CILARY DYSKINEASIA	probable	biallelic	DRC1
2	26672935	26675797	LOSS,GAIN	All3,PennCNV-DNACopy	4	0.15	100	5.22	PRIMARY CILARY DYSKINEASIA	probable	biallelic	DRC1
2	26675797	26676222	LOSS,GAIN	All3,PennCNV-DNACopy	3	0.11	100	0.78	PRIMARY CILARY DYSKINEASIA	probable	biallelic	DRC1
2	26676222	26677729	GAIN	All3	2	0.07	100	2.75	PRIMARY CILARY DYSKINEASIA	probable	biallelic	DRC1
2	26677729	26678496	LOSS,GAIN	All3,PennCNV-DNACopy	5	0.19	100	1.4	PRIMARY CILARY DYSKINEASIA	probable	biallelic	DRC1
2	26678496	26678809	LOSS,GAIN	All3,PennCNV-DNACopy	6	0.22	100	0.57	PRIMARY CILARY DYSKINEASIA	probable	biallelic	DRC1
2	26678809	26678977	LOSS,GAIN	All3,PennCNV-DNACopy	7	0.26	100	0.31	PRIMARY CILARY DYSKINEASIA	probable	biallelic	DRC1
2	26678977	26679362	LOSS,GAIN	All3,PennCNV-DNACopy	6	0.22	100	0.7	PRIMARY CILARY DYSKINEASIA	probable	biallelic	DRC1
2	26679362	26679993	LOSS,GAIN	All3,PennCNV-DNACopy	7	0.26	34.39	0.4	PRIMARY CILARY DYSKINEASIA	probable	biallelic	DRC1
2	27437796	27460669	.	.	1	0	89.24	76.87	Uridine-responsive epileptic encephalopathy	confirmed	NA	CAD
2	27460669	27466368	LOSS	PennCNV-DNACopy	1	0.04	100	21.46	Uridine-responsive epileptic encephalopathy	confirmed	NA	CAD
2	27466368	27527897	.	.	1	0	0.72	1.67	Uridine-responsive epileptic encephalopathy	confirmed	NA	CAD
2	27531665	27601160	.	.	1	0	23.29	100	MITOCHONDRIAL DNA DEPLETION SYNDROME 6	confirmed	biallelic	MPV17
2	27603798	27743423	.	.	1	0	32.53	100	MAINZER-SALDINO SYNDROME	confirmed	biallelic	IFT172
2	28892116	29073096	.	.	1	0	28.29	100	Rasopathy with developmental delay, short stature and sparse slow-growing hair	confirmed	monoallelic	PPP1CB
2	36500757	36601151	.	.	1	0	18.01	9.26	Colobomatous macrophthalmia with microcornea syndrome	possible	biallelic	CRIM1
2	36601151	36602731	LOSS	PennCNV-DNACopy	1	0.04	100	0.81	Colobomatous macrophthalmia with microcornea syndrome	possible	biallelic	CRIM1
2	36602731	36639259	.	.	1	0	100	18.71	Colobomatous macrophthalmia with microcornea syndrome	possible	biallelic	CRIM1
2	36639259	36642026	LOSS	PennCNV-DNACopy	1	0.04	100	1.42	Colobomatous macrophthalmia with microcornea syndrome	possible	biallelic	CRIM1
2	36642026	36825137	.	.	1	0	74.41	69.8	Colobomatous macrophthalmia with microcornea syndrome	possible	biallelic	CRIM1
2	38183119	38295658	.	.	1	0	0.9	2.38	PRIMARY CONGENITAL GLAUCOMA TYPE 3A	confirmed	biallelic	CYP1B1
2	38295658	38298394	LOSS	PennCNV-DNACopy	1	0.04	100	6.45	PRIMARY CONGENITAL GLAUCOMA TYPE 3A	confirmed	biallelic	CYP1B1
2	38298394	38504680	.	.	1	0	18.74	91.17	PRIMARY CONGENITAL GLAUCOMA TYPE 3A	confirmed	biallelic	CYP1B1
2	39038099	39214821	.	.	1	0	3.56	4.5	NOONAN SYNDROME 4	confirmed	monoallelic	SOS1
2	39214821	39227392	LOSS	PennCNV-DNACopy	1	0.04	100	9	NOONAN SYNDROME 4	confirmed	monoallelic	SOS1
2	39227392	39476217	.	.	1	0	48.55	86.5	NOONAN SYNDROME 4	confirmed	monoallelic	SOS1
2	44101229	44159293	.	.	1	0	78.61	41.69	LEIGH SYNDROME, FRENCH-CANADIAN TYPE	confirmed	biallelic	LRPPRC
2	44159293	44183188	LOSS	PennCNV-DNACopy	1	0.04	100	21.82	LEIGH SYNDROME, FRENCH-CANADIAN TYPE	confirmed	biallelic	LRPPRC
2	44183188	44502696	.	.	1	0	12.51	36.49	LEIGH SYNDROME, FRENCH-CANADIAN TYPE	confirmed	biallelic	LRPPRC
2	44502696	44584314	LOSS	All3	1	0.04	48.48	89.41	HYPOTONIA-CYSTINURIA SYNDROME	probable	biallelic	PREPL
2	44584314	44820804	.	.	1	0	1.98	10.59	HYPOTONIA-CYSTINURIA SYNDROME	probable	biallelic	PREPL
2	44826736	45178556	.	.	1	0	1.19	100	HOLOPROSENCEPHALY	confirmed	monoallelic	SIX3
2	46841136	46962866	LOSS	All3	1	0.04	7.06	100	SHORT STATURE WITH MICROCEPHALY AND DISTINCTIVE FACIES	possible	biallelic	CRIPT
2	46976834	47174437	LOSS	All3	1	0.04	15.76	19.47	INTESTINAL ATRESIA, MULTIPLE	confirmed	biallelic	TTC7A
2	47174437	47202150	.	.	1	0	100	17.32	INTESTINAL ATRESIA, MULTIPLE	confirmed	biallelic	TTC7A
2	47202150	47214874	LOSS	PennCNV-DNACopy	1	0.04	100	7.95	INTESTINAL ATRESIA, MULTIPLE	confirmed	biallelic	TTC7A
2	47214874	47230730	.	.	1	0	100	9.91	INTESTINAL ATRESIA, MULTIPLE	confirmed	biallelic	TTC7A
2	47230730	47233048	LOSS	PennCNV-DNACopy	1	0.04	100	1.45	INTESTINAL ATRESIA, MULTIPLE	confirmed	biallelic	TTC7A
2	47233048	47238915	LOSS	PennCNV-DNACopy	3	0.11	100	3.67	INTESTINAL ATRESIA, MULTIPLE	confirmed	biallelic	TTC7A
2	47238915	47240310	LOSS	PennCNV-DNACopy	2	0.07	100	0.87	INTESTINAL ATRESIA, MULTIPLE	confirmed	biallelic	TTC7A
2	47240310	47245022	LOSS	PennCNV-DNACopy	1	0.04	100	2.95	INTESTINAL ATRESIA, MULTIPLE	confirmed	biallelic	TTC7A
2	47245022	47246899	LOSS	PennCNV-DNACopy	2	0.07	100	1.17	INTESTINAL ATRESIA, MULTIPLE	confirmed	biallelic	TTC7A
2	47246899	47247263	LOSS	PennCNV-DNACopy	4	0.15	100	0.23	INTESTINAL ATRESIA, MULTIPLE	confirmed	biallelic	TTC7A
2	47247263	47247718	LOSS	PennCNV-DNACopy	8	0.3	100	0.28	INTESTINAL ATRESIA, MULTIPLE	confirmed	biallelic	TTC7A
2	47247718	47248111	LOSS,GAIN	PennCNV-DNACopy	19	0.7	100	0.25	INTESTINAL ATRESIA, MULTIPLE	confirmed	biallelic	TTC7A
2	47248111	47248833	LOSS,GAIN	PennCNV-DNACopy	20	0.74	100	0.45	INTESTINAL ATRESIA, MULTIPLE	confirmed	biallelic	TTC7A
2	47248833	47249239	LOSS,GAIN	PennCNV-DNACopy	21	0.78	100	0.25	INTESTINAL ATRESIA, MULTIPLE	confirmed	biallelic	TTC7A
2	47249239	47251490	LOSS,GAIN	PennCNV-DNACopy	16	0.59	100	1.41	INTESTINAL ATRESIA, MULTIPLE	confirmed	biallelic	TTC7A
2	47251490	47251634	LOSS,GAIN	PennCNV-DNACopy	16	0.59	100	0.09	INTESTINAL ATRESIA, MULTIPLE	confirmed	biallelic	TTC7A
2	47251634	47253485	LOSS,GAIN	PennCNV-DNACopy	13	0.48	100	1.16	INTESTINAL ATRESIA, MULTIPLE	confirmed	biallelic	TTC7A
2	47253485	47255516	LOSS,GAIN	PennCNV-DNACopy	12	0.45	100	1.27	INTESTINAL ATRESIA, MULTIPLE	confirmed	biallelic	TTC7A
2	47255516	47257989	LOSS,GAIN	PennCNV-DNACopy	10	0.37	100	1.55	INTESTINAL ATRESIA, MULTIPLE	confirmed	biallelic	TTC7A
2	47257989	47259497	LOSS	PennCNV-DNACopy	4	0.15	100	0.94	INTESTINAL ATRESIA, MULTIPLE	confirmed	biallelic	TTC7A
2	47259497	47260839	LOSS	PennCNV-DNACopy	3	0.11	100	0.84	INTESTINAL ATRESIA, MULTIPLE	confirmed	biallelic	TTC7A
2	47260839	47273468	LOSS	PennCNV-DNACopy	2	0.07	100	7.89	INTESTINAL ATRESIA, MULTIPLE	confirmed	biallelic	TTC7A
2	47273468	47274051	LOSS	PennCNV-DNACopy	4	0.15	100	0.36	INTESTINAL ATRESIA, MULTIPLE	confirmed	biallelic	TTC7A
2	47274051	47275061	LOSS	PennCNV-DNACopy	5	0.19	100	0.63	INTESTINAL ATRESIA, MULTIPLE	confirmed	biallelic	TTC7A
2	47275061	47277125	LOSS	PennCNV-DNACopy	6	0.22	100	1.29	INTESTINAL ATRESIA, MULTIPLE	confirmed	biallelic	TTC7A
2	47277125	47277183	LOSS,GAIN	PennCNV-DNACopy	12	0.45	100	0.04	INTESTINAL ATRESIA, MULTIPLE	confirmed	biallelic	TTC7A
2	47277183	47277258	LOSS,GAIN	PennCNV-DNACopy	11	0.41	100	0.05	INTESTINAL ATRESIA, MULTIPLE	confirmed	biallelic	TTC7A
2	47277258	47277522	LOSS,GAIN	PennCNV-DNACopy	10	0.37	100	0.17	INTESTINAL ATRESIA, MULTIPLE	confirmed	biallelic	TTC7A
2	47277522	47279402	LOSS,GAIN	PennCNV-DNACopy	8	0.3	100	1.18	INTESTINAL ATRESIA, MULTIPLE	confirmed	biallelic	TTC7A
2	47279402	47283557	LOSS,GAIN	PennCNV-DNACopy	7	0.26	100	2.6	INTESTINAL ATRESIA, MULTIPLE	confirmed	biallelic	TTC7A
2	47283557	47284483	LOSS,GAIN	PennCNV-DNACopy	8	0.3	100	0.58	INTESTINAL ATRESIA, MULTIPLE	confirmed	biallelic	TTC7A
2	47284483	47287807	LOSS,GAIN	PennCNV-DNACopy	10	0.37	100	2.08	INTESTINAL ATRESIA, MULTIPLE	confirmed	biallelic	TTC7A
2	47287807	47288013	LOSS,GAIN	PennCNV-DNACopy	11	0.41	100	0.13	INTESTINAL ATRESIA, MULTIPLE	confirmed	biallelic	TTC7A
2	47288013	47292805	LOSS,GAIN	PennCNV-DNACopy	5	0.19	100	3	INTESTINAL ATRESIA, MULTIPLE	confirmed	biallelic	TTC7A
2	47292805	47293307	LOSS,GAIN	PennCNV-DNACopy	9	0.33	100	0.31	INTESTINAL ATRESIA, MULTIPLE	confirmed	biallelic	TTC7A
2	47293307	47296027	LOSS	PennCNV-DNACopy	8	0.3	100	1.7	INTESTINAL ATRESIA, MULTIPLE	confirmed	biallelic	TTC7A
2	47296027	47296107	LOSS	PennCNV-DNACopy	9	0.33	100	0.05	INTESTINAL ATRESIA, MULTIPLE	confirmed	biallelic	TTC7A
2	47296107	47296806	LOSS	PennCNV-DNACopy	10	0.37	100	0.44	INTESTINAL ATRESIA, MULTIPLE	confirmed	biallelic	TTC7A
2	47296806	47299437	LOSS	PennCNV-DNACopy	11	0.41	100	1.64	INTESTINAL ATRESIA, MULTIPLE	confirmed	biallelic	TTC7A
2	47299437	47300639	LOSS	PennCNV-DNACopy	10	0.37	100	0.75	INTESTINAL ATRESIA, MULTIPLE	confirmed	biallelic	TTC7A
2	47300639	47301029	LOSS	PennCNV-DNACopy	8	0.3	100	0.24	INTESTINAL ATRESIA, MULTIPLE	confirmed	biallelic	TTC7A
2	47301029	47301624	LOSS	PennCNV-DNACopy	7	0.26	100	0.37	INTESTINAL ATRESIA, MULTIPLE	confirmed	biallelic	TTC7A
2	47301624	47303676	LOSS	PennCNV-DNACopy	6	0.22	80.41	1.03	INTESTINAL ATRESIA, MULTIPLE	confirmed	biallelic	TTC7A
2	47793217	48050320	.	.	1	0	13.17	29.07	FBXO11 related intellectual disability	possible	monoallelic	FBXO11
2	48050320	48061766	LOSS	PennCNV-DNACopy	1	0.04	100	9.83	FBXO11 related intellectual disability	possible	monoallelic	FBXO11
2	48061766	48073815	LOSS	PennCNV-DNACopy	2	0.07	100	10.34	FBXO11 related intellectual disability	possible	monoallelic	FBXO11
2	48073815	48082003	LOSS	PennCNV-DNACopy	1	0.04	100	7.03	FBXO11 related intellectual disability	possible	monoallelic	FBXO11
2	48082003	48082196	LOSS	PennCNV-DNACopy	2	0.07	100	0.17	FBXO11 related intellectual disability	possible	monoallelic	FBXO11
2	48082196	48086854	LOSS	PennCNV-DNACopy	1	0.04	100	4	FBXO11 related intellectual disability	possible	monoallelic	FBXO11
2	48086854	48532214	.	.	1	0	10.35	39.56	FBXO11 related intellectual disability	possible	monoallelic	FBXO11
2	49936864	50320492	.	.	1	0	45.58	15.69	PITT HOPKINS 2	probable	biallelic	NRXN1
2	50320492	50327417	LOSS	All3	3	0.11	100	0.62	PITT HOPKINS 2	probable	biallelic	NRXN1
2	50327417	50435324	.	.	1	0	100	9.69	PITT HOPKINS 2	probable	biallelic	NRXN1
2	50435324	50436035	LOSS	PennCNV-DNACopy	1	0.04	100	0.06	PITT HOPKINS 2	probable	biallelic	NRXN1
2	50436035	50449668	LOSS	PennCNV-DNACopy	2	0.07	100	1.22	PITT HOPKINS 2	probable	biallelic	NRXN1
2	50449668	50458878	LOSS	PennCNV-DNACopy	1	0.04	100	0.83	PITT HOPKINS 2	probable	biallelic	NRXN1
2	50458878	50498605	.	.	1	0	100	3.57	PITT HOPKINS 2	probable	biallelic	NRXN1
2	50498605	50513774	LOSS	All3	37	1.37	100	1.36	PITT HOPKINS 2	probable	biallelic	NRXN1
2	50513774	50614840	.	.	1	0	100	9.07	PITT HOPKINS 2	probable	biallelic	NRXN1
2	50614840	50623839	GAIN	PennCNV-DNACopy	1	0.04	100	0.81	PITT HOPKINS 2	probable	biallelic	NRXN1
2	50623839	50624071	GAIN	All3,PennCNV-DNACopy	2	0.07	100	0.02	PITT HOPKINS 2	probable	biallelic	NRXN1
2	50624071	50648733	GAIN	All3	1	0.04	100	2.21	PITT HOPKINS 2	probable	biallelic	NRXN1
2	50648733	50708894	.	.	1	0	100	5.4	PITT HOPKINS 2	probable	biallelic	NRXN1
2	50708894	50714629	LOSS	PennCNV-DNACopy	1	0.04	100	0.51	PITT HOPKINS 2	probable	biallelic	NRXN1
2	50714629	50872617	.	.	1	0	100	14.18	PITT HOPKINS 2	probable	biallelic	NRXN1
2	50872617	50902931	LOSS	All3	1	0.04	100	2.72	PITT HOPKINS 2	probable	biallelic	NRXN1
2	50902931	51181831	.	.	1	0	100	25.03	PITT HOPKINS 2	probable	biallelic	NRXN1
2	51181831	51184730	LOSS	PennCNV-DNACopy	1	0.04	100	0.26	PITT HOPKINS 2	probable	biallelic	NRXN1
2	51184730	51186984	.	.	1	0	100	0.2	PITT HOPKINS 2	probable	biallelic	NRXN1
2	51186984	51245360	LOSS	All3	1	0.04	100	5.24	PITT HOPKINS 2	probable	biallelic	NRXN1
2	51245360	51637985	.	.	1	0	3.65	1.29	PITT HOPKINS 2	probable	biallelic	NRXN1
2	55514668	55517122	LOSS	PennCNV-DNACopy	1	0.04	87.41	1.62	PEHO-like syndrome	possible	NA	CCDC88A
2	55517122	55521039	LOSS	PennCNV-DNACopy	2	0.07	100	2.97	PEHO-like syndrome	possible	NA	CCDC88A
2	55521039	55531026	LOSS	PennCNV-DNACopy	1	0.04	100	7.56	PEHO-like syndrome	possible	NA	CCDC88A
2	55531026	55544485	.	.	1	0	100	10.19	PEHO-like syndrome	possible	NA	CCDC88A
2	55544485	55550146	LOSS	PennCNV-DNACopy	3	0.11	100	4.29	PEHO-like syndrome	possible	NA	CCDC88A
2	55550146	55576666	LOSS	PennCNV-DNACopy	2	0.07	100	20.08	PEHO-like syndrome	possible	NA	CCDC88A
2	55576666	55589364	LOSS	PennCNV-DNACopy	1	0.04	100	9.61	PEHO-like syndrome	possible	NA	CCDC88A
2	55589364	55591017	LOSS	PennCNV-DNACopy	2	0.07	100	1.25	PEHO-like syndrome	possible	NA	CCDC88A
2	55591017	55591167	LOSS	PennCNV-DNACopy	3	0.11	100	0.11	PEHO-like syndrome	possible	NA	CCDC88A
2	55591167	55598926	LOSS	PennCNV-DNACopy	2	0.07	100	5.87	PEHO-like syndrome	possible	NA	CCDC88A
2	55598926	55600877	LOSS	PennCNV-DNACopy	1	0.04	100	1.48	PEHO-like syndrome	possible	NA	CCDC88A
2	55600877	55610780	LOSS	PennCNV-DNACopy	2	0.07	100	7.5	PEHO-like syndrome	possible	NA	CCDC88A
2	55610780	55675939	.	.	1	0	55.67	27.47	PEHO-like syndrome	possible	NA	CCDC88A
2	55846146	55870485	.	.	1	0	37.33	15.23	RESPIRATORY CHAIN DISORDER	confirmed	biallelic	PNPT1
2	55870485	55874565	LOSS	PennCNV-DNACopy	1	0.04	100	6.84	RESPIRATORY CHAIN DISORDER	confirmed	biallelic	PNPT1
2	55874565	55882502	.	.	1	0	100	13.31	RESPIRATORY CHAIN DISORDER	confirmed	biallelic	PNPT1
2	55882502	55895077	LOSS	PennCNV-DNACopy	1	0.04	100	21.08	RESPIRATORY CHAIN DISORDER	confirmed	biallelic	PNPT1
2	55895077	55898471	LOSS	PennCNV-DNACopy	3	0.11	100	5.69	RESPIRATORY CHAIN DISORDER	confirmed	biallelic	PNPT1
2	55898471	55900032	LOSS	PennCNV-DNACopy	6	0.22	100	2.62	RESPIRATORY CHAIN DISORDER	confirmed	biallelic	PNPT1
2	55900032	55903420	LOSS	PennCNV-DNACopy	9	0.33	100	5.68	RESPIRATORY CHAIN DISORDER	confirmed	biallelic	PNPT1
2	55903420	55904061	LOSS,GAIN	All3,PennCNV-DNACopy	12	0.45	100	1.07	RESPIRATORY CHAIN DISORDER	confirmed	biallelic	PNPT1
2	55904061	55907579	LOSS,GAIN	All3,PennCNV-DNACopy	11	0.41	100	5.9	RESPIRATORY CHAIN DISORDER	confirmed	biallelic	PNPT1
2	55907579	55910961	LOSS,GAIN	All3,PennCNV-DNACopy	14	0.52	100	5.67	RESPIRATORY CHAIN DISORDER	confirmed	biallelic	PNPT1
2	55910961	55910969	LOSS,GAIN	All3,PennCNV-DNACopy,PennCNV-VanillaICE	222	8.23	100	0.01	RESPIRATORY CHAIN DISORDER	confirmed	biallelic	PNPT1
2	55910969	55918189	LOSS,GAIN	All3,PennCNV-DNACopy,PennCNV-VanillaICE	214	7.94	100	12.1	RESPIRATORY CHAIN DISORDER	confirmed	biallelic	PNPT1
2	55918189	55922853	LOSS,GAIN	All3,PennCNV-DNACopy,PennCNV-VanillaICE	217	8.05	61.23	4.79	RESPIRATORY CHAIN DISORDER	confirmed	biallelic	PNPT1
2	58258689	58416749	.	.	1	0	19.22	36.99	FANCONI ANEMIA	probable	biallelic	FANCL
2	58416749	58428741	LOSS	PennCNV-DNACopy	2	0.07	100	14.61	FANCONI ANEMIA	probable	biallelic	FANCL
2	58428741	58870671	.	.	1	0	8.99	48.4	FANCONI ANEMIA	probable	biallelic	FANCL
2	60442515	61002427	.	.	1	0	18.29	100	INTELLECTUAL DISABILITY	confirmed	monoallelic	BCL11A
2	61240882	61246145	LOSS	PennCNV-DNACopy	1	0.04	33.94	5.14	PEROXISOME BIOGENESIS DISORDER COMPLEMENTATION GROUP 13	confirmed	biallelic	PEX13
2	61246145	61314020	.	.	1	0	48.59	94.86	PEROXISOME BIOGENESIS DISORDER COMPLEMENTATION GROUP 13	confirmed	biallelic	PEX13
2	61760912	62053619	.	.	1	0	0.56	5.56	RETINITIS PIGMENTOSA 28	both DD and IF	biallelic	FAM161A
2	62053619	62064953	LOSS	PennCNV-DNACopy	1	0.04	100	38.7	RETINITIS PIGMENTOSA 28	both DD and IF	biallelic	FAM161A
2	62064953	62101344	.	.	1	0	44.86	55.74	RETINITIS PIGMENTOSA 28	both DD and IF	biallelic	FAM161A
2	63347529	63351247	LOSS	PennCNV-DNACopy	5	0.19	73.43	0.58	BARDET-BIEDL SYNDROME TYPE 15	confirmed	biallelic	WDPCP
2	63351247	63354215	LOSS	PennCNV-DNACopy	4	0.15	100	0.63	BARDET-BIEDL SYNDROME TYPE 15	confirmed	biallelic	WDPCP
2	63354215	63355520	LOSS	All3,PennCNV-DNACopy	4	0.15	100	0.28	BARDET-BIEDL SYNDROME TYPE 15	confirmed	biallelic	WDPCP
2	63355520	63379698	LOSS	All3,PennCNV-DNACopy	2	0.07	100	5.17	BARDET-BIEDL SYNDROME TYPE 15	confirmed	biallelic	WDPCP
2	63379698	63392831	LOSS	All3,PennCNV-DNACopy	3	0.11	100	2.81	BARDET-BIEDL SYNDROME TYPE 15	confirmed	biallelic	WDPCP
2	63392831	63395265	LOSS	All3,PennCNV-DNACopy	2	0.07	100	0.52	BARDET-BIEDL SYNDROME TYPE 15	confirmed	biallelic	WDPCP
2	63395265	63398117	LOSS	All3	1	0.04	100	0.61	BARDET-BIEDL SYNDROME TYPE 15	confirmed	biallelic	WDPCP
2	63398117	63519361	.	.	1	0	100	25.94	BARDET-BIEDL SYNDROME TYPE 15	confirmed	biallelic	WDPCP
2	63519361	63527859	GAIN	PennCNV-DNACopy	1	0.04	100	1.82	BARDET-BIEDL SYNDROME TYPE 15	confirmed	biallelic	WDPCP
2	63527859	63740037	.	.	1	0	100	45.39	BARDET-BIEDL SYNDROME TYPE 15	confirmed	biallelic	WDPCP
2	63740037	63773339	LOSS	PennCNV-DNACopy	1	0.04	100	7.12	BARDET-BIEDL SYNDROME TYPE 15	confirmed	biallelic	WDPCP
2	63773339	63813458	.	.	1	0	100	8.58	BARDET-BIEDL SYNDROME TYPE 15	confirmed	biallelic	WDPCP
2	63813458	63815206	LOSS	PennCNV-DNACopy	2	0.07	100	0.37	BARDET-BIEDL SYNDROME TYPE 15	confirmed	biallelic	WDPCP
2	63815206	63817440	LOSS	PennCNV-DNACopy	4	0.15	32.54	0.16	BARDET-BIEDL SYNDROME TYPE 15	confirmed	biallelic	WDPCP
2	68883233	69330118	.	.	1	0	20.1	38.03	GAPO SYNDROME	confirmed	biallelic	ANTXR1
2	69330118	69334990	LOSS	PennCNV-DNACopy	1	0.04	100	2.06	GAPO SYNDROME	confirmed	biallelic	ANTXR1
2	69334990	69713735	.	.	1	0	11.06	100	MULTIPLE MITOCHONDRIAL DYSFUNCTIONS SYNDROME 1	confirmed	biallelic	NFU1
2	69334990	69713735	.	.	1	0	37.35	59.91	GAPO SYNDROME	confirmed	biallelic	ANTXR1
2	71160011	71163051	LOSS	PennCNV-DNACopy	3	0.11	1.32	0.14	DISTAL RENAL TUBULAR ACIDOSIS WITH DEAFNESS	confirmed	biallelic	ATP6V1B1
2	71163051	71163086	LOSS	PennCNV-DNACopy	7	0.26	100	0.12	DISTAL RENAL TUBULAR ACIDOSIS WITH DEAFNESS	confirmed	biallelic	ATP6V1B1
2	71163086	71163350	LOSS	PennCNV-DNACopy	6	0.22	100	0.89	DISTAL RENAL TUBULAR ACIDOSIS WITH DEAFNESS	confirmed	biallelic	ATP6V1B1
2	71163350	71164614	LOSS	PennCNV-DNACopy	5	0.19	100	4.28	DISTAL RENAL TUBULAR ACIDOSIS WITH DEAFNESS	confirmed	biallelic	ATP6V1B1
2	71164614	71164634	LOSS	PennCNV-DNACopy	4	0.15	100	0.07	DISTAL RENAL TUBULAR ACIDOSIS WITH DEAFNESS	confirmed	biallelic	ATP6V1B1
2	71164634	71176202	.	.	1	0	100	39.19	DISTAL RENAL TUBULAR ACIDOSIS WITH DEAFNESS	confirmed	biallelic	ATP6V1B1
2	71176202	71192202	LOSS	PennCNV-DNACopy	1	0.04	100	54.2	DISTAL RENAL TUBULAR ACIDOSIS WITH DEAFNESS	confirmed	biallelic	ATP6V1B1
2	71192202	71205353	.	.	1	0	2.5	1.11	DISTAL RENAL TUBULAR ACIDOSIS WITH DEAFNESS	confirmed	biallelic	ATP6V1B1
2	71236047	71359261	.	.	1	0	16.68	100	METHYLMALONYL-COA EPIMERASE DEFICIENCY	confirmed	biallelic	MCEE
2	72960438	73143056	.	.	1	0	2.63	100	DOPA-RESPONSIVE DYSTONIA DUE TO SEPIAPTERIN REDUCTASE DEFICIENCY	confirmed	biallelic	SPR
2	73612102	73643753	LOSS	PennCNV-DNACopy	1	0.04	97.53	13.77	ALSTROM SYNDROME	confirmed	biallelic	ALMS1
2	73643753	73676847	.	.	1	0	100	14.76	ALSTROM SYNDROME	confirmed	biallelic	ALMS1
2	73676847	73676965	LOSS	All3	1	0.04	100	0.05	ALSTROM SYNDROME	confirmed	biallelic	ALMS1
2	73676965	73677049	LOSS	All3,PennCNV-DNACopy	2	0.07	100	0.04	ALSTROM SYNDROME	confirmed	biallelic	ALMS1
2	73677049	73677147	LOSS	All3,PennCNV-DNACopy	3	0.11	100	0.04	ALSTROM SYNDROME	confirmed	biallelic	ALMS1
2	73677147	73677833	LOSS	All3,PennCNV-DNACopy	4	0.15	100	0.31	ALSTROM SYNDROME	confirmed	biallelic	ALMS1
2	73677833	73677898	LOSS	All3,PennCNV-DNACopy	5	0.19	100	0.03	ALSTROM SYNDROME	confirmed	biallelic	ALMS1
2	73677898	73678054	LOSS	All3,PennCNV-DNACopy	6	0.22	100	0.07	ALSTROM SYNDROME	confirmed	biallelic	ALMS1
2	73678054	73678642	LOSS	All3,PennCNV-DNACopy	5	0.19	100	0.26	ALSTROM SYNDROME	confirmed	biallelic	ALMS1
2	73678642	73679087	LOSS	All3,PennCNV-DNACopy	4	0.15	100	0.2	ALSTROM SYNDROME	confirmed	biallelic	ALMS1
2	73679087	73679280	LOSS	All3,PennCNV-DNACopy	3	0.11	100	0.09	ALSTROM SYNDROME	confirmed	biallelic	ALMS1
2	73679280	73679572	LOSS	All3,PennCNV-DNACopy	2	0.07	100	0.13	ALSTROM SYNDROME	confirmed	biallelic	ALMS1
2	73679572	74054272	.	.	1	0	42.03	70.25	ALSTROM SYNDROME	confirmed	biallelic	ALMS1
2	74054272	74062219	LOSS	PennCNV-DNACopy	1	0.04	77.73	13.81	MICROCEPHALY√êCAPILLARY MALFORMATION (MIC-CAP) SYNDROME	confirmed	biallelic	STAMBP
2	74062219	74124299	.	.	1	0	62.08	86.19	MICROCEPHALY√êCAPILLARY MALFORMATION (MIC-CAP) SYNDROME	confirmed	biallelic	STAMBP
2	74329737	74395991	.	.	1	0	19.01	100	MULTIPLE MITOCHONDRIAL DYSFUNCTIONS SYNDROME 2	probable	biallelic	BOLA3
2	74687960	74688563	LOSS	PennCNV-DNACopy	1	0.04	63.02	8.73	CONGENITAL DISORDERS OF GLYCOSYLATION	probable	biallelic	MOGS
2	74688563	74689671	LOSS	PennCNV-DNACopy	2	0.07	100	25.45	CONGENITAL DISORDERS OF GLYCOSYLATION	probable	biallelic	MOGS
2	74689671	74692191	LOSS	PennCNV-DNACopy	4	0.15	100	57.88	CONGENITAL DISORDERS OF GLYCOSYLATION	probable	biallelic	MOGS
2	74692191	74697095	LOSS	PennCNV-DNACopy	8	0.3	7.06	7.95	CONGENITAL DISORDERS OF GLYCOSYLATION	probable	biallelic	MOGS
2	74756499	74758934	LOSS	PennCNV-DNACopy	3	0.11	99.84	61.2	Early-onset mitochondrial syndrome associated with 3-methylglutaconic aciduria	possible	biallelic	HTRA2
2	74758934	74760496	LOSS	PennCNV-DNACopy	1	0.04	98.66	38.8	Early-onset mitochondrial syndrome associated with 3-methylglutaconic aciduria	possible	biallelic	HTRA2
2	79410207	79553079	.	.	1	0	98.5	9.61	Disordered cortical neuronal migration	probable	biallelic	CTNNA2
2	79553079	79589721	LOSS	All3	1	0.04	100	2.5	Disordered cortical neuronal migration	probable	biallelic	CTNNA2
2	79589721	79620754	.	.	1	0	100	2.12	Disordered cortical neuronal migration	probable	biallelic	CTNNA2
2	79620754	79624988	LOSS	PennCNV-DNACopy	1	0.04	100	0.29	Disordered cortical neuronal migration	probable	biallelic	CTNNA2
2	79624988	79883202	.	.	1	0	100	17.64	Disordered cortical neuronal migration	probable	biallelic	CTNNA2
2	79883202	79888869	LOSS	PennCNV-DNACopy	1	0.04	100	0.39	Disordered cortical neuronal migration	probable	biallelic	CTNNA2
2	79888869	80045133	.	.	1	0	100	10.68	Disordered cortical neuronal migration	probable	biallelic	CTNNA2
2	80045133	80054826	LOSS	All3,PennCNV-DNACopy	4	0.15	100	0.66	Disordered cortical neuronal migration	probable	biallelic	CTNNA2
2	80054826	80278910	.	.	1	0	100	15.31	Disordered cortical neuronal migration	probable	biallelic	CTNNA2
2	80278910	80287676	LOSS	All3	2	0.07	100	0.6	Disordered cortical neuronal migration	probable	biallelic	CTNNA2
2	80287676	80300232	.	.	1	0	100	0.86	Disordered cortical neuronal migration	probable	biallelic	CTNNA2
2	80300232	80300897	LOSS	PennCNV-DNACopy	2	0.07	100	0.05	Disordered cortical neuronal migration	probable	biallelic	CTNNA2
2	80300897	80302322	LOSS	PennCNV-DNACopy	4	0.15	100	0.1	Disordered cortical neuronal migration	probable	biallelic	CTNNA2
2	80302322	80306270	LOSS	PennCNV-DNACopy	2	0.07	100	0.27	Disordered cortical neuronal migration	probable	biallelic	CTNNA2
2	80306270	80529496	.	.	1	0	100	15.25	Disordered cortical neuronal migration	probable	biallelic	CTNNA2
2	80529496	80529933	LOSS,GAIN	PennCNV-DNACopy	111	4.12	100	0.03	Disordered cortical neuronal migration	probable	biallelic	CTNNA2
2	80529933	80530625	LOSS,GAIN	PennCNV-DNACopy	118	4.38	100	0.05	Disordered cortical neuronal migration	probable	biallelic	CTNNA2
2	80530625	80530868	LOSS,GAIN	PennCNV-DNACopy	108	4.01	100	0.02	Disordered cortical neuronal migration	probable	biallelic	CTNNA2
2	80530868	80532069	LOSS,GAIN	PennCNV-DNACopy	70	2.6	100	0.08	Disordered cortical neuronal migration	probable	biallelic	CTNNA2
2	80532069	80533282	LOSS,GAIN	PennCNV-DNACopy	44	1.63	100	0.08	Disordered cortical neuronal migration	probable	biallelic	CTNNA2
2	80533282	80534274	LOSS,GAIN	PennCNV-DNACopy	31	1.15	100	0.07	Disordered cortical neuronal migration	probable	biallelic	CTNNA2
2	80534274	81060758	.	.	1	0	64.9	23.35	Disordered cortical neuronal migration	probable	biallelic	CTNNA2
2	84603760	84898267	.	.	1	0	12.21	100	FATAL INFANTILE LACTIC ACIDOSIS	confirmed	biallelic	SUCLG1
2	86063465	86207552	.	.	1	0	47.25	100	AMISH INFANTILE EPILEPSY SYNDROME	probable	biallelic	ST3GAL5
2	86215125	86251200	.	.	1	0	10.71	4.49	ACROFACIAL DYSOSTOSIS, CINCINNATI TYPE	probable	monoallelic	POLR1A
2	86251200	86257515	LOSS	PennCNV-DNACopy	1	0.04	100	7.35	ACROFACIAL DYSOSTOSIS, CINCINNATI TYPE	probable	monoallelic	POLR1A
2	86257515	86267586	.	.	1	0	100	11.72	ACROFACIAL DYSOSTOSIS, CINCINNATI TYPE	probable	monoallelic	POLR1A
2	86267586	86281301	LOSS	PennCNV-DNACopy	1	0.04	100	15.96	ACROFACIAL DYSOSTOSIS, CINCINNATI TYPE	probable	monoallelic	POLR1A
2	86281301	86971347	.	.	1	0	7.53	60.48	ACROFACIAL DYSOSTOSIS, CINCINNATI TYPE	probable	monoallelic	POLR1A
2	88829770	88891386	.	.	1	0	57.01	49.59	WOLCOTT-RALLISON SYNDROME	confirmed	biallelic	EIF2AK3
2	88891386	88892838	LOSS	PennCNV-DNACopy	2	0.07	100	2.05	WOLCOTT-RALLISON SYNDROME	confirmed	biallelic	EIF2AK3
2	88892838	88895351	LOSS	PennCNV-DNACopy	3	0.11	100	3.55	WOLCOTT-RALLISON SYNDROME	confirmed	biallelic	EIF2AK3
2	88895351	88897771	LOSS	PennCNV-DNACopy	2	0.07	100	3.42	WOLCOTT-RALLISON SYNDROME	confirmed	biallelic	EIF2AK3
2	88897771	95835614	.	.	1	0	0.42	41.4	WOLCOTT-RALLISON SYNDROME	confirmed	biallelic	EIF2AK3
2	96777168	96779043	LOSS,GAIN	PennCNV-DNACopy	20	0.74	22.45	12.52	AUTOSOMAL RECESSIVE MENTAL RETARDATION	possible	biallelic	ADRA2B
2	96779043	96779342	LOSS,GAIN	PennCNV-DNACopy	23	0.85	100	8.89	AUTOSOMAL RECESSIVE MENTAL RETARDATION	possible	biallelic	ADRA2B
2	96779342	96779695	LOSS,GAIN	PennCNV-DNACopy	24	0.89	100	10.5	AUTOSOMAL RECESSIVE MENTAL RETARDATION	possible	biallelic	ADRA2B
2	96779695	96780082	LOSS,GAIN	PennCNV-DNACopy	28	1.04	100	11.51	AUTOSOMAL RECESSIVE MENTAL RETARDATION	possible	biallelic	ADRA2B
2	96780082	96780555	LOSS,GAIN	PennCNV-DNACopy	44	1.63	100	14.07	AUTOSOMAL RECESSIVE MENTAL RETARDATION	possible	biallelic	ADRA2B
2	96780555	96780650	LOSS,GAIN	PennCNV-DNACopy	50	1.85	100	2.83	AUTOSOMAL RECESSIVE MENTAL RETARDATION	possible	biallelic	ADRA2B
2	96780650	96780716	LOSS,GAIN	PennCNV-DNACopy	53	1.97	100	1.96	AUTOSOMAL RECESSIVE MENTAL RETARDATION	possible	biallelic	ADRA2B
2	96780716	96780986	LOSS,GAIN	PennCNV-DNACopy	54	2	100	8.03	AUTOSOMAL RECESSIVE MENTAL RETARDATION	possible	biallelic	ADRA2B
2	96780986	96781257	LOSS,GAIN	PennCNV-DNACopy	58	2.15	100	8.06	AUTOSOMAL RECESSIVE MENTAL RETARDATION	possible	biallelic	ADRA2B
2	96781257	96781853	LOSS,GAIN	PennCNV-DNACopy	71	2.63	100	17.73	AUTOSOMAL RECESSIVE MENTAL RETARDATION	possible	biallelic	ADRA2B
2	96781853	96784934	LOSS,GAIN	PennCNV-DNACopy	69	2.56	4.25	3.9	AUTOSOMAL RECESSIVE MENTAL RETARDATION	possible	biallelic	ADRA2B
2	96836512	97024988	.	.	1	0	12.45	61.65	microcephaly	possible	biallelic	NCAPH
2	97024988	97164943	GAIN	All3	1	0.04	10.43	38.35	microcephaly	possible	biallelic	NCAPH
2	98920226	99153005	.	.	1	0	39.39	61.32	AUTOSOMAL RECESSIVE MENTAL RETARDATION	possible	biallelic	INPP4A
2	99153005	99155999	LOSS	PennCNV-DNACopy	1	0.04	100	2	AUTOSOMAL RECESSIVE MENTAL RETARDATION	possible	biallelic	INPP4A
2	99155999	99172244	LOSS	PennCNV-DNACopy	3	0.11	100	10.86	AUTOSOMAL RECESSIVE MENTAL RETARDATION	possible	biallelic	INPP4A
2	99172244	99185068	LOSS	PennCNV-DNACopy	2	0.07	100	8.58	AUTOSOMAL RECESSIVE MENTAL RETARDATION	possible	biallelic	INPP4A
2	99185068	99221536	.	.	1	0	70.71	17.24	AUTOSOMAL RECESSIVE MENTAL RETARDATION	possible	biallelic	INPP4A
2	99185068	99221536	.	.	1	0	15.81	62.61	MITOCHONDRIAL COMPLEX IV DEFICIENCY	possible	biallelic	COA5
2	99221536	99225168	LOSS	PennCNV-DNACopy	1	0.04	94.77	37.39	MITOCHONDRIAL COMPLEX IV DEFICIENCY	possible	biallelic	COA5
2	99680467	99835066	.	.	1	0	5.31	100	Leigh syndrome with secondary deficiency for pyruvate and alpha-ketoglutarate dehydrogenase.	probable	biallelic	LIPT1
2	100132920	100172081	LOSS	PennCNV-DNACopy	1	0.04	26.05	1.71	Skeletal dysplasia with severe neurological disease	probable	monoallelic	AFF3
2	100172081	100353905	.	.	1	0	100	30.45	Skeletal dysplasia with severe neurological disease	probable	monoallelic	AFF3
2	100353905	100355491	LOSS	PennCNV-DNACopy	4	0.15	100	0.27	Skeletal dysplasia with severe neurological disease	probable	monoallelic	AFF3
2	100355491	101006787	.	.	1	0	61.96	67.58	Skeletal dysplasia with severe neurological disease	probable	monoallelic	AFF3
2	108074510	108610657	.	.	1	0	1.43	27.95	Congenital Myasthenic Syndrome with Episodic Apnea	probable	biallelic	SLC5A7
2	108610657	108691787	GAIN	All3	1	0.04	24.4	72.05	Congenital Myasthenic Syndrome with Episodic Apnea	probable	biallelic	SLC5A7
2	109231521	109392379	.	.	1	0	35.09	85.09	ACUTE NECROTIZING ENCEPHALOPATHY 1, SUSCEPTIBILITY TO	possible	monoallelic	RANBP2
2	109392379	109396609	LOSS	PennCNV-DNACopy	1	0.04	100	6.38	ACUTE NECROTIZING ENCEPHALOPATHY 1, SUSCEPTIBILITY TO	possible	monoallelic	RANBP2
2	109396609	109400267	LOSS	PennCNV-DNACopy	2	0.07	100	5.51	ACUTE NECROTIZING ENCEPHALOPATHY 1, SUSCEPTIBILITY TO	possible	monoallelic	RANBP2
2	109400267	109401259	LOSS	PennCNV-DNACopy	3	0.11	100	1.5	ACUTE NECROTIZING ENCEPHALOPATHY 1, SUSCEPTIBILITY TO	possible	monoallelic	RANBP2
2	109401259	109402323	LOSS	PennCNV-DNACopy	4	0.15	94.74	1.52	ACUTE NECROTIZING ENCEPHALOPATHY 1, SUSCEPTIBILITY TO	possible	monoallelic	RANBP2
2	109447787	109511765	.	.	1	0	1.31	0.88	Ectodermal dysplasia 10B, hypohidrotic/hair/tooth type, autosomal recessive	confirmed	NA	EDAR
2	109511765	109513035	LOSS	PennCNV-DNACopy	1	0.04	100	1.34	Ectodermal dysplasia 10B, hypohidrotic/hair/tooth type, autosomal recessive	confirmed	NA	EDAR
2	109513035	109513321	LOSS	PennCNV-DNACopy	3	0.11	100	0.3	Ectodermal dysplasia 10B, hypohidrotic/hair/tooth type, autosomal recessive	confirmed	NA	EDAR
2	109513321	109513601	LOSS	PennCNV-DNACopy	4	0.15	100	0.3	Ectodermal dysplasia 10B, hypohidrotic/hair/tooth type, autosomal recessive	confirmed	NA	EDAR
2	109513601	109524457	LOSS	PennCNV-DNACopy	5	0.19	100	11.44	Ectodermal dysplasia 10B, hypohidrotic/hair/tooth type, autosomal recessive	confirmed	NA	EDAR
2	109524457	109526983	LOSS	PennCNV-DNACopy	8	0.3	100	2.66	Ectodermal dysplasia 10B, hypohidrotic/hair/tooth type, autosomal recessive	confirmed	NA	EDAR
2	109526983	109531958	LOSS	PennCNV-DNACopy	5	0.19	100	5.24	Ectodermal dysplasia 10B, hypohidrotic/hair/tooth type, autosomal recessive	confirmed	NA	EDAR
2	109531958	109539653	LOSS	PennCNV-DNACopy	3	0.11	100	8.11	Ectodermal dysplasia 10B, hypohidrotic/hair/tooth type, autosomal recessive	confirmed	NA	EDAR
2	109539653	109541853	LOSS	PennCNV-DNACopy	5	0.19	100	2.32	Ectodermal dysplasia 10B, hypohidrotic/hair/tooth type, autosomal recessive	confirmed	NA	EDAR
2	109541853	109543883	LOSS	PennCNV-DNACopy	8	0.3	100	2.14	Ectodermal dysplasia 10B, hypohidrotic/hair/tooth type, autosomal recessive	confirmed	NA	EDAR
2	109543883	109545691	LOSS	PennCNV-DNACopy	11	0.41	100	1.91	Ectodermal dysplasia 10B, hypohidrotic/hair/tooth type, autosomal recessive	confirmed	NA	EDAR
2	109545691	109546656	LOSS	PennCNV-DNACopy	16	0.59	100	1.02	Ectodermal dysplasia 10B, hypohidrotic/hair/tooth type, autosomal recessive	confirmed	NA	EDAR
2	109546656	109547428	LOSS	PennCNV-DNACopy	11	0.41	100	0.81	Ectodermal dysplasia 10B, hypohidrotic/hair/tooth type, autosomal recessive	confirmed	NA	EDAR
2	109547428	109549009	LOSS	PennCNV-DNACopy	3	0.11	100	1.67	Ectodermal dysplasia 10B, hypohidrotic/hair/tooth type, autosomal recessive	confirmed	NA	EDAR
2	109549009	109554940	LOSS	PennCNV-DNACopy	2	0.07	100	6.25	Ectodermal dysplasia 10B, hypohidrotic/hair/tooth type, autosomal recessive	confirmed	NA	EDAR
2	109554940	109636437	.	.	1	0	62.44	53.62	Ectodermal dysplasia 10B, hypohidrotic/hair/tooth type, autosomal recessive	confirmed	NA	EDAR
2	110852875	110982530	LOSS,GAIN	All3	7	0.26	63.83	100	SENIOR-LOKEN SYNDROME TYPE 1	confirmed	biallelic	NPHP1
2	113455007	113495316	.	.	1	0	2.81	4.04	FILIPPI SYNDROME. SYNDACTYLY, TYPE I, WITH MICROCEPHALY AND MENTAL RETARDATION	confirmed	biallelic	CKAP2L
2	113495316	113496554	LOSS	PennCNV-DNACopy	5	0.19	100	4.41	FILIPPI SYNDROME. SYNDACTYLY, TYPE I, WITH MICROCEPHALY AND MENTAL RETARDATION	confirmed	biallelic	CKAP2L
2	113496554	113816942	.	.	1	0	8.02	91.55	FILIPPI SYNDROME. SYNDACTYLY, TYPE I, WITH MICROCEPHALY AND MENTAL RETARDATION	confirmed	biallelic	CKAP2L
2	113962071	113989236	.	.	1	0	57.66	24.88	CONGENITAL HYPOTHYROIDISM NON-GOITROUS TYPE 2	confirmed	monoallelic	PAX8
2	113989236	113993049	LOSS	PennCNV-DNACopy	1	0.04	100	6.06	CONGENITAL HYPOTHYROIDISM NON-GOITROUS TYPE 2	confirmed	monoallelic	PAX8
2	113993049	113994461	LOSS	PennCNV-DNACopy	4	0.15	100	2.24	CONGENITAL HYPOTHYROIDISM NON-GOITROUS TYPE 2	confirmed	monoallelic	PAX8
2	113994461	113995942	LOSS	PennCNV-DNACopy	3	0.11	100	2.35	CONGENITAL HYPOTHYROIDISM NON-GOITROUS TYPE 2	confirmed	monoallelic	PAX8
2	113995942	113997124	LOSS	PennCNV-DNACopy	1	0.04	100	1.88	CONGENITAL HYPOTHYROIDISM NON-GOITROUS TYPE 2	confirmed	monoallelic	PAX8
2	113997124	114038349	.	.	1	0	95.58	62.59	CONGENITAL HYPOTHYROIDISM NON-GOITROUS TYPE 2	confirmed	monoallelic	PAX8
2	121528978	121582378	.	.	1	0	60.66	16.18	GLI2-RELATED HOLOPROSENCEPHALY	confirmed	monoallelic	GLI2
2	121582378	121588532	LOSS	PennCNV-DNACopy	1	0.04	100	3.07	GLI2-RELATED HOLOPROSENCEPHALY	confirmed	monoallelic	GLI2
2	121588532	121744056	.	.	1	0	100	77.67	GLI2-RELATED HOLOPROSENCEPHALY	confirmed	monoallelic	GLI2
2	121744056	121745259	LOSS	PennCNV-DNACopy	1	0.04	100	0.6	GLI2-RELATED HOLOPROSENCEPHALY	confirmed	monoallelic	GLI2
2	121745259	121747823	LOSS	PennCNV-DNACopy	6	0.22	100	1.28	GLI2-RELATED HOLOPROSENCEPHALY	confirmed	monoallelic	GLI2
2	121747823	121747880	LOSS	PennCNV-DNACopy	5	0.19	100	0.03	GLI2-RELATED HOLOPROSENCEPHALY	confirmed	monoallelic	GLI2
2	121747880	121952300	.	.	1	0	1.15	1.17	GLI2-RELATED HOLOPROSENCEPHALY	confirmed	monoallelic	GLI2
2	127804699	127805633	LOSS,GAIN	PennCNV-DNACopy	4	0.15	3.32	0.05	CENTRONUCLEAR MYOPATHY 2	confirmed	biallelic	BIN1
2	127805633	127808806	LOSS,GAIN	PennCNV-DNACopy	5	0.19	100	5.35	CENTRONUCLEAR MYOPATHY 2	confirmed	biallelic	BIN1
2	127808806	127816475	.	.	1	0	100	12.93	CENTRONUCLEAR MYOPATHY 2	confirmed	biallelic	BIN1
2	127816475	127818203	LOSS	PennCNV-DNACopy	1	0.04	100	2.91	CENTRONUCLEAR MYOPATHY 2	confirmed	biallelic	BIN1
2	127818203	127916452	.	.	1	0	47.56	78.76	CENTRONUCLEAR MYOPATHY 2	confirmed	biallelic	BIN1
2	127944890	128100702	.	.	1	0	23.67	100	XERODERMA PIGMENTOSUM COMPLEMENTATION GROUP B	confirmed	biallelic	ERCC3
2	131094055	131098505	LOSS	PennCNV-DNACopy	1	0.04	60.49	65.51	Disorder of Golgi homeostasis	confirmed	biallelic	CCDC115
2	131098505	131099920	LOSS	PennCNV-DNACopy	3	0.11	100	34.44	Disorder of Golgi homeostasis	confirmed	biallelic	CCDC115
2	131099920	131104049	LOSS	PennCNV-DNACopy	4	0.15	0.05	0.05	Disorder of Golgi homeostasis	confirmed	biallelic	CCDC115
2	131130501	131479885	.	.	1	0	2.12	100	CFC1-RELATED CONOTRUNCAL HEART MALFORMATIONS	probable	monoallelic	CFC1
2	135763318	136016110	.	.	1	0	48.79	100	WARBURG MICRO SYNDROME TYPE 1	confirmed	biallelic	RAB3GAP1
2	136578866	136667301	.	.	1	0	3.45	3.87	HYPOMYELINATION WITH BRAIN STEM AND SPINAL CORD INVOLVEMENT AND LEG SPASTICITY.	confirmed	biallelic	DARS
2	136667301	136691825	LOSS	PennCNV-DNACopy	1	0.04	100	31.04	HYPOMYELINATION WITH BRAIN STEM AND SPINAL CORD INVOLVEMENT AND LEG SPASTICITY.	confirmed	biallelic	DARS
2	136691825	136793911	.	.	1	0	50.38	65.09	HYPOMYELINATION WITH BRAIN STEM AND SPINAL CORD INVOLVEMENT AND LEG SPASTICITY.	confirmed	biallelic	DARS
2	144907589	145181369	.	.	1	0	14.51	29.14	MOWAT-WILSON SYNDROME	confirmed	monoallelic	ZEB2
2	145181369	145187528	LOSS	PennCNV-DNACopy	2	0.07	100	4.52	MOWAT-WILSON SYNDROME	confirmed	monoallelic	ZEB2
2	145187528	145189586	LOSS	PennCNV-DNACopy	1	0.04	100	1.51	MOWAT-WILSON SYNDROME	confirmed	monoallelic	ZEB2
2	145189586	145431788	.	.	1	0	36.49	64.83	MOWAT-WILSON SYNDROME	confirmed	monoallelic	ZEB2
2	148375033	148711175	.	.	1	0	6.9	25.45	MEIER-GORLIN SYNDROME 2	confirmed	biallelic	ORC4
2	148711175	148730367	LOSS	PennCNV-DNACopy	1	0.04	100	21.04	MEIER-GORLIN SYNDROME 2	confirmed	biallelic	ORC4
2	148730367	148751113	LOSS	PennCNV-DNACopy	3	0.11	100	22.75	MEIER-GORLIN SYNDROME 2	confirmed	biallelic	ORC4
2	148751113	148808897	LOSS	PennCNV-DNACopy	2	0.07	48.56	30.76	MEIER-GORLIN SYNDROME 2	confirmed	biallelic	ORC4
2	148751113	148808897	LOSS	PennCNV-DNACopy	2	0.07	52.47	6.11	EHMT1-LIKE INTELLECTUAL DISABILITY	possible	monoallelic	MBD5
2	148808897	148833767	LOSS	PennCNV-DNACopy	1	0.04	100	5.01	EHMT1-LIKE INTELLECTUAL DISABILITY	possible	monoallelic	MBD5
2	148833767	148873776	.	.	1	0	100	8.07	EHMT1-LIKE INTELLECTUAL DISABILITY	possible	monoallelic	MBD5
2	148873776	148875643	LOSS	PennCNV-DNACopy	1	0.04	100	0.38	EHMT1-LIKE INTELLECTUAL DISABILITY	possible	monoallelic	MBD5
2	148875643	148899697	.	.	1	0	100	4.85	EHMT1-LIKE INTELLECTUAL DISABILITY	possible	monoallelic	MBD5
2	148899697	148915190	LOSS	All3	1	0.04	100	3.12	EHMT1-LIKE INTELLECTUAL DISABILITY	possible	monoallelic	MBD5
2	148915190	148922063	LOSS	All3,PennCNV-DNACopy	2	0.07	100	1.39	EHMT1-LIKE INTELLECTUAL DISABILITY	possible	monoallelic	MBD5
2	148922063	148930755	LOSS	All3,PennCNV-DNACopy	3	0.11	100	1.75	EHMT1-LIKE INTELLECTUAL DISABILITY	possible	monoallelic	MBD5
2	148930755	148932898	LOSS	All3,PennCNV-DNACopy	3	0.11	100	0.43	EHMT1-LIKE INTELLECTUAL DISABILITY	possible	monoallelic	MBD5
2	148932898	148977583	LOSS	All3	2	0.07	100	9.01	EHMT1-LIKE INTELLECTUAL DISABILITY	possible	monoallelic	MBD5
2	148977583	149102437	LOSS	All3	1	0.04	100	25.17	EHMT1-LIKE INTELLECTUAL DISABILITY	possible	monoallelic	MBD5
2	149102437	149166323	.	.	1	0	100	12.88	EHMT1-LIKE INTELLECTUAL DISABILITY	possible	monoallelic	MBD5
2	149166323	149167935	LOSS	PennCNV-DNACopy	1	0.04	100	0.33	EHMT1-LIKE INTELLECTUAL DISABILITY	possible	monoallelic	MBD5
2	149167935	149279361	.	.	1	0	95.67	21.49	EHMT1-LIKE INTELLECTUAL DISABILITY	possible	monoallelic	MBD5
2	149310384	149897633	.	.	1	0	42.65	100	CORTICAL DYSPLASIA, COMPLEX, WITH OTHER BRAIN MALFORMATIONS 2	probable	monoallelic	KIF5C
2	150197402	150575256	.	.	1	0	4.81	100	METHYLMALONIC ACIDURIA AND HOMOCYSTINURIA TYPE CBLD	confirmed	biallelic	MMADHC
2	152316514	152502666	.	.	1	0	86.39	64.55	AUTOSOMAL RECESSIVE TYPICAL NEMALINE MYOPATHY	confirmed	biallelic	NEB
2	152502666	152507329	LOSS	All3	1	0.04	100	1.87	AUTOSOMAL RECESSIVE TYPICAL NEMALINE MYOPATHY	confirmed	biallelic	NEB
2	152507329	152996974	.	.	1	0	17.09	33.58	AUTOSOMAL RECESSIVE TYPICAL NEMALINE MYOPATHY	confirmed	biallelic	NEB
2	152507329	152996974	.	.	1	0	54.47	100	JUVENILE MYOCLONIC EPILEPSY	child IF	NA	CACNB4
2	158410196	158705117	.	.	1	0	38.03	80.45	FIBRODYSPLASIA OSSIFICANS PROGRESSIVA	probable	monoallelic	ACVR1
2	158705117	158710730	LOSS	PennCNV-DNACopy	1	0.04	100	4.03	FIBRODYSPLASIA OSSIFICANS PROGRESSIVA	probable	monoallelic	ACVR1
2	158710730	158879580	.	.	1	0	12.82	15.52	FIBRODYSPLASIA OSSIFICANS PROGRESSIVA	probable	monoallelic	ACVR1
2	162187719	163134757	.	.	1	0	1.03	100	AUTISM	probable	monoallelic	TBR1
2	162187719	163134757	.	.	1	0	1.18	21.63	SINGLETON-MERTEN SYNDROME	probable	monoallelic	IFIH1
2	163134757	163138785	LOSS	PennCNV-DNACopy	1	0.04	100	7.8	SINGLETON-MERTEN SYNDROME	probable	monoallelic	IFIH1
2	163138785	163154363	LOSS	PennCNV-DNACopy	2	0.07	100	30.18	SINGLETON-MERTEN SYNDROME	probable	monoallelic	IFIH1
2	163154363	163161270	LOSS	PennCNV-DNACopy	3	0.11	100	13.38	SINGLETON-MERTEN SYNDROME	probable	monoallelic	IFIH1
2	163161270	163164181	LOSS	PennCNV-DNACopy	6	0.22	100	5.64	SINGLETON-MERTEN SYNDROME	probable	monoallelic	IFIH1
2	163164181	163174373	LOSS	PennCNV-DNACopy	7	0.26	100	19.74	SINGLETON-MERTEN SYNDROME	probable	monoallelic	IFIH1
2	163174373	163194668	LOSS	PennCNV-DNACopy	8	0.3	4.14	1.63	SINGLETON-MERTEN SYNDROME	probable	monoallelic	IFIH1
2	165724903	166426871	.	.	1	0	16.6	100	Focal epilepsy	probable	monoallelic	SCN3A
2	165724903	166426871	.	.	1	0	21.78	100	NONSPECIFIC SEVERE ID	confirmed	monoallelic	SCN2A
2	166797556	166841547	LOSS,GAIN	All3	2	0.07	0.9	0.24	SCN1A-RELATED SEIZURE DISORDERS	confirmed	monoallelic	SCN1A
2	166841547	166847834	GAIN	All3	1	0.04	100	3.82	SCN1A-RELATED SEIZURE DISORDERS	confirmed	monoallelic	SCN1A
2	166847834	166850785	LOSS,GAIN	All3,PennCNV-DNACopy	2	0.07	100	1.79	SCN1A-RELATED SEIZURE DISORDERS	confirmed	monoallelic	SCN1A
2	166850785	166854631	LOSS,GAIN	All3,PennCNV-DNACopy	3	0.11	100	2.34	SCN1A-RELATED SEIZURE DISORDERS	confirmed	monoallelic	SCN1A
2	166854631	166866307	LOSS,GAIN	All3,PennCNV-DNACopy	4	0.15	100	7.09	SCN1A-RELATED SEIZURE DISORDERS	confirmed	monoallelic	SCN1A
2	166866307	166870475	LOSS,GAIN	All3,PennCNV-DNACopy	3	0.11	100	2.53	SCN1A-RELATED SEIZURE DISORDERS	confirmed	monoallelic	SCN1A
2	166870475	166884891	LOSS,GAIN	All3,PennCNV-DNACopy	2	0.07	100	8.76	SCN1A-RELATED SEIZURE DISORDERS	confirmed	monoallelic	SCN1A
2	166884891	166898843	GAIN	All3	1	0.04	100	8.48	SCN1A-RELATED SEIZURE DISORDERS	confirmed	monoallelic	SCN1A
2	166898843	166909178	LOSS,GAIN	All3,PennCNV-DNACopy	2	0.07	100	6.28	SCN1A-RELATED SEIZURE DISORDERS	confirmed	monoallelic	SCN1A
2	166909178	167304142	GAIN	All3	1	0.04	24.44	58.66	SCN1A-RELATED SEIZURE DISORDERS	confirmed	monoallelic	SCN1A
2	169752601	169794283	.	.	1	0	35.59	13.69	ABCB11-RELATED INTRAHEPATIC CHOLESTASIS	confirmed	biallelic	ABCB11
2	169794283	169804226	LOSS	PennCNV-DNACopy	1	0.04	100	9.17	ABCB11-RELATED INTRAHEPATIC CHOLESTASIS	confirmed	biallelic	ABCB11
2	169804226	169878280	.	.	1	0	100	68.32	ABCB11-RELATED INTRAHEPATIC CHOLESTASIS	confirmed	biallelic	ABCB11
2	169878280	169887154	LOSS	PennCNV-DNACopy	1	0.04	100	8.19	ABCB11-RELATED INTRAHEPATIC CHOLESTASIS	confirmed	biallelic	ABCB11
2	169887154	169898016	.	.	1	0	6.24	0.63	ABCB11-RELATED INTRAHEPATIC CHOLESTASIS	confirmed	biallelic	ABCB11
2	169957023	170133086	.	.	1	0	84.89	63.45	INTELLECTUAL DISABILITY	possible	monoallelic	LRP2
2	170133086	170136438	LOSS	PennCNV-DNACopy	1	0.04	100	1.42	INTELLECTUAL DISABILITY	possible	monoallelic	LRP2
2	170136438	170303507	.	.	1	0	49.53	35.13	INTELLECTUAL DISABILITY	possible	monoallelic	LRP2
2	170326739	170345227	LOSS,GAIN	All3,PennCNV-DNACopy	3	0.11	51.6	34.72	BARDET-BIEDL SYNDROME TYPE 5	confirmed	biallelic	BBS5
2	170345227	170359113	LOSS,GAIN	All3,PennCNV-DNACopy	6	0.22	100	50.53	BARDET-BIEDL SYNDROME TYPE 5	confirmed	biallelic	BBS5
2	170359113	170361426	LOSS,GAIN	All3,PennCNV-DNACopy	5	0.19	100	8.42	BARDET-BIEDL SYNDROME TYPE 5	confirmed	biallelic	BBS5
2	170361426	170363682	GAIN	All3	1	0.04	77.08	6.33	BARDET-BIEDL SYNDROME TYPE 5	confirmed	biallelic	BBS5
2	171576422	171727250	.	.	1	0	29.56	100	CEREBRAL PALSY SPASTIC QUADRIPLEGIC TYPE 1	possible	biallelic	GAD1
2	172043803	172413870	.	.	1	0	13.73	100	WOODHOUSE-SAKATI SYNDROME	possible	biallelic	DCAF17
2	173289239	173292664	LOSS	PennCNV-DNACopy	2	0.07	15.15	0.66	EPIDERMOLYSIS BULLOSA WITH PYLORIC ATRESIA	possible	monoallelic	ITGA6
2	173292664	173292709	LOSS	PennCNV-DNACopy	1	0.04	100	0.06	EPIDERMOLYSIS BULLOSA WITH PYLORIC ATRESIA	possible	monoallelic	ITGA6
2	173292709	173354358	.	.	1	0	100	78.17	EPIDERMOLYSIS BULLOSA WITH PYLORIC ATRESIA	possible	monoallelic	ITGA6
2	173354358	173356028	LOSS	PennCNV-DNACopy	2	0.07	100	2.12	EPIDERMOLYSIS BULLOSA WITH PYLORIC ATRESIA	possible	monoallelic	ITGA6
2	173356028	173357401	LOSS	PennCNV-DNACopy	1	0.04	100	1.74	EPIDERMOLYSIS BULLOSA WITH PYLORIC ATRESIA	possible	monoallelic	ITGA6
2	173357401	173405330	.	.	1	0	28.39	17.26	EPIDERMOLYSIS BULLOSA WITH PYLORIC ATRESIA	possible	monoallelic	ITGA6
2	175427014	176800936	.	.	1	0	2.94	100	MULTIPLE PTERYGIUM SYNDROME LETHAL TYPE	probable	biallelic	CHRNA1
2	176956510	176957878	LOSS,GAIN	All3,PennCNV-DNACopy	34	1.26	19.01	8.53	VACTERL ASSOCIATION	confirmed	monoallelic	HOXD13
2	176957878	176958023	LOSS,GAIN	All3,PennCNV-DNACopy	155	5.75	100	4.76	VACTERL ASSOCIATION	confirmed	monoallelic	HOXD13
2	176958023	176958235	LOSS,GAIN	All3,PennCNV-DNACopy	156	5.79	100	6.96	VACTERL ASSOCIATION	confirmed	monoallelic	HOXD13
2	176958235	176958701	LOSS,GAIN	All3,PennCNV-DNACopy	150	5.56	100	15.29	VACTERL ASSOCIATION	confirmed	monoallelic	HOXD13
2	176958701	176962989	LOSS,GAIN	All3,PennCNV-DNACopy	151	5.6	45.83	64.47	VACTERL ASSOCIATION	confirmed	monoallelic	HOXD13
2	178229877	178360075	.	.	1	0	78.88	67.93	RHIZOMELIC CHONDRODYSPLASIA PUNCTATA TYPE 3	confirmed	biallelic	AGPS
2	178360075	178367607	LOSS	PennCNV-DNACopy	1	0.04	100	4.98	RHIZOMELIC CHONDRODYSPLASIA PUNCTATA TYPE 3	confirmed	biallelic	AGPS
2	178367607	178377778	LOSS	PennCNV-DNACopy	2	0.07	100	6.73	RHIZOMELIC CHONDRODYSPLASIA PUNCTATA TYPE 3	confirmed	biallelic	AGPS
2	178377778	178467144	.	.	1	0	34.45	20.36	RHIZOMELIC CHONDRODYSPLASIA PUNCTATA TYPE 3	confirmed	biallelic	AGPS
2	179346519	179393523	.	.	1	0	5.97	1	CAUSE OF EARLY-ONSET MYOPATHY WITH FATAL CARDIOMYOPATHY	possible	biallelic	TTN
2	179393523	179397060	LOSS	PennCNV-DNACopy	1	0.04	100	1.26	CAUSE OF EARLY-ONSET MYOPATHY WITH FATAL CARDIOMYOPATHY	possible	biallelic	TTN
2	179397060	179410980	.	.	1	0	100	4.95	CAUSE OF EARLY-ONSET MYOPATHY WITH FATAL CARDIOMYOPATHY	possible	biallelic	TTN
2	179410980	179412307	LOSS	PennCNV-DNACopy	5	0.19	100	0.47	CAUSE OF EARLY-ONSET MYOPATHY WITH FATAL CARDIOMYOPATHY	possible	biallelic	TTN
2	179412307	179412344	LOSS	PennCNV-DNACopy	3	0.11	100	0.01	CAUSE OF EARLY-ONSET MYOPATHY WITH FATAL CARDIOMYOPATHY	possible	biallelic	TTN
2	179412344	179445208	.	.	1	0	100	11.68	CAUSE OF EARLY-ONSET MYOPATHY WITH FATAL CARDIOMYOPATHY	possible	biallelic	TTN
2	179445208	179446303	LOSS	PennCNV-DNACopy	1	0.04	100	0.39	CAUSE OF EARLY-ONSET MYOPATHY WITH FATAL CARDIOMYOPATHY	possible	biallelic	TTN
2	179446303	179446666	LOSS	PennCNV-DNACopy	14	0.52	100	0.13	CAUSE OF EARLY-ONSET MYOPATHY WITH FATAL CARDIOMYOPATHY	possible	biallelic	TTN
2	179446666	179449606	LOSS	PennCNV-DNACopy	16	0.59	100	1.04	CAUSE OF EARLY-ONSET MYOPATHY WITH FATAL CARDIOMYOPATHY	possible	biallelic	TTN
2	179449606	179449687	LOSS	PennCNV-DNACopy	13	0.48	100	0.03	CAUSE OF EARLY-ONSET MYOPATHY WITH FATAL CARDIOMYOPATHY	possible	biallelic	TTN
2	179449687	179449817	LOSS	PennCNV-DNACopy	4	0.15	100	0.05	CAUSE OF EARLY-ONSET MYOPATHY WITH FATAL CARDIOMYOPATHY	possible	biallelic	TTN
2	179449817	179490863	.	.	1	0	100	14.58	CAUSE OF EARLY-ONSET MYOPATHY WITH FATAL CARDIOMYOPATHY	possible	biallelic	TTN
2	179490863	179496921	LOSS	PennCNV-DNACopy	1	0.04	100	2.15	CAUSE OF EARLY-ONSET MYOPATHY WITH FATAL CARDIOMYOPATHY	possible	biallelic	TTN
2	179496921	179498239	LOSS	PennCNV-DNACopy	3	0.11	100	0.47	CAUSE OF EARLY-ONSET MYOPATHY WITH FATAL CARDIOMYOPATHY	possible	biallelic	TTN
2	179498239	179499242	LOSS	PennCNV-DNACopy	5	0.19	100	0.36	CAUSE OF EARLY-ONSET MYOPATHY WITH FATAL CARDIOMYOPATHY	possible	biallelic	TTN
2	179499242	179507024	LOSS	PennCNV-DNACopy	6	0.22	100	2.77	CAUSE OF EARLY-ONSET MYOPATHY WITH FATAL CARDIOMYOPATHY	possible	biallelic	TTN
2	179507024	179511892	LOSS	PennCNV-DNACopy	6	0.22	100	1.73	CAUSE OF EARLY-ONSET MYOPATHY WITH FATAL CARDIOMYOPATHY	possible	biallelic	TTN
2	179511892	179515498	LOSS	PennCNV-DNACopy	4	0.15	100	1.28	CAUSE OF EARLY-ONSET MYOPATHY WITH FATAL CARDIOMYOPATHY	possible	biallelic	TTN
2	179515498	179528989	LOSS	PennCNV-DNACopy	1	0.04	100	4.79	CAUSE OF EARLY-ONSET MYOPATHY WITH FATAL CARDIOMYOPATHY	possible	biallelic	TTN
2	179528989	179531693	LOSS	PennCNV-DNACopy	2	0.07	100	0.96	CAUSE OF EARLY-ONSET MYOPATHY WITH FATAL CARDIOMYOPATHY	possible	biallelic	TTN
2	179531693	179535861	LOSS	PennCNV-DNACopy	4	0.15	100	1.48	CAUSE OF EARLY-ONSET MYOPATHY WITH FATAL CARDIOMYOPATHY	possible	biallelic	TTN
2	179535861	179536955	LOSS	PennCNV-DNACopy	1	0.04	100	0.39	CAUSE OF EARLY-ONSET MYOPATHY WITH FATAL CARDIOMYOPATHY	possible	biallelic	TTN
2	179536955	179579212	.	.	1	0	100	15.01	CAUSE OF EARLY-ONSET MYOPATHY WITH FATAL CARDIOMYOPATHY	possible	biallelic	TTN
2	179579212	179579935	LOSS	PennCNV-DNACopy	1	0.04	100	0.26	CAUSE OF EARLY-ONSET MYOPATHY WITH FATAL CARDIOMYOPATHY	possible	biallelic	TTN
2	179579935	179582537	LOSS	PennCNV-DNACopy	2	0.07	100	0.92	CAUSE OF EARLY-ONSET MYOPATHY WITH FATAL CARDIOMYOPATHY	possible	biallelic	TTN
2	179582537	179593702	.	.	1	0	100	3.97	CAUSE OF EARLY-ONSET MYOPATHY WITH FATAL CARDIOMYOPATHY	possible	biallelic	TTN
2	179593702	179596554	LOSS	All3	1	0.04	100	1.01	CAUSE OF EARLY-ONSET MYOPATHY WITH FATAL CARDIOMYOPATHY	possible	biallelic	TTN
2	179596554	179641360	.	.	1	0	100	15.92	CAUSE OF EARLY-ONSET MYOPATHY WITH FATAL CARDIOMYOPATHY	possible	biallelic	TTN
2	179641360	179641951	LOSS	PennCNV-DNACopy	6	0.22	100	0.21	CAUSE OF EARLY-ONSET MYOPATHY WITH FATAL CARDIOMYOPATHY	possible	biallelic	TTN
2	179641951	179643886	LOSS	PennCNV-DNACopy	7	0.26	100	0.69	CAUSE OF EARLY-ONSET MYOPATHY WITH FATAL CARDIOMYOPATHY	possible	biallelic	TTN
2	179643886	179644304	LOSS	PennCNV-DNACopy	5	0.19	100	0.15	CAUSE OF EARLY-ONSET MYOPATHY WITH FATAL CARDIOMYOPATHY	possible	biallelic	TTN
2	179644304	179647078	LOSS	PennCNV-DNACopy	4	0.15	100	0.99	CAUSE OF EARLY-ONSET MYOPATHY WITH FATAL CARDIOMYOPATHY	possible	biallelic	TTN
2	179647078	179648991	LOSS	PennCNV-DNACopy	14	0.52	100	0.68	CAUSE OF EARLY-ONSET MYOPATHY WITH FATAL CARDIOMYOPATHY	possible	biallelic	TTN
2	179648991	179649461	LOSS	PennCNV-DNACopy	13	0.48	100	0.17	CAUSE OF EARLY-ONSET MYOPATHY WITH FATAL CARDIOMYOPATHY	possible	biallelic	TTN
2	179649461	179652047	LOSS	PennCNV-DNACopy	4	0.15	100	0.92	CAUSE OF EARLY-ONSET MYOPATHY WITH FATAL CARDIOMYOPATHY	possible	biallelic	TTN
2	179652047	179652802	LOSS	PennCNV-DNACopy	2	0.07	100	0.27	CAUSE OF EARLY-ONSET MYOPATHY WITH FATAL CARDIOMYOPATHY	possible	biallelic	TTN
2	179652802	179659891	LOSS	PennCNV-DNACopy	1	0.04	100	2.52	CAUSE OF EARLY-ONSET MYOPATHY WITH FATAL CARDIOMYOPATHY	possible	biallelic	TTN
2	179659891	179837050	.	.	1	0	6.92	4.36	CAUSE OF EARLY-ONSET MYOPATHY WITH FATAL CARDIOMYOPATHY	possible	biallelic	TTN
2	191025673	191745389	.	.	1	0	16.13	100	HIBCH DEFICIENCY	confirmed	biallelic	HIBCH
2	197036740	197092786	.	.	1	0	60.12	8.46	Neurodevelopmental disorder with hypotonia, seizures, and absent language	confirmed	monoallelic	HECW2
2	197092786	197105848	LOSS	PennCNV-DNACopy	1	0.04	100	3.28	Neurodevelopmental disorder with hypotonia, seizures, and absent language	confirmed	monoallelic	HECW2
2	197105848	197182286	.	.	1	0	100	19.19	Neurodevelopmental disorder with hypotonia, seizures, and absent language	confirmed	monoallelic	HECW2
2	197182286	197183374	LOSS	PennCNV-DNACopy	1	0.04	100	0.27	Neurodevelopmental disorder with hypotonia, seizures, and absent language	confirmed	monoallelic	HECW2
2	197183374	197183524	LOSS	PennCNV-DNACopy	3	0.11	100	0.04	Neurodevelopmental disorder with hypotonia, seizures, and absent language	confirmed	monoallelic	HECW2
2	197183524	197183856	LOSS	PennCNV-DNACopy	5	0.19	100	0.08	Neurodevelopmental disorder with hypotonia, seizures, and absent language	confirmed	monoallelic	HECW2
2	197183856	197185115	LOSS	PennCNV-DNACopy	7	0.26	100	0.32	Neurodevelopmental disorder with hypotonia, seizures, and absent language	confirmed	monoallelic	HECW2
2	197185115	197188802	LOSS	PennCNV-DNACopy	1	0.04	100	0.93	Neurodevelopmental disorder with hypotonia, seizures, and absent language	confirmed	monoallelic	HECW2
2	197188802	197403553	.	.	1	0	100	53.92	Neurodevelopmental disorder with hypotonia, seizures, and absent language	confirmed	monoallelic	HECW2
2	197403553	197404714	LOSS	PennCNV-DNACopy	1	0.04	100	0.29	Neurodevelopmental disorder with hypotonia, seizures, and absent language	confirmed	monoallelic	HECW2
2	197404714	197412731	LOSS	PennCNV-DNACopy	2	0.07	100	2.01	Neurodevelopmental disorder with hypotonia, seizures, and absent language	confirmed	monoallelic	HECW2
2	197412731	197414906	LOSS	PennCNV-DNACopy	1	0.04	100	0.55	Neurodevelopmental disorder with hypotonia, seizures, and absent language	confirmed	monoallelic	HECW2
2	197414906	197568427	.	.	1	0	27.64	10.65	Neurodevelopmental disorder with hypotonia, seizures, and absent language	confirmed	monoallelic	HECW2
2	197598151	197698349	.	.	1	0	0.62	0.66	Intellectual disability, encephalopathy, impaired GPI-anchor maturation	probable	biallelic	PGAP1
2	197698349	197699330	LOSS	PennCNV-DNACopy	2	0.07	100	1.03	Intellectual disability, encephalopathy, impaired GPI-anchor maturation	probable	biallelic	PGAP1
2	197699330	197703076	LOSS	PennCNV-DNACopy	3	0.11	100	3.95	Intellectual disability, encephalopathy, impaired GPI-anchor maturation	probable	biallelic	PGAP1
2	197703076	197737301	LOSS	PennCNV-DNACopy	2	0.07	100	36.11	Intellectual disability, encephalopathy, impaired GPI-anchor maturation	probable	biallelic	PGAP1
2	197737301	197737745	LOSS	PennCNV-DNACopy	7	0.26	100	0.47	Intellectual disability, encephalopathy, impaired GPI-anchor maturation	probable	biallelic	PGAP1
2	197737745	197744755	LOSS	PennCNV-DNACopy	9	0.33	100	7.4	Intellectual disability, encephalopathy, impaired GPI-anchor maturation	probable	biallelic	PGAP1
2	197744755	197765331	LOSS	PennCNV-DNACopy	2	0.07	100	21.71	Intellectual disability, encephalopathy, impaired GPI-anchor maturation	probable	biallelic	PGAP1
2	197765331	197777721	.	.	1	0	100	13.07	Intellectual disability, encephalopathy, impaired GPI-anchor maturation	probable	biallelic	PGAP1
2	197777721	198231272	GAIN	All3	1	0.04	3.26	15.61	Intellectual disability, encephalopathy, impaired GPI-anchor maturation	probable	biallelic	PGAP1
2	198242359	198363406	GAIN	All3	1	0.04	10	88.37	LEUKODYSTROPHY HYPOMYELINATING TYPE 4	both DD and IF	biallelic	HSPD1
2	198363406	198375047	LOSS,GAIN	All3,PennCNV-DNACopy	3	0.11	13.68	11.63	LEUKODYSTROPHY HYPOMYELINATING TYPE 4	both DD and IF	biallelic	HSPD1
2	198988387	200314206	GAIN	All3	1	0.04	13.58	89.2	SYNDROMAL PIERRE ROBIN SEQUENCE	confirmed	monoallelic	SATB2
2	200314206	200321050	LOSS,GAIN	All3,PennCNV-DNACopy	2	0.07	100	3.39	SYNDROMAL PIERRE ROBIN SEQUENCE	confirmed	monoallelic	SATB2
2	200321050	200323452	LOSS,GAIN	All3,PennCNV-DNACopy	5	0.19	100	1.19	SYNDROMAL PIERRE ROBIN SEQUENCE	confirmed	monoallelic	SATB2
2	200323452	200329154	LOSS,GAIN	All3,PennCNV-DNACopy	6	0.22	100	2.83	SYNDROMAL PIERRE ROBIN SEQUENCE	confirmed	monoallelic	SATB2
2	200329154	200332082	LOSS,GAIN	All3,PennCNV-DNACopy	3	0.11	100	1.45	SYNDROMAL PIERRE ROBIN SEQUENCE	confirmed	monoallelic	SATB2
2	200332082	200518382	GAIN	All3	1	0.04	2.1	1.94	SYNDROMAL PIERRE ROBIN SEQUENCE	confirmed	monoallelic	SATB2
2	202483624	202492871	LOSS	PennCNV-DNACopy	1	0.04	86.14	34.13	JOUBERT SYNDROME 14	confirmed	biallelic	TMEM237
2	202492871	203201985	.	.	1	0	4.57	100	CLEFT LIP +/- CLEFT PALATE	possible	monoallelic	SUMO1
2	202492871	203201985	.	.	1	0	2.17	65.87	JOUBERT SYNDROME 14	confirmed	biallelic	TMEM237
2	202492871	203201985	.	.	1	0	11.37	100	ALS2-RELATED DISORDERS	confirmed	biallelic	ALS2
2	206833963	207175256	.	.	1	0	0.98	100	AUTOSOMAL RECESSIVE MENTAL RETARDATION	possible	biallelic	EEF1B2
2	206833963	207175256	.	.	1	0	13.12	100	MITOCHONDRIAL RESPIRATORY CHAIN COMPLEX I DEFICIENCY	confirmed	biallelic	NDUFS1
2	208424972	208632093	.	.	1	0	2.31	68.56	Autosomal Dominant Coloboma	probable	monoallelic	FZD5
2	208632093	208633009	LOSS	PennCNV-DNACopy	3	0.11	100	13.13	Autosomal Dominant Coloboma	probable	monoallelic	FZD5
2	208633009	208633627	LOSS	PennCNV-DNACopy	4	0.15	100	8.86	Autosomal Dominant Coloboma	probable	monoallelic	FZD5
2	208633627	208646391	LOSS	PennCNV-DNACopy	2	0.07	5.17	9.46	Autosomal Dominant Coloboma	probable	monoallelic	FZD5
2	208973726	208996214	.	.	1	0	12.87	100	CATARACT CRYSTALLINE ACULEIFORM	possible	monoallelic	CRYGD
2	208973726	208996214	.	.	1	0	7.53	100	CATARACT COPPOCK-LIKE	possible	monoallelic	CRYGC
2	210560565	210892066	.	.	1	0	68.57	100	Persistent Hypotonia, Encephalopathy, Growth Retardation, and Severe Intellectual Disability	confirmed	biallelic	UNC80
2	210964379	211490893	.	.	1	0	28.2	73.71	CARBAMOYL PHOSPHATE SYNTHETASE 1 DEFICIENCY	confirmed	biallelic	CPS1
2	211490893	211495745	LOSS	All3,PennCNV-DNACopy	9	0.33	100	2.41	CARBAMOYL PHOSPHATE SYNTHETASE 1 DEFICIENCY	confirmed	biallelic	CPS1
2	211495745	211770721	.	.	1	0	17.49	23.88	CARBAMOYL PHOSPHATE SYNTHETASE 1 DEFICIENCY	confirmed	biallelic	CPS1
2	215893933	216222549	.	.	1	0	11.55	100	AICA-RIBOSURIA	confirmed	biallelic	ATIC
2	216222549	216268902	LOSS	PennCNV-DNACopy	1	0.04	94.36	57.76	Spondylometaphyseal Dysplasia with Corner Fractures	probable	monoallelic	FN1
2	216268902	216269166	LOSS	PennCNV-DNACopy	11	0.41	100	0.35	Spondylometaphyseal Dysplasia with Corner Fractures	probable	monoallelic	FN1
2	216269166	216269303	LOSS	PennCNV-DNACopy	15	0.56	100	0.18	Spondylometaphyseal Dysplasia with Corner Fractures	probable	monoallelic	FN1
2	216269303	216271139	LOSS	PennCNV-DNACopy	16	0.59	100	2.42	Spondylometaphyseal Dysplasia with Corner Fractures	probable	monoallelic	FN1
2	216271139	216271971	LOSS	PennCNV-DNACopy	14	0.52	100	1.1	Spondylometaphyseal Dysplasia with Corner Fractures	probable	monoallelic	FN1
2	216271971	216272514	LOSS	PennCNV-DNACopy	6	0.22	100	0.72	Spondylometaphyseal Dysplasia with Corner Fractures	probable	monoallelic	FN1
2	216272514	216276991	.	.	1	0	100	5.91	Spondylometaphyseal Dysplasia with Corner Fractures	probable	monoallelic	FN1
2	216276991	216295014	LOSS	PennCNV-DNACopy	2	0.07	100	23.8	Spondylometaphyseal Dysplasia with Corner Fractures	probable	monoallelic	FN1
2	216295014	216300385	LOSS	PennCNV-DNACopy	1	0.04	100	7.09	Spondylometaphyseal Dysplasia with Corner Fractures	probable	monoallelic	FN1
2	216300385	216304384	LOSS	PennCNV-DNACopy	3	0.11	12.75	0.67	Spondylometaphyseal Dysplasia with Corner Fractures	probable	monoallelic	FN1
2	216304384	217249638	.	.	1	0	4.59	100	AUTOSOMAL RECESSIVE MENTAL RETARDATION	possible	biallelic	PECR
2	217261649	217315665	.	.	1	0	71.33	54.54	SCHIMKE IMMUNOOSSEOUS DYSPLASIA	confirmed	biallelic	SMARCAL1
2	217315665	217318752	LOSS	PennCNV-DNACopy	1	0.04	100	4.37	SCHIMKE IMMUNOOSSEOUS DYSPLASIA	confirmed	biallelic	SMARCAL1
2	217318752	217521648	.	.	1	0	14.3	41.09	SCHIMKE IMMUNOOSSEOUS DYSPLASIA	confirmed	biallelic	SMARCAL1
2	219519108	219527288	.	.	1	0	35.57	76.82	GRACILE SYNDROME	confirmed	biallelic	BCS1L
2	219527288	219528995	LOSS	PennCNV-DNACopy	1	0.04	51.44	23.18	GRACILE SYNDROME	confirmed	biallelic	BCS1L
2	219897193	220038094	.	.	1	0	4.29	100	ACROCAPITOFEMORAL DYSPLASIA	confirmed	biallelic	IHH
2	220047393	220075062	.	.	1	0	2.07	6.21	MICROPHTHALMIA, ISOLATED, WITH COLOBOMA 7	possible	monoallelic	ABCB6
2	220075062	220075116	LOSS	PennCNV-DNACopy	2	0.07	100	0.59	MICROPHTHALMIA, ISOLATED, WITH COLOBOMA 7	possible	monoallelic	ABCB6
2	220075116	220079686	LOSS	PennCNV-DNACopy	4	0.15	100	49.55	MICROPHTHALMIA, ISOLATED, WITH COLOBOMA 7	possible	monoallelic	ABCB6
2	220079686	220080615	LOSS	PennCNV-DNACopy	5	0.19	100	10.07	MICROPHTHALMIA, ISOLATED, WITH COLOBOMA 7	possible	monoallelic	ABCB6
2	220080615	220082906	LOSS	PennCNV-DNACopy	7	0.26	100	24.84	MICROPHTHALMIA, ISOLATED, WITH COLOBOMA 7	possible	monoallelic	ABCB6
2	220082906	220083177	LOSS,GAIN	PennCNV-DNACopy	12	0.45	100	2.94	MICROPHTHALMIA, ISOLATED, WITH COLOBOMA 7	possible	monoallelic	ABCB6
2	220083177	220083279	LOSS,GAIN	PennCNV-DNACopy	13	0.48	100	1.11	MICROPHTHALMIA, ISOLATED, WITH COLOBOMA 7	possible	monoallelic	ABCB6
2	220083279	220084192	LOSS,GAIN	PennCNV-DNACopy	14	0.52	47.43	4.69	MICROPHTHALMIA, ISOLATED, WITH COLOBOMA 7	possible	monoallelic	ABCB6
2	220286142	220318442	.	.	1	0	58.44	29.75	CENTRONUCLEAR MYOPATHY WITH DILATED CARDIOMYOPATHY	confirmed	biallelic	SPEG
2	220318442	220338476	LOSS	PennCNV-DNACopy	1	0.04	100	31.58	CENTRONUCLEAR MYOPATHY WITH DILATED CARDIOMYOPATHY	confirmed	biallelic	SPEG
2	220338476	220342799	LOSS	PennCNV-DNACopy	2	0.07	100	6.81	CENTRONUCLEAR MYOPATHY WITH DILATED CARDIOMYOPATHY	confirmed	biallelic	SPEG
2	220342799	220345117	LOSS	PennCNV-DNACopy	1	0.04	100	3.65	CENTRONUCLEAR MYOPATHY WITH DILATED CARDIOMYOPATHY	confirmed	biallelic	SPEG
2	220345117	220354542	.	.	1	0	100	14.86	CENTRONUCLEAR MYOPATHY WITH DILATED CARDIOMYOPATHY	confirmed	biallelic	SPEG
2	220354542	220355135	LOSS	PennCNV-DNACopy	1	0.04	100	0.93	CENTRONUCLEAR MYOPATHY WITH DILATED CARDIOMYOPATHY	confirmed	biallelic	SPEG
2	220355135	220355658	LOSS,GAIN	PennCNV-DNACopy	4	0.15	100	0.82	CENTRONUCLEAR MYOPATHY WITH DILATED CARDIOMYOPATHY	confirmed	biallelic	SPEG
2	220355658	220358198	LOSS,GAIN	PennCNV-DNACopy	3	0.11	100	4	CENTRONUCLEAR MYOPATHY WITH DILATED CARDIOMYOPATHY	confirmed	biallelic	SPEG
2	220358198	220361265	GAIN	PennCNV-DNACopy	2	0.07	100	4.83	CENTRONUCLEAR MYOPATHY WITH DILATED CARDIOMYOPATHY	confirmed	biallelic	SPEG
2	220361265	220366273	GAIN	PennCNV-DNACopy	1	0.04	53.61	33.05	GLYCOSYLATION DISORDER CHARACTERIZED BY INTELLECTUAL DISABILITY AND AUTONOMIC DYSFUNCTION	confirmed	biallelic	GMPPA
2	220361265	220366273	GAIN	PennCNV-DNACopy	1	0.04	34.82	2.75	CENTRONUCLEAR MYOPATHY WITH DILATED CARDIOMYOPATHY	confirmed	biallelic	SPEG
2	220366273	220396543	.	.	1	0	17.96	66.95	GLYCOSYLATION DISORDER CHARACTERIZED BY INTELLECTUAL DISABILITY AND AUTONOMIC DYSFUNCTION	confirmed	biallelic	GMPPA
2	220412696	220415752	LOSS,GAIN	PennCNV-DNACopy	15	0.56	9.46	1.39	3-M SYNDROME 2	confirmed	biallelic	OBSL1
2	220415752	220416164	LOSS,GAIN	PennCNV-DNACopy	16	0.59	100	1.99	3-M SYNDROME 2	confirmed	biallelic	OBSL1
2	220416164	220417356	LOSS,GAIN	PennCNV-DNACopy	16	0.59	100	5.75	3-M SYNDROME 2	confirmed	biallelic	OBSL1
2	220417356	220418334	LOSS,GAIN	PennCNV-DNACopy	18	0.67	100	4.72	3-M SYNDROME 2	confirmed	biallelic	OBSL1
2	220418334	220419783	LOSS,GAIN	PennCNV-DNACopy	17	0.63	100	6.99	3-M SYNDROME 2	confirmed	biallelic	OBSL1
2	220419783	220421456	LOSS,GAIN	PennCNV-DNACopy	15	0.56	100	8.07	3-M SYNDROME 2	confirmed	biallelic	OBSL1
2	220421456	220423085	LOSS,GAIN	PennCNV-DNACopy	14	0.52	100	7.86	3-M SYNDROME 2	confirmed	biallelic	OBSL1
2	220423085	220423149	LOSS,GAIN	PennCNV-DNACopy	13	0.48	100	0.31	3-M SYNDROME 2	confirmed	biallelic	OBSL1
2	220423149	220424046	LOSS,GAIN	PennCNV-DNACopy	5	0.19	100	4.33	3-M SYNDROME 2	confirmed	biallelic	OBSL1
2	220424046	220424091	LOSS,GAIN	PennCNV-DNACopy	4	0.15	100	0.22	3-M SYNDROME 2	confirmed	biallelic	OBSL1
2	220424091	220424192	LOSS,GAIN	PennCNV-DNACopy	3	0.11	100	0.49	3-M SYNDROME 2	confirmed	biallelic	OBSL1
2	220424192	220426370	LOSS	PennCNV-DNACopy	1	0.04	100	10.51	3-M SYNDROME 2	confirmed	biallelic	OBSL1
2	220426370	220427190	LOSS,GAIN	All3,PennCNV-DNACopy	2	0.07	100	3.96	3-M SYNDROME 2	confirmed	biallelic	OBSL1
2	220427190	220431458	LOSS,GAIN	All3,PennCNV-DNACopy	4	0.15	100	20.6	3-M SYNDROME 2	confirmed	biallelic	OBSL1
2	220431458	220431582	LOSS,GAIN	All3,PennCNV-DNACopy	23	0.85	100	0.6	3-M SYNDROME 2	confirmed	biallelic	OBSL1
2	220431582	220431631	LOSS,GAIN	All3,PennCNV-DNACopy	101	3.75	100	0.24	3-M SYNDROME 2	confirmed	biallelic	OBSL1
2	220431631	220431674	LOSS,GAIN	All3,PennCNV-DNACopy	124	4.6	100	0.21	3-M SYNDROME 2	confirmed	biallelic	OBSL1
2	220431674	220431774	LOSS,GAIN	All3,PennCNV-DNACopy	144	5.34	100	0.48	3-M SYNDROME 2	confirmed	biallelic	OBSL1
2	220431774	220431801	LOSS,GAIN	All3,PennCNV-DNACopy	149	5.53	100	0.13	3-M SYNDROME 2	confirmed	biallelic	OBSL1
2	220431801	220432014	LOSS,GAIN	All3,PennCNV-DNACopy	150	5.56	100	1.03	3-M SYNDROME 2	confirmed	biallelic	OBSL1
2	220432014	220432656	LOSS,GAIN	All3,PennCNV-DNACopy	151	5.6	100	3.1	3-M SYNDROME 2	confirmed	biallelic	OBSL1
2	220432656	220432709	LOSS,GAIN	All3,PennCNV-DNACopy	152	5.64	100	0.26	3-M SYNDROME 2	confirmed	biallelic	OBSL1
2	220432709	220432908	LOSS,GAIN	All3,PennCNV-DNACopy	150	5.56	100	0.96	3-M SYNDROME 2	confirmed	biallelic	OBSL1
2	220432908	220432957	LOSS,GAIN	All3,PennCNV-DNACopy	149	5.53	100	0.24	3-M SYNDROME 2	confirmed	biallelic	OBSL1
2	220432957	220433113	LOSS,GAIN	All3,PennCNV-DNACopy	118	4.38	100	0.75	3-M SYNDROME 2	confirmed	biallelic	OBSL1
2	220433113	220433811	LOSS,GAIN	All3,PennCNV-DNACopy	53	1.97	100	3.37	3-M SYNDROME 2	confirmed	biallelic	OBSL1
2	220433811	220435204	LOSS,GAIN	All3,PennCNV-DNACopy	52	1.93	100	6.72	3-M SYNDROME 2	confirmed	biallelic	OBSL1
2	220435204	220437172	LOSS,GAIN	All3,PennCNV-DNACopy	40	1.48	49.9	4.74	3-M SYNDROME 2	confirmed	biallelic	OBSL1
2	222885299	223532179	.	.	1	0	15.32	100	CRANIOFACIAL-DEAFNESS-HAND SYNDROME	confirmed	monoallelic	PAX3
2	225225958	225358232	GAIN	All3	1	0.04	17.66	20.27	CUL3 associated autism spectrum disorder	possible	NA	CUL3
2	225358232	225437372	.	.	1	0	100	68.67	CUL3 associated autism spectrum disorder	possible	NA	CUL3
2	225437372	225491900	LOSS	PennCNV-DNACopy	1	0.04	23.37	11.06	CUL3 associated autism spectrum disorder	possible	NA	CUL3
2	227703125	227871182	.	.	1	0	2.23	2.33	ALPORT SYNDROME AUTOSOMAL RECESSIVE	confirmed	biallelic	COL4A4
2	227871182	227875130	LOSS	PennCNV-DNACopy	3	0.11	100	2.45	ALPORT SYNDROME AUTOSOMAL RECESSIVE	confirmed	biallelic	COL4A4
2	227875130	227882006	LOSS	PennCNV-DNACopy	4	0.15	100	4.26	ALPORT SYNDROME AUTOSOMAL RECESSIVE	confirmed	biallelic	COL4A4
2	227882006	227885592	LOSS	PennCNV-DNACopy	5	0.19	100	2.22	ALPORT SYNDROME AUTOSOMAL RECESSIVE	confirmed	biallelic	COL4A4
2	227885592	227886086	LOSS	PennCNV-DNACopy	7	0.26	100	0.31	ALPORT SYNDROME AUTOSOMAL RECESSIVE	confirmed	biallelic	COL4A4
2	227886086	227889980	LOSS	PennCNV-DNACopy	6	0.22	100	2.41	ALPORT SYNDROME AUTOSOMAL RECESSIVE	confirmed	biallelic	COL4A4
2	227889980	227891540	LOSS	PennCNV-DNACopy	11	0.41	100	0.97	ALPORT SYNDROME AUTOSOMAL RECESSIVE	confirmed	biallelic	COL4A4
2	227891540	227892720	LOSS	PennCNV-DNACopy	12	0.45	100	0.73	ALPORT SYNDROME AUTOSOMAL RECESSIVE	confirmed	biallelic	COL4A4
2	227892720	227893902	LOSS	PennCNV-DNACopy	10	0.37	100	0.73	ALPORT SYNDROME AUTOSOMAL RECESSIVE	confirmed	biallelic	COL4A4
2	227893902	227895261	LOSS	PennCNV-DNACopy	9	0.33	100	0.84	ALPORT SYNDROME AUTOSOMAL RECESSIVE	confirmed	biallelic	COL4A4
2	227895261	227898434	LOSS	PennCNV-DNACopy	6	0.22	100	1.97	ALPORT SYNDROME AUTOSOMAL RECESSIVE	confirmed	biallelic	COL4A4
2	227898434	227912247	LOSS	PennCNV-DNACopy	4	0.15	100	8.56	ALPORT SYNDROME AUTOSOMAL RECESSIVE	confirmed	biallelic	COL4A4
2	227912247	227913298	LOSS	PennCNV-DNACopy	5	0.19	100	0.65	ALPORT SYNDROME AUTOSOMAL RECESSIVE	confirmed	biallelic	COL4A4
2	227913298	227917945	LOSS	PennCNV-DNACopy	4	0.15	100	2.88	ALPORT SYNDROME AUTOSOMAL RECESSIVE	confirmed	biallelic	COL4A4
2	227917945	227918721	LOSS	PennCNV-DNACopy	6	0.22	100	0.48	ALPORT SYNDROME AUTOSOMAL RECESSIVE	confirmed	biallelic	COL4A4
2	227918721	227920748	LOSS	PennCNV-DNACopy	11	0.41	100	1.26	ALPORT SYNDROME AUTOSOMAL RECESSIVE	confirmed	biallelic	COL4A4
2	227920748	227923474	LOSS	PennCNV-DNACopy	10	0.37	100	1.69	ALPORT SYNDROME AUTOSOMAL RECESSIVE	confirmed	biallelic	COL4A4
2	227923474	227924228	LOSS	PennCNV-DNACopy	12	0.45	100	0.47	ALPORT SYNDROME AUTOSOMAL RECESSIVE	confirmed	biallelic	COL4A4
2	227924228	227926567	LOSS	PennCNV-DNACopy	22	0.82	100	1.45	ALPORT SYNDROME AUTOSOMAL RECESSIVE	confirmed	biallelic	COL4A4
2	227926567	227927294	LOSS	PennCNV-DNACopy	21	0.78	100	0.45	ALPORT SYNDROME AUTOSOMAL RECESSIVE	confirmed	biallelic	COL4A4
2	227927294	227943480	LOSS	PennCNV-DNACopy	4	0.15	100	10.03	ALPORT SYNDROME AUTOSOMAL RECESSIVE	confirmed	biallelic	COL4A4
2	227943480	227945181	LOSS	PennCNV-DNACopy	2	0.07	100	1.05	ALPORT SYNDROME AUTOSOMAL RECESSIVE	confirmed	biallelic	COL4A4
2	227945181	227979361	.	.	1	0	100	21.18	ALPORT SYNDROME AUTOSOMAL RECESSIVE	confirmed	biallelic	COL4A4
2	227979361	227987507	LOSS	PennCNV-DNACopy	1	0.04	100	5.05	ALPORT SYNDROME AUTOSOMAL RECESSIVE	confirmed	biallelic	COL4A4
2	227987507	228055219	.	.	1	0	61.03	25.6	ALPORT SYNDROME AUTOSOMAL RECESSIVE	confirmed	biallelic	COL4A4
2	227987507	228055219	.	.	1	0	38.31	17.27	ALPORT SYNDROME AUTOSOMAL RECESSIVE	confirmed	biallelic	COL4A3
2	228055219	228056795	LOSS	PennCNV-DNACopy	1	0.04	100	1.05	ALPORT SYNDROME AUTOSOMAL RECESSIVE	confirmed	biallelic	COL4A3
2	228056795	228061500	LOSS	PennCNV-DNACopy	2	0.07	100	3.13	ALPORT SYNDROME AUTOSOMAL RECESSIVE	confirmed	biallelic	COL4A3
2	228061500	228062319	LOSS	PennCNV-DNACopy	1	0.04	100	0.55	ALPORT SYNDROME AUTOSOMAL RECESSIVE	confirmed	biallelic	COL4A3
2	228062319	228067058	.	.	1	0	100	3.15	ALPORT SYNDROME AUTOSOMAL RECESSIVE	confirmed	biallelic	COL4A3
2	228067058	228071862	LOSS	PennCNV-DNACopy	1	0.04	100	3.2	ALPORT SYNDROME AUTOSOMAL RECESSIVE	confirmed	biallelic	COL4A3
2	228071862	228133512	.	.	1	0	100	41.04	ALPORT SYNDROME AUTOSOMAL RECESSIVE	confirmed	biallelic	COL4A3
2	228133512	228133809	LOSS	PennCNV-DNACopy	2	0.07	100	0.2	ALPORT SYNDROME AUTOSOMAL RECESSIVE	confirmed	biallelic	COL4A3
2	228133809	228134021	LOSS	PennCNV-DNACopy	4	0.15	100	0.14	ALPORT SYNDROME AUTOSOMAL RECESSIVE	confirmed	biallelic	COL4A3
2	228134021	228136486	LOSS	PennCNV-DNACopy	6	0.22	100	1.64	ALPORT SYNDROME AUTOSOMAL RECESSIVE	confirmed	biallelic	COL4A3
2	228136486	228143087	LOSS	PennCNV-DNACopy	7	0.26	100	4.39	ALPORT SYNDROME AUTOSOMAL RECESSIVE	confirmed	biallelic	COL4A3
2	228143087	228144465	LOSS	PennCNV-DNACopy	8	0.3	100	0.92	ALPORT SYNDROME AUTOSOMAL RECESSIVE	confirmed	biallelic	COL4A3
2	228144465	228147093	LOSS	PennCNV-DNACopy	12	0.45	100	1.75	ALPORT SYNDROME AUTOSOMAL RECESSIVE	confirmed	biallelic	COL4A3
2	228147093	228150102	LOSS	PennCNV-DNACopy	11	0.41	100	2	ALPORT SYNDROME AUTOSOMAL RECESSIVE	confirmed	biallelic	COL4A3
2	228150102	228154765	LOSS	PennCNV-DNACopy	12	0.45	100	3.1	ALPORT SYNDROME AUTOSOMAL RECESSIVE	confirmed	biallelic	COL4A3
2	228154765	228156446	LOSS	PennCNV-DNACopy	21	0.78	100	1.12	ALPORT SYNDROME AUTOSOMAL RECESSIVE	confirmed	biallelic	COL4A3
2	228156446	228157923	LOSS	PennCNV-DNACopy	24	0.89	100	0.98	ALPORT SYNDROME AUTOSOMAL RECESSIVE	confirmed	biallelic	COL4A3
2	228157923	228161775	LOSS	PennCNV-DNACopy	26	0.96	100	2.56	ALPORT SYNDROME AUTOSOMAL RECESSIVE	confirmed	biallelic	COL4A3
2	228161775	228163524	LOSS	PennCNV-DNACopy	27	1	100	1.16	ALPORT SYNDROME AUTOSOMAL RECESSIVE	confirmed	biallelic	COL4A3
2	228163524	228171971	LOSS	PennCNV-DNACopy	14	0.52	100	5.62	ALPORT SYNDROME AUTOSOMAL RECESSIVE	confirmed	biallelic	COL4A3
2	228171971	228172618	LOSS	PennCNV-DNACopy	13	0.48	100	0.43	ALPORT SYNDROME AUTOSOMAL RECESSIVE	confirmed	biallelic	COL4A3
2	228172618	228176554	LOSS	PennCNV-DNACopy	9	0.33	100	2.62	ALPORT SYNDROME AUTOSOMAL RECESSIVE	confirmed	biallelic	COL4A3
2	228176554	228178267	LOSS	PennCNV-DNACopy	10	0.37	100	1.14	ALPORT SYNDROME AUTOSOMAL RECESSIVE	confirmed	biallelic	COL4A3
2	228178267	228179328	LOSS	PennCNV-DNACopy	11	0.41	100	0.71	ALPORT SYNDROME AUTOSOMAL RECESSIVE	confirmed	biallelic	COL4A3
2	228179328	228180420	LOSS	PennCNV-DNACopy	9	0.33	16.48	0.12	ALPORT SYNDROME AUTOSOMAL RECESSIVE	confirmed	biallelic	COL4A3
2	228205062	228235929	LOSS	PennCNV-DNACopy	1	0.04	29.35	52.81	SPECIFIC LANGUAGE IMPAIRMENT 5	possible	monoallelic	TM4SF20
2	228235929	228240766	.	.	1	0	100	28.2	SPECIFIC LANGUAGE IMPAIRMENT 5	possible	monoallelic	TM4SF20
2	228240766	228241621	GAIN	All3	1	0.04	100	4.99	SPECIFIC LANGUAGE IMPAIRMENT 5	possible	monoallelic	TM4SF20
2	228241621	228258288	GAIN	All3	3	0.11	14.41	14	SPECIFIC LANGUAGE IMPAIRMENT 5	possible	monoallelic	TM4SF20
2	228504222	228642081	.	.	1	0	23.33	100	THIAMINE METABOLISM DYSFUNCTION SYNDROME 2	confirmed	biallelic	SLC19A3
2	230328496	230787061	.	.	1	0	34.49	100	TRIP12-related intellectual disability with/without autism spectrum disorder	confirmed	monoallelic	TRIP12
2	231762983	232262001	.	.	1	0	35.33	100	Joubert syndrome 30	confirmed	biallelic	ARMC9
2	232630459	232880235	.	.	1	0	21.73	14.17	PERLMAN SYNDROME	confirmed	biallelic	DIS3L2
2	232880235	232908860	LOSS	PennCNV-DNACopy	1	0.04	100	7.47	PERLMAN SYNDROME	confirmed	biallelic	DIS3L2
2	232908860	233020141	.	.	1	0	100	29.05	PERLMAN SYNDROME	confirmed	biallelic	DIS3L2
2	233020141	233040204	LOSS	All3	2	0.07	100	5.24	PERLMAN SYNDROME	confirmed	biallelic	DIS3L2
2	233040204	233197644	.	.	1	0	100	41.1	PERLMAN SYNDROME	confirmed	biallelic	DIS3L2
2	233197644	233201328	GAIN	All3,PennCNV-DNACopy,PennCNV-VanillaICE	4	0.15	100	0.96	PERLMAN SYNDROME	confirmed	biallelic	DIS3L2
2	233201328	233204359	GAIN	All3,PennCNV-DNACopy,PennCNV-VanillaICE	9	0.33	100	0.79	PERLMAN SYNDROME	confirmed	biallelic	DIS3L2
2	233204359	233209891	GAIN	All3,PennCNV-DNACopy,PennCNV-VanillaICE	24	0.89	84.98	1.23	PERLMAN SYNDROME	confirmed	biallelic	DIS3L2
2	233339849	233344871	LOSS	PennCNV-DNACopy	1	0.04	6.67	4.19	DISTAL ARTHROGRYPOSIS TYPE 5D	confirmed	biallelic	ECEL1
2	233344871	233346498	LOSS	PennCNV-DNACopy	5	0.19	100	20.33	DISTAL ARTHROGRYPOSIS TYPE 5D	confirmed	biallelic	ECEL1
2	233346498	233346865	LOSS	PennCNV-DNACopy	3	0.11	100	4.59	DISTAL ARTHROGRYPOSIS TYPE 5D	confirmed	biallelic	ECEL1
2	233346865	233347600	LOSS	PennCNV-DNACopy	2	0.07	100	9.19	DISTAL ARTHROGRYPOSIS TYPE 5D	confirmed	biallelic	ECEL1
2	233347600	233348851	LOSS	PennCNV-DNACopy	2	0.07	100	15.63	DISTAL ARTHROGRYPOSIS TYPE 5D	confirmed	biallelic	ECEL1
2	233348851	233351736	LOSS	PennCNV-DNACopy	3	0.11	100	36.05	DISTAL ARTHROGRYPOSIS TYPE 5D	confirmed	biallelic	ECEL1
2	233351736	233353568	LOSS	PennCNV-DNACopy	2	0.07	43.78	10.02	DISTAL ARTHROGRYPOSIS TYPE 5D	confirmed	biallelic	ECEL1
2	233385025	233386484	LOSS	PennCNV-DNACopy	1	0.04	89.92	24.97	MICROPHTHALMIA ISOLATED TYPE 6	confirmed	biallelic	PRSS56
2	233386484	233391303	LOSS,GAIN	PennCNV-DNACopy	4	0.15	81.8	75.03	MICROPHTHALMIA ISOLATED TYPE 6	confirmed	biallelic	PRSS56
2	233399868	233405397	LOSS,GAIN	PennCNV-DNACopy	2	0.07	17.38	14.39	MULTIPLE PTERYGIUM SYNDROME ESCOBAR VARIANT	confirmed	biallelic	CHRNG
2	233405397	233502344	.	.	1	0	5.9	85.61	MULTIPLE PTERYGIUM SYNDROME ESCOBAR VARIANT	confirmed	biallelic	CHRNG
2	234600999	234725502	.	.	1	0	10.48	100	CRIGLER-NAJJAR SYNDROME, TYPE I	confirmed	biallelic	UGT1A1
2	237683086	238240823	.	.	1	0	1.46	9.04	ULLRICH CONGENITAL MUSCULAR DYSTROPHY 1	confirmed	biallelic	COL6A3
2	238240823	238241130	LOSS	PennCNV-DNACopy	1	0.04	100	0.34	ULLRICH CONGENITAL MUSCULAR DYSTROPHY 1	confirmed	biallelic	COL6A3
2	238241130	238242176	LOSS	PennCNV-DNACopy	3	0.11	100	1.16	ULLRICH CONGENITAL MUSCULAR DYSTROPHY 1	confirmed	biallelic	COL6A3
2	238242176	238243281	LOSS	PennCNV-DNACopy	4	0.15	100	1.22	ULLRICH CONGENITAL MUSCULAR DYSTROPHY 1	confirmed	biallelic	COL6A3
2	238243281	238243292	LOSS,GAIN	PennCNV-DNACopy	43	1.59	100	0.01	ULLRICH CONGENITAL MUSCULAR DYSTROPHY 1	confirmed	biallelic	COL6A3
2	238243292	238243350	LOSS,GAIN	PennCNV-DNACopy	52	1.93	100	0.06	ULLRICH CONGENITAL MUSCULAR DYSTROPHY 1	confirmed	biallelic	COL6A3
2	238243350	238244781	LOSS,GAIN	PennCNV-DNACopy	73	2.71	100	1.58	ULLRICH CONGENITAL MUSCULAR DYSTROPHY 1	confirmed	biallelic	COL6A3
2	238244781	238244923	LOSS,GAIN	PennCNV-DNACopy	83	3.08	100	0.16	ULLRICH CONGENITAL MUSCULAR DYSTROPHY 1	confirmed	biallelic	COL6A3
2	238244923	238244939	LOSS,GAIN	PennCNV-DNACopy	86	3.19	100	0.02	ULLRICH CONGENITAL MUSCULAR DYSTROPHY 1	confirmed	biallelic	COL6A3
2	238244939	238244963	LOSS,GAIN	PennCNV-DNACopy	85	3.15	100	0.03	ULLRICH CONGENITAL MUSCULAR DYSTROPHY 1	confirmed	biallelic	COL6A3
2	238244963	238245008	LOSS,GAIN	PennCNV-DNACopy	84	3.12	100	0.05	ULLRICH CONGENITAL MUSCULAR DYSTROPHY 1	confirmed	biallelic	COL6A3
2	238245008	238246464	LOSS,GAIN	PennCNV-DNACopy	81	3	100	1.61	ULLRICH CONGENITAL MUSCULAR DYSTROPHY 1	confirmed	biallelic	COL6A3
2	238246464	238247734	LOSS,GAIN	PennCNV-DNACopy	77	2.86	100	1.41	ULLRICH CONGENITAL MUSCULAR DYSTROPHY 1	confirmed	biallelic	COL6A3
2	238247734	238249108	LOSS,GAIN	PennCNV-DNACopy	72	2.67	100	1.52	ULLRICH CONGENITAL MUSCULAR DYSTROPHY 1	confirmed	biallelic	COL6A3
2	238249108	238249316	LOSS,GAIN	PennCNV-DNACopy	58	2.15	100	0.23	ULLRICH CONGENITAL MUSCULAR DYSTROPHY 1	confirmed	biallelic	COL6A3
2	238249316	238249370	LOSS,GAIN	PennCNV-DNACopy	53	1.97	100	0.06	ULLRICH CONGENITAL MUSCULAR DYSTROPHY 1	confirmed	biallelic	COL6A3
2	238249370	238249564	LOSS,GAIN	PennCNV-DNACopy	49	1.82	100	0.21	ULLRICH CONGENITAL MUSCULAR DYSTROPHY 1	confirmed	biallelic	COL6A3
2	238249564	238249717	LOSS,GAIN	PennCNV-DNACopy	43	1.59	100	0.17	ULLRICH CONGENITAL MUSCULAR DYSTROPHY 1	confirmed	biallelic	COL6A3
2	238249717	238250803	LOSS,GAIN	PennCNV-DNACopy	13	0.48	100	1.2	ULLRICH CONGENITAL MUSCULAR DYSTROPHY 1	confirmed	biallelic	COL6A3
2	238250803	238253065	LOSS,GAIN	PennCNV-DNACopy	12	0.45	100	2.5	ULLRICH CONGENITAL MUSCULAR DYSTROPHY 1	confirmed	biallelic	COL6A3
2	238253065	238253261	LOSS,GAIN	PennCNV-DNACopy	11	0.41	100	0.22	ULLRICH CONGENITAL MUSCULAR DYSTROPHY 1	confirmed	biallelic	COL6A3
2	238253261	238253585	LOSS	PennCNV-DNACopy	1	0.04	100	0.36	ULLRICH CONGENITAL MUSCULAR DYSTROPHY 1	confirmed	biallelic	COL6A3
2	238253585	238268025	.	.	1	0	100	15.98	ULLRICH CONGENITAL MUSCULAR DYSTROPHY 1	confirmed	biallelic	COL6A3
2	238268025	238268789	LOSS	PennCNV-DNACopy	1	0.04	100	0.85	ULLRICH CONGENITAL MUSCULAR DYSTROPHY 1	confirmed	biallelic	COL6A3
2	238268789	238271653	LOSS	PennCNV-DNACopy	2	0.07	100	3.17	ULLRICH CONGENITAL MUSCULAR DYSTROPHY 1	confirmed	biallelic	COL6A3
2	238271653	238271991	LOSS	PennCNV-DNACopy	14	0.52	100	0.37	ULLRICH CONGENITAL MUSCULAR DYSTROPHY 1	confirmed	biallelic	COL6A3
2	238271991	238272901	LOSS	PennCNV-DNACopy	32	1.19	100	1.01	ULLRICH CONGENITAL MUSCULAR DYSTROPHY 1	confirmed	biallelic	COL6A3
2	238272901	238273929	LOSS	PennCNV-DNACopy	39	1.45	100	1.14	ULLRICH CONGENITAL MUSCULAR DYSTROPHY 1	confirmed	biallelic	COL6A3
2	238273929	238274346	LOSS	PennCNV-DNACopy	40	1.48	100	0.46	ULLRICH CONGENITAL MUSCULAR DYSTROPHY 1	confirmed	biallelic	COL6A3
2	238274346	238274436	LOSS	PennCNV-DNACopy	48	1.78	100	0.1	ULLRICH CONGENITAL MUSCULAR DYSTROPHY 1	confirmed	biallelic	COL6A3
2	238274436	238275569	LOSS	PennCNV-DNACopy	52	1.93	100	1.25	ULLRICH CONGENITAL MUSCULAR DYSTROPHY 1	confirmed	biallelic	COL6A3
2	238275569	238275651	LOSS	PennCNV-DNACopy	56	2.08	100	0.09	ULLRICH CONGENITAL MUSCULAR DYSTROPHY 1	confirmed	biallelic	COL6A3
2	238275651	238275918	LOSS	PennCNV-DNACopy	58	2.15	100	0.3	ULLRICH CONGENITAL MUSCULAR DYSTROPHY 1	confirmed	biallelic	COL6A3
2	238275918	238277211	LOSS	PennCNV-DNACopy	57	2.11	100	1.43	ULLRICH CONGENITAL MUSCULAR DYSTROPHY 1	confirmed	biallelic	COL6A3
2	238277211	238277795	LOSS	PennCNV-DNACopy	59	2.19	100	0.65	ULLRICH CONGENITAL MUSCULAR DYSTROPHY 1	confirmed	biallelic	COL6A3
2	238277795	238280366	LOSS,GAIN	PennCNV-DNACopy	59	2.19	100	2.85	ULLRICH CONGENITAL MUSCULAR DYSTROPHY 1	confirmed	biallelic	COL6A3
2	238280366	238280443	LOSS,GAIN	PennCNV-DNACopy	120	4.45	100	0.09	ULLRICH CONGENITAL MUSCULAR DYSTROPHY 1	confirmed	biallelic	COL6A3
2	238280443	238280570	LOSS,GAIN	PennCNV-DNACopy	122	4.53	100	0.14	ULLRICH CONGENITAL MUSCULAR DYSTROPHY 1	confirmed	biallelic	COL6A3
2	238280570	238280758	LOSS,GAIN	PennCNV-DNACopy	121	4.49	100	0.21	ULLRICH CONGENITAL MUSCULAR DYSTROPHY 1	confirmed	biallelic	COL6A3
2	238280758	238281915	LOSS,GAIN	PennCNV-DNACopy	119	4.41	100	1.28	ULLRICH CONGENITAL MUSCULAR DYSTROPHY 1	confirmed	biallelic	COL6A3
2	238281915	238283315	LOSS,GAIN	PennCNV-DNACopy	120	4.45	100	1.55	ULLRICH CONGENITAL MUSCULAR DYSTROPHY 1	confirmed	biallelic	COL6A3
2	238283315	238283448	LOSS,GAIN	PennCNV-DNACopy	117	4.34	100	0.15	ULLRICH CONGENITAL MUSCULAR DYSTROPHY 1	confirmed	biallelic	COL6A3
2	238283448	238283472	LOSS,GAIN	PennCNV-DNACopy	114	4.23	100	0.03	ULLRICH CONGENITAL MUSCULAR DYSTROPHY 1	confirmed	biallelic	COL6A3
2	238283472	238283535	LOSS,GAIN	PennCNV-DNACopy	112	4.15	100	0.07	ULLRICH CONGENITAL MUSCULAR DYSTROPHY 1	confirmed	biallelic	COL6A3
2	238283535	238283605	LOSS,GAIN	PennCNV-DNACopy	77	2.86	100	0.08	ULLRICH CONGENITAL MUSCULAR DYSTROPHY 1	confirmed	biallelic	COL6A3
2	238283605	238283616	LOSS,GAIN	PennCNV-DNACopy	76	2.82	100	0.01	ULLRICH CONGENITAL MUSCULAR DYSTROPHY 1	confirmed	biallelic	COL6A3
2	238283616	238283646	LOSS,GAIN	PennCNV-DNACopy	75	2.78	100	0.03	ULLRICH CONGENITAL MUSCULAR DYSTROPHY 1	confirmed	biallelic	COL6A3
2	238283646	238285431	LOSS	PennCNV-DNACopy	54	2	100	1.98	ULLRICH CONGENITAL MUSCULAR DYSTROPHY 1	confirmed	biallelic	COL6A3
2	238285431	238285918	LOSS	PennCNV-DNACopy	55	2.04	100	0.54	ULLRICH CONGENITAL MUSCULAR DYSTROPHY 1	confirmed	biallelic	COL6A3
2	238285918	238287862	LOSS	PennCNV-DNACopy	53	1.97	100	2.15	ULLRICH CONGENITAL MUSCULAR DYSTROPHY 1	confirmed	biallelic	COL6A3
2	238287862	238288777	LOSS	PennCNV-DNACopy	45	1.67	100	1.01	ULLRICH CONGENITAL MUSCULAR DYSTROPHY 1	confirmed	biallelic	COL6A3
2	238288777	238289669	LOSS	PennCNV-DNACopy	42	1.56	100	0.99	ULLRICH CONGENITAL MUSCULAR DYSTROPHY 1	confirmed	biallelic	COL6A3
2	238289669	238289767	LOSS	PennCNV-DNACopy	41	1.52	100	0.11	ULLRICH CONGENITAL MUSCULAR DYSTROPHY 1	confirmed	biallelic	COL6A3
2	238289767	238289917	LOSS	PennCNV-DNACopy	42	1.56	100	0.17	ULLRICH CONGENITAL MUSCULAR DYSTROPHY 1	confirmed	biallelic	COL6A3
2	238289917	238290159	LOSS	PennCNV-DNACopy	40	1.48	100	0.27	ULLRICH CONGENITAL MUSCULAR DYSTROPHY 1	confirmed	biallelic	COL6A3
2	238290159	238296273	LOSS	PennCNV-DNACopy	35	1.3	100	6.77	ULLRICH CONGENITAL MUSCULAR DYSTROPHY 1	confirmed	biallelic	COL6A3
2	238296273	238296513	LOSS	PennCNV-DNACopy	43	1.59	100	0.27	ULLRICH CONGENITAL MUSCULAR DYSTROPHY 1	confirmed	biallelic	COL6A3
2	238296513	238296655	LOSS	PennCNV-DNACopy	44	1.63	100	0.16	ULLRICH CONGENITAL MUSCULAR DYSTROPHY 1	confirmed	biallelic	COL6A3
2	238296655	238298992	LOSS	PennCNV-DNACopy	45	1.67	100	2.59	ULLRICH CONGENITAL MUSCULAR DYSTROPHY 1	confirmed	biallelic	COL6A3
2	238298992	238302461	LOSS	PennCNV-DNACopy	43	1.59	100	3.84	ULLRICH CONGENITAL MUSCULAR DYSTROPHY 1	confirmed	biallelic	COL6A3
2	238302461	238303473	LOSS	PennCNV-DNACopy	53	1.97	100	1.12	ULLRICH CONGENITAL MUSCULAR DYSTROPHY 1	confirmed	biallelic	COL6A3
2	238303473	238303764	LOSS	PennCNV-DNACopy	55	2.04	100	0.32	ULLRICH CONGENITAL MUSCULAR DYSTROPHY 1	confirmed	biallelic	COL6A3
2	238303764	238305606	LOSS	PennCNV-DNACopy	53	1.97	100	2.04	ULLRICH CONGENITAL MUSCULAR DYSTROPHY 1	confirmed	biallelic	COL6A3
2	238305606	238314776	LOSS	PennCNV-DNACopy	7	0.26	100	10.15	ULLRICH CONGENITAL MUSCULAR DYSTROPHY 1	confirmed	biallelic	COL6A3
2	238314776	238318315	LOSS	PennCNV-DNACopy	6	0.22	100	3.92	ULLRICH CONGENITAL MUSCULAR DYSTROPHY 1	confirmed	biallelic	COL6A3
2	238318315	238320038	LOSS	PennCNV-DNACopy	5	0.19	100	1.91	ULLRICH CONGENITAL MUSCULAR DYSTROPHY 1	confirmed	biallelic	COL6A3
2	238320038	238320371	LOSS	PennCNV-DNACopy	4	0.15	100	0.37	ULLRICH CONGENITAL MUSCULAR DYSTROPHY 1	confirmed	biallelic	COL6A3
2	238320371	238321839	LOSS	PennCNV-DNACopy	2	0.07	100	1.62	ULLRICH CONGENITAL MUSCULAR DYSTROPHY 1	confirmed	biallelic	COL6A3
2	238321839	238322032	LOSS	PennCNV-DNACopy	1	0.04	100	0.21	ULLRICH CONGENITAL MUSCULAR DYSTROPHY 1	confirmed	biallelic	COL6A3
2	238322032	238447004	.	.	1	0	0.79	1.09	ULLRICH CONGENITAL MUSCULAR DYSTROPHY 1	confirmed	biallelic	COL6A3
2	239610287	239834334	.	.	1	0	33.73	100	SETLEIS SYNDROME	probable	biallelic	TWIST2
2	239836278	239969879	.	.	1	0	0.01	0	BRACHYDACTYLY-MENTAL RETARDATION SYNDROME	confirmed	monoallelic	HDAC4
2	239969879	239970360	LOSS	PennCNV-DNACopy	1	0.04	100	0.14	BRACHYDACTYLY-MENTAL RETARDATION SYNDROME	confirmed	monoallelic	HDAC4
2	239970360	239970612	LOSS	PennCNV-DNACopy	2	0.07	100	0.07	BRACHYDACTYLY-MENTAL RETARDATION SYNDROME	confirmed	monoallelic	HDAC4
2	239970612	239971731	LOSS	PennCNV-DNACopy	6	0.22	100	0.32	BRACHYDACTYLY-MENTAL RETARDATION SYNDROME	confirmed	monoallelic	HDAC4
2	239971731	239973945	LOSS	PennCNV-DNACopy	8	0.3	100	0.63	BRACHYDACTYLY-MENTAL RETARDATION SYNDROME	confirmed	monoallelic	HDAC4
2	239973945	239975166	LOSS	PennCNV-DNACopy	9	0.33	100	0.35	BRACHYDACTYLY-MENTAL RETARDATION SYNDROME	confirmed	monoallelic	HDAC4
2	239975166	239976072	LOSS	PennCNV-DNACopy	8	0.3	100	0.26	BRACHYDACTYLY-MENTAL RETARDATION SYNDROME	confirmed	monoallelic	HDAC4
2	239976072	239988610	LOSS	PennCNV-DNACopy	5	0.19	100	3.55	BRACHYDACTYLY-MENTAL RETARDATION SYNDROME	confirmed	monoallelic	HDAC4
2	239988610	239989844	LOSS	PennCNV-DNACopy	25	0.93	100	0.35	BRACHYDACTYLY-MENTAL RETARDATION SYNDROME	confirmed	monoallelic	HDAC4
2	239989844	239994222	LOSS	PennCNV-DNACopy	26	0.96	100	1.24	BRACHYDACTYLY-MENTAL RETARDATION SYNDROME	confirmed	monoallelic	HDAC4
2	239994222	239994969	LOSS,GAIN	PennCNV-DNACopy	27	1	100	0.21	BRACHYDACTYLY-MENTAL RETARDATION SYNDROME	confirmed	monoallelic	HDAC4
2	239994969	240000100	LOSS,GAIN	PennCNV-DNACopy	26	0.96	100	1.45	BRACHYDACTYLY-MENTAL RETARDATION SYNDROME	confirmed	monoallelic	HDAC4
2	240000100	240001331	LOSS,GAIN	PennCNV-DNACopy	26	0.96	100	0.35	BRACHYDACTYLY-MENTAL RETARDATION SYNDROME	confirmed	monoallelic	HDAC4
2	240001331	240001532	LOSS,GAIN	PennCNV-DNACopy	29	1.08	100	0.06	BRACHYDACTYLY-MENTAL RETARDATION SYNDROME	confirmed	monoallelic	HDAC4
2	240001532	240001963	LOSS,GAIN	PennCNV-DNACopy	32	1.19	100	0.12	BRACHYDACTYLY-MENTAL RETARDATION SYNDROME	confirmed	monoallelic	HDAC4
2	240001963	240002858	LOSS,GAIN	PennCNV-DNACopy	33	1.22	100	0.25	BRACHYDACTYLY-MENTAL RETARDATION SYNDROME	confirmed	monoallelic	HDAC4
2	240002858	240003870	LOSS,GAIN	PennCNV-DNACopy	35	1.3	100	0.29	BRACHYDACTYLY-MENTAL RETARDATION SYNDROME	confirmed	monoallelic	HDAC4
2	240003870	240003873	LOSS,GAIN	PennCNV-DNACopy	38	1.41	100	0	BRACHYDACTYLY-MENTAL RETARDATION SYNDROME	confirmed	monoallelic	HDAC4
2	240003873	240004124	LOSS,GAIN	PennCNV-DNACopy	37	1.37	100	0.07	BRACHYDACTYLY-MENTAL RETARDATION SYNDROME	confirmed	monoallelic	HDAC4
2	240004124	240004643	LOSS,GAIN	PennCNV-DNACopy	38	1.41	100	0.15	BRACHYDACTYLY-MENTAL RETARDATION SYNDROME	confirmed	monoallelic	HDAC4
2	240004643	240004807	LOSS,GAIN	PennCNV-DNACopy	39	1.45	100	0.05	BRACHYDACTYLY-MENTAL RETARDATION SYNDROME	confirmed	monoallelic	HDAC4
2	240004807	240004838	LOSS,GAIN	PennCNV-DNACopy	38	1.41	100	0.01	BRACHYDACTYLY-MENTAL RETARDATION SYNDROME	confirmed	monoallelic	HDAC4
2	240004838	240004891	LOSS,GAIN	PennCNV-DNACopy	38	1.41	100	0.02	BRACHYDACTYLY-MENTAL RETARDATION SYNDROME	confirmed	monoallelic	HDAC4
2	240004891	240005877	LOSS,GAIN	PennCNV-DNACopy	40	1.48	100	0.28	BRACHYDACTYLY-MENTAL RETARDATION SYNDROME	confirmed	monoallelic	HDAC4
2	240005877	240008830	LOSS,GAIN	PennCNV-DNACopy	26	0.96	100	0.84	BRACHYDACTYLY-MENTAL RETARDATION SYNDROME	confirmed	monoallelic	HDAC4
2	240008830	240009080	LOSS,GAIN	PennCNV-DNACopy	20	0.74	100	0.07	BRACHYDACTYLY-MENTAL RETARDATION SYNDROME	confirmed	monoallelic	HDAC4
2	240009080	240011722	LOSS,GAIN	PennCNV-DNACopy	11	0.41	100	0.75	BRACHYDACTYLY-MENTAL RETARDATION SYNDROME	confirmed	monoallelic	HDAC4
2	240011722	240013457	LOSS,GAIN	PennCNV-DNACopy	9	0.33	100	0.49	BRACHYDACTYLY-MENTAL RETARDATION SYNDROME	confirmed	monoallelic	HDAC4
2	240013457	240022151	LOSS,GAIN	PennCNV-DNACopy	6	0.22	100	2.46	BRACHYDACTYLY-MENTAL RETARDATION SYNDROME	confirmed	monoallelic	HDAC4
2	240022151	240023075	LOSS,GAIN	PennCNV-DNACopy	7	0.26	100	0.26	BRACHYDACTYLY-MENTAL RETARDATION SYNDROME	confirmed	monoallelic	HDAC4
2	240023075	240028397	LOSS,GAIN	PennCNV-DNACopy	6	0.22	100	1.51	BRACHYDACTYLY-MENTAL RETARDATION SYNDROME	confirmed	monoallelic	HDAC4
2	240028397	240028643	LOSS,GAIN	PennCNV-DNACopy	7	0.26	100	0.07	BRACHYDACTYLY-MENTAL RETARDATION SYNDROME	confirmed	monoallelic	HDAC4
2	240028643	240029490	LOSS,GAIN	PennCNV-DNACopy	10	0.37	100	0.24	BRACHYDACTYLY-MENTAL RETARDATION SYNDROME	confirmed	monoallelic	HDAC4
2	240029490	240030062	LOSS,GAIN	PennCNV-DNACopy	12	0.45	100	0.16	BRACHYDACTYLY-MENTAL RETARDATION SYNDROME	confirmed	monoallelic	HDAC4
2	240030062	240030484	LOSS,GAIN	PennCNV-DNACopy	18	0.67	100	0.12	BRACHYDACTYLY-MENTAL RETARDATION SYNDROME	confirmed	monoallelic	HDAC4
2	240030484	240031124	LOSS,GAIN	PennCNV-DNACopy	17	0.63	100	0.18	BRACHYDACTYLY-MENTAL RETARDATION SYNDROME	confirmed	monoallelic	HDAC4
2	240031124	240032319	LOSS,GAIN	PennCNV-DNACopy	13	0.48	100	0.34	BRACHYDACTYLY-MENTAL RETARDATION SYNDROME	confirmed	monoallelic	HDAC4
2	240032319	240034033	LOSS,GAIN	PennCNV-DNACopy	8	0.3	100	0.49	BRACHYDACTYLY-MENTAL RETARDATION SYNDROME	confirmed	monoallelic	HDAC4
2	240034033	240036959	LOSS,GAIN	PennCNV-DNACopy	8	0.3	100	0.83	BRACHYDACTYLY-MENTAL RETARDATION SYNDROME	confirmed	monoallelic	HDAC4
2	240036959	240038687	LOSS	PennCNV-DNACopy	3	0.11	100	0.49	BRACHYDACTYLY-MENTAL RETARDATION SYNDROME	confirmed	monoallelic	HDAC4
2	240038687	240038996	LOSS	PennCNV-DNACopy	2	0.07	100	0.09	BRACHYDACTYLY-MENTAL RETARDATION SYNDROME	confirmed	monoallelic	HDAC4
2	240038996	240055931	LOSS	PennCNV-DNACopy	1	0.04	100	4.8	BRACHYDACTYLY-MENTAL RETARDATION SYNDROME	confirmed	monoallelic	HDAC4
2	240055931	240062750	LOSS	PennCNV-DNACopy	2	0.07	100	1.93	BRACHYDACTYLY-MENTAL RETARDATION SYNDROME	confirmed	monoallelic	HDAC4
2	240062750	240071093	LOSS	PennCNV-DNACopy	3	0.11	100	2.36	BRACHYDACTYLY-MENTAL RETARDATION SYNDROME	confirmed	monoallelic	HDAC4
2	240071093	240074154	LOSS	PennCNV-DNACopy	2	0.07	100	0.87	BRACHYDACTYLY-MENTAL RETARDATION SYNDROME	confirmed	monoallelic	HDAC4
2	240074154	240076937	LOSS	PennCNV-DNACopy	1	0.04	100	0.79	BRACHYDACTYLY-MENTAL RETARDATION SYNDROME	confirmed	monoallelic	HDAC4
2	240076937	240077371	LOSS	PennCNV-DNACopy	4	0.15	100	0.12	BRACHYDACTYLY-MENTAL RETARDATION SYNDROME	confirmed	monoallelic	HDAC4
2	240077371	240078423	LOSS	PennCNV-DNACopy	5	0.19	100	0.3	BRACHYDACTYLY-MENTAL RETARDATION SYNDROME	confirmed	monoallelic	HDAC4
2	240078423	240080478	LOSS	PennCNV-DNACopy	6	0.22	100	0.58	BRACHYDACTYLY-MENTAL RETARDATION SYNDROME	confirmed	monoallelic	HDAC4
2	240080478	240083634	LOSS	PennCNV-DNACopy	9	0.33	100	0.89	BRACHYDACTYLY-MENTAL RETARDATION SYNDROME	confirmed	monoallelic	HDAC4
2	240083634	240091407	LOSS	PennCNV-DNACopy	8	0.3	100	2.2	BRACHYDACTYLY-MENTAL RETARDATION SYNDROME	confirmed	monoallelic	HDAC4
2	240091407	240092523	LOSS	PennCNV-DNACopy	7	0.26	100	0.32	BRACHYDACTYLY-MENTAL RETARDATION SYNDROME	confirmed	monoallelic	HDAC4
2	240092523	240095180	LOSS	PennCNV-DNACopy	5	0.19	100	0.75	BRACHYDACTYLY-MENTAL RETARDATION SYNDROME	confirmed	monoallelic	HDAC4
2	240095180	240101713	LOSS	PennCNV-DNACopy	4	0.15	100	1.85	BRACHYDACTYLY-MENTAL RETARDATION SYNDROME	confirmed	monoallelic	HDAC4
2	240101713	240108117	LOSS	PennCNV-DNACopy	6	0.22	100	1.82	BRACHYDACTYLY-MENTAL RETARDATION SYNDROME	confirmed	monoallelic	HDAC4
2	240108117	240108935	LOSS	PennCNV-DNACopy	11	0.41	100	0.23	BRACHYDACTYLY-MENTAL RETARDATION SYNDROME	confirmed	monoallelic	HDAC4
2	240108935	240109568	LOSS	PennCNV-DNACopy	14	0.52	100	0.18	BRACHYDACTYLY-MENTAL RETARDATION SYNDROME	confirmed	monoallelic	HDAC4
2	240109568	240110346	LOSS	PennCNV-DNACopy	16	0.59	100	0.22	BRACHYDACTYLY-MENTAL RETARDATION SYNDROME	confirmed	monoallelic	HDAC4
2	240110346	240110777	LOSS	PennCNV-DNACopy	17	0.63	100	0.12	BRACHYDACTYLY-MENTAL RETARDATION SYNDROME	confirmed	monoallelic	HDAC4
2	240110777	240111556	LOSS	PennCNV-DNACopy	19	0.7	100	0.22	BRACHYDACTYLY-MENTAL RETARDATION SYNDROME	confirmed	monoallelic	HDAC4
2	240111556	240112014	LOSS,GAIN	PennCNV-DNACopy	23	0.85	100	0.13	BRACHYDACTYLY-MENTAL RETARDATION SYNDROME	confirmed	monoallelic	HDAC4
2	240112014	240112427	LOSS,GAIN	PennCNV-DNACopy	24	0.89	100	0.12	BRACHYDACTYLY-MENTAL RETARDATION SYNDROME	confirmed	monoallelic	HDAC4
2	240112427	240112972	LOSS,GAIN	PennCNV-DNACopy	29	1.08	100	0.15	BRACHYDACTYLY-MENTAL RETARDATION SYNDROME	confirmed	monoallelic	HDAC4
2	240112972	240114137	LOSS,GAIN	PennCNV-DNACopy	31	1.15	100	0.33	BRACHYDACTYLY-MENTAL RETARDATION SYNDROME	confirmed	monoallelic	HDAC4
2	240114137	240114381	LOSS,GAIN	PennCNV-DNACopy	46	1.71	100	0.07	BRACHYDACTYLY-MENTAL RETARDATION SYNDROME	confirmed	monoallelic	HDAC4
2	240114381	240115063	LOSS,GAIN	PennCNV-DNACopy	49	1.82	100	0.19	BRACHYDACTYLY-MENTAL RETARDATION SYNDROME	confirmed	monoallelic	HDAC4
2	240115063	240115620	LOSS,GAIN	PennCNV-DNACopy	57	2.11	100	0.16	BRACHYDACTYLY-MENTAL RETARDATION SYNDROME	confirmed	monoallelic	HDAC4
2	240115620	240116032	LOSS,GAIN	PennCNV-DNACopy	59	2.19	100	0.12	BRACHYDACTYLY-MENTAL RETARDATION SYNDROME	confirmed	monoallelic	HDAC4
2	240116032	240116587	LOSS,GAIN	PennCNV-DNACopy	62	2.3	100	0.16	BRACHYDACTYLY-MENTAL RETARDATION SYNDROME	confirmed	monoallelic	HDAC4
2	240116587	240116645	LOSS,GAIN	PennCNV-DNACopy	58	2.15	100	0.02	BRACHYDACTYLY-MENTAL RETARDATION SYNDROME	confirmed	monoallelic	HDAC4
2	240116645	240116662	LOSS,GAIN	PennCNV-DNACopy	57	2.11	100	0	BRACHYDACTYLY-MENTAL RETARDATION SYNDROME	confirmed	monoallelic	HDAC4
2	240116662	240116858	LOSS,GAIN	PennCNV-DNACopy	51	1.89	100	0.06	BRACHYDACTYLY-MENTAL RETARDATION SYNDROME	confirmed	monoallelic	HDAC4
2	240116858	240117050	LOSS,GAIN	PennCNV-DNACopy	50	1.85	100	0.05	BRACHYDACTYLY-MENTAL RETARDATION SYNDROME	confirmed	monoallelic	HDAC4
2	240117050	240117059	LOSS,GAIN	PennCNV-DNACopy	48	1.78	100	0	BRACHYDACTYLY-MENTAL RETARDATION SYNDROME	confirmed	monoallelic	HDAC4
2	240117059	240117075	LOSS,GAIN	PennCNV-DNACopy	46	1.71	100	0	BRACHYDACTYLY-MENTAL RETARDATION SYNDROME	confirmed	monoallelic	HDAC4
2	240117075	240118565	LOSS,GAIN	PennCNV-DNACopy	24	0.89	100	0.42	BRACHYDACTYLY-MENTAL RETARDATION SYNDROME	confirmed	monoallelic	HDAC4
2	240118565	240119411	LOSS,GAIN	PennCNV-DNACopy	15	0.56	100	0.24	BRACHYDACTYLY-MENTAL RETARDATION SYNDROME	confirmed	monoallelic	HDAC4
2	240119411	240120482	LOSS,GAIN	PennCNV-DNACopy	4	0.15	100	0.3	BRACHYDACTYLY-MENTAL RETARDATION SYNDROME	confirmed	monoallelic	HDAC4
2	240120482	240122801	LOSS	PennCNV-DNACopy	2	0.07	100	0.66	BRACHYDACTYLY-MENTAL RETARDATION SYNDROME	confirmed	monoallelic	HDAC4
2	240122801	240126256	LOSS	PennCNV-DNACopy	1	0.04	100	0.98	BRACHYDACTYLY-MENTAL RETARDATION SYNDROME	confirmed	monoallelic	HDAC4
2	240126256	240182325	.	.	1	0	100	15.89	BRACHYDACTYLY-MENTAL RETARDATION SYNDROME	confirmed	monoallelic	HDAC4
2	240182325	240189432	LOSS	PennCNV-DNACopy	2	0.07	100	2.01	BRACHYDACTYLY-MENTAL RETARDATION SYNDROME	confirmed	monoallelic	HDAC4
2	240189432	240195425	.	.	1	0	100	1.7	BRACHYDACTYLY-MENTAL RETARDATION SYNDROME	confirmed	monoallelic	HDAC4
2	240195425	240197198	LOSS	PennCNV-DNACopy	1	0.04	100	0.5	BRACHYDACTYLY-MENTAL RETARDATION SYNDROME	confirmed	monoallelic	HDAC4
2	240197198	240199015	LOSS	PennCNV-DNACopy	2	0.07	100	0.52	BRACHYDACTYLY-MENTAL RETARDATION SYNDROME	confirmed	monoallelic	HDAC4
2	240199015	240201797	LOSS	PennCNV-DNACopy	5	0.19	100	0.79	BRACHYDACTYLY-MENTAL RETARDATION SYNDROME	confirmed	monoallelic	HDAC4
2	240201797	240206485	LOSS	PennCNV-DNACopy	6	0.22	100	1.33	BRACHYDACTYLY-MENTAL RETARDATION SYNDROME	confirmed	monoallelic	HDAC4
2	240206485	240207019	LOSS	PennCNV-DNACopy	5	0.19	100	0.15	BRACHYDACTYLY-MENTAL RETARDATION SYNDROME	confirmed	monoallelic	HDAC4
2	240207019	240214397	LOSS	PennCNV-DNACopy	1	0.04	100	2.09	BRACHYDACTYLY-MENTAL RETARDATION SYNDROME	confirmed	monoallelic	HDAC4
2	240214397	240216021	LOSS	PennCNV-DNACopy	9	0.33	100	0.46	BRACHYDACTYLY-MENTAL RETARDATION SYNDROME	confirmed	monoallelic	HDAC4
2	240216021	240295802	.	.	1	0	100	22.61	BRACHYDACTYLY-MENTAL RETARDATION SYNDROME	confirmed	monoallelic	HDAC4
2	240295802	240296576	LOSS	PennCNV-DNACopy	1	0.04	100	0.22	BRACHYDACTYLY-MENTAL RETARDATION SYNDROME	confirmed	monoallelic	HDAC4
2	240296576	240313029	LOSS	PennCNV-DNACopy	3	0.11	100	4.66	BRACHYDACTYLY-MENTAL RETARDATION SYNDROME	confirmed	monoallelic	HDAC4
2	240313029	240313536	LOSS	PennCNV-DNACopy	2	0.07	100	0.14	BRACHYDACTYLY-MENTAL RETARDATION SYNDROME	confirmed	monoallelic	HDAC4
2	240313536	240318547	LOSS	PennCNV-DNACopy	1	0.04	100	1.42	BRACHYDACTYLY-MENTAL RETARDATION SYNDROME	confirmed	monoallelic	HDAC4
2	240318547	240323661	LOSS	PennCNV-DNACopy	2	0.07	80.09	1.16	BRACHYDACTYLY-MENTAL RETARDATION SYNDROME	confirmed	monoallelic	HDAC4
2	240872797	240901540	LOSS	PennCNV-DNACopy	1	0.04	16.53	6.99	LEIGH SYNDROME DUP	probable	biallelic	NDUFA10
2	240901540	240969823	.	.	1	0	92.67	93.01	LEIGH SYNDROME DUP	probable	biallelic	NDUFA10
2	241525691	241529174	LOSS,GAIN	PennCNV-DNACopy	18	0.67	87.34	9.82	AUTOSOMAL RECESSIVE MENTAL RETARDATION	possible	biallelic	CAPN10
2	241529174	241530242	LOSS,GAIN	PennCNV-DNACopy	25	0.93	100	3.45	AUTOSOMAL RECESSIVE MENTAL RETARDATION	possible	biallelic	CAPN10
2	241530242	241531174	LOSS,GAIN	PennCNV-DNACopy	35	1.3	100	3.01	AUTOSOMAL RECESSIVE MENTAL RETARDATION	possible	biallelic	CAPN10
2	241531174	241531477	LOSS,GAIN	PennCNV-DNACopy	36	1.34	100	0.98	AUTOSOMAL RECESSIVE MENTAL RETARDATION	possible	biallelic	CAPN10
2	241531477	241531479	LOSS,GAIN	PennCNV-DNACopy	39	1.45	100	0.01	AUTOSOMAL RECESSIVE MENTAL RETARDATION	possible	biallelic	CAPN10
2	241531479	241533559	LOSS,GAIN	PennCNV-DNACopy	38	1.41	100	6.71	AUTOSOMAL RECESSIVE MENTAL RETARDATION	possible	biallelic	CAPN10
2	241533559	241534002	LOSS,GAIN	PennCNV-DNACopy	49	1.82	100	1.43	AUTOSOMAL RECESSIVE MENTAL RETARDATION	possible	biallelic	CAPN10
2	241534002	241534881	LOSS,GAIN	PennCNV-DNACopy	50	1.85	100	2.84	AUTOSOMAL RECESSIVE MENTAL RETARDATION	possible	biallelic	CAPN10
2	241534881	241538074	LOSS,GAIN	PennCNV-DNACopy	52	1.93	100	10.3	AUTOSOMAL RECESSIVE MENTAL RETARDATION	possible	biallelic	CAPN10
2	241538074	241541619	LOSS,GAIN	PennCNV-DNACopy	44	1.63	100	11.44	AUTOSOMAL RECESSIVE MENTAL RETARDATION	possible	biallelic	CAPN10
2	241541619	241541999	LOSS,GAIN	PennCNV-DNACopy	42	1.56	100	1.23	AUTOSOMAL RECESSIVE MENTAL RETARDATION	possible	biallelic	CAPN10
2	241541999	241542923	LOSS,GAIN	PennCNV-DNACopy	40	1.48	100	2.98	AUTOSOMAL RECESSIVE MENTAL RETARDATION	possible	biallelic	CAPN10
2	241542923	241558146	.	.	1	0	93.27	45.82	AUTOSOMAL RECESSIVE MENTAL RETARDATION	possible	biallelic	CAPN10
2	241625799	241659876	GAIN	All3	2	0.07	19.65	6.28	NEUROPATHY, HEREDITARY SENSORY, TYPE IIC	confirmed	biallelic	KIF1A
2	241659876	241683449	LOSS,GAIN	All3,PennCNV-DNACopy	3	0.11	100	22.12	NEUROPATHY, HEREDITARY SENSORY, TYPE IIC	confirmed	biallelic	KIF1A
2	241683449	241751707	GAIN	All3	2	0.07	100	64.06	NEUROPATHY, HEREDITARY SENSORY, TYPE IIC	confirmed	biallelic	KIF1A
2	241751707	241754034	LOSS,GAIN	All3,PennCNV-DNACopy	3	0.11	100	2.18	NEUROPATHY, HEREDITARY SENSORY, TYPE IIC	confirmed	biallelic	KIF1A
2	241754034	241760748	GAIN	All3	2	0.07	84.76	5.34	NEUROPATHY, HEREDITARY SENSORY, TYPE IIC	confirmed	biallelic	KIF1A
2	241769281	241807962	LOSS	All3	1	0.04	0.17	0.63	HYPEROXALURIA, PRIMARY, TYPE 1	both DD and IF	biallelic	AGXT
2	241807962	241808237	LOSS	All3,PennCNV-DNACopy	2	0.07	100	2.58	HYPEROXALURIA, PRIMARY, TYPE 1	both DD and IF	biallelic	AGXT
2	241808237	241808308	LOSS	All3,PennCNV-DNACopy	8	0.3	100	0.67	HYPEROXALURIA, PRIMARY, TYPE 1	both DD and IF	biallelic	AGXT
2	241808308	241808685	LOSS	All3,PennCNV-DNACopy	11	0.41	100	3.54	HYPEROXALURIA, PRIMARY, TYPE 1	both DD and IF	biallelic	AGXT
2	241808685	241810405	LOSS,GAIN	All3,PennCNV-DNACopy	13	0.48	100	16.16	HYPEROXALURIA, PRIMARY, TYPE 1	both DD and IF	biallelic	AGXT
2	241810405	241814690	LOSS,GAIN	All3,PennCNV-DNACopy	15	0.56	100	40.26	HYPEROXALURIA, PRIMARY, TYPE 1	both DD and IF	biallelic	AGXT
2	241814690	241815411	LOSS,GAIN	All3,PennCNV-DNACopy	16	0.59	100	6.78	HYPEROXALURIA, PRIMARY, TYPE 1	both DD and IF	biallelic	AGXT
2	241815411	241816545	LOSS,GAIN	All3,PennCNV-DNACopy	17	0.63	100	10.66	HYPEROXALURIA, PRIMARY, TYPE 1	both DD and IF	biallelic	AGXT
2	241816545	241817048	LOSS,GAIN	All3,PennCNV-DNACopy	16	0.59	100	4.73	HYPEROXALURIA, PRIMARY, TYPE 1	both DD and IF	biallelic	AGXT
2	241817048	241817223	LOSS,GAIN	All3,PennCNV-DNACopy	18	0.67	100	1.64	HYPEROXALURIA, PRIMARY, TYPE 1	both DD and IF	biallelic	AGXT
2	241817223	241817472	LOSS,GAIN	All3,PennCNV-DNACopy	20	0.74	100	2.34	HYPEROXALURIA, PRIMARY, TYPE 1	both DD and IF	biallelic	AGXT
2	241817472	241817544	LOSS,GAIN	All3,PennCNV-DNACopy	19	0.7	100	0.68	HYPEROXALURIA, PRIMARY, TYPE 1	both DD and IF	biallelic	AGXT
2	241817544	241818527	LOSS,GAIN	All3,PennCNV-DNACopy	17	0.63	100	9.24	HYPEROXALURIA, PRIMARY, TYPE 1	both DD and IF	biallelic	AGXT
2	241818527	241826517	LOSS	All3	1	0.04	0.13	0.09	HYPEROXALURIA, PRIMARY, TYPE 1	both DD and IF	biallelic	AGXT
2	242672922	242674959	LOSS,GAIN	PennCNV-DNACopy	14	0.52	47.42	2.82	D-2-HYDROXYGLUTARIC ACIDURIA 1	possible	biallelic	D2HGDH
2	242674959	242684115	LOSS,GAIN	PennCNV-DNACopy	25	0.93	100	26.75	D-2-HYDROXYGLUTARIC ACIDURIA 1	possible	biallelic	D2HGDH
2	242684115	242685298	LOSS,GAIN	PennCNV-DNACopy	27	1	100	3.46	D-2-HYDROXYGLUTARIC ACIDURIA 1	possible	biallelic	D2HGDH
2	242685298	242689957	LOSS,GAIN	PennCNV-DNACopy	26	0.96	100	13.61	D-2-HYDROXYGLUTARIC ACIDURIA 1	possible	biallelic	D2HGDH
2	242689957	242690675	LOSS,GAIN	PennCNV-DNACopy	37	1.37	100	2.1	D-2-HYDROXYGLUTARIC ACIDURIA 1	possible	biallelic	D2HGDH
2	242690675	242690702	LOSS,GAIN	PennCNV-DNACopy	60	2.23	100	0.08	D-2-HYDROXYGLUTARIC ACIDURIA 1	possible	biallelic	D2HGDH
2	242690702	242690745	LOSS,GAIN	PennCNV-DNACopy	62	2.3	100	0.13	D-2-HYDROXYGLUTARIC ACIDURIA 1	possible	biallelic	D2HGDH
2	242690745	242692486	LOSS,GAIN	PennCNV-DNACopy	61	2.26	100	5.09	D-2-HYDROXYGLUTARIC ACIDURIA 1	possible	biallelic	D2HGDH
2	242692486	242693213	LOSS,GAIN	PennCNV-DNACopy	61	2.26	100	2.12	D-2-HYDROXYGLUTARIC ACIDURIA 1	possible	biallelic	D2HGDH
2	242693213	242693595	LOSS,GAIN	PennCNV-DNACopy	58	2.15	100	1.12	D-2-HYDROXYGLUTARIC ACIDURIA 1	possible	biallelic	D2HGDH
2	242693595	242695379	LOSS,GAIN	PennCNV-DNACopy	48	1.78	100	5.21	D-2-HYDROXYGLUTARIC ACIDURIA 1	possible	biallelic	D2HGDH
2	242695379	242695385	LOSS,GAIN	PennCNV-DNACopy	49	1.82	100	0.02	D-2-HYDROXYGLUTARIC ACIDURIA 1	possible	biallelic	D2HGDH
2	242695385	242698423	LOSS,GAIN	PennCNV-DNACopy	34	1.26	100	8.87	D-2-HYDROXYGLUTARIC ACIDURIA 1	possible	biallelic	D2HGDH
2	242698423	242699290	LOSS,GAIN	PennCNV-DNACopy	37	1.37	100	2.53	D-2-HYDROXYGLUTARIC ACIDURIA 1	possible	biallelic	D2HGDH
2	242699290	242702343	LOSS,GAIN	PennCNV-DNACopy	36	1.34	100	8.92	D-2-HYDROXYGLUTARIC ACIDURIA 1	possible	biallelic	D2HGDH
2	242702343	242703183	LOSS,GAIN	PennCNV-DNACopy	37	1.37	100	2.45	D-2-HYDROXYGLUTARIC ACIDURIA 1	possible	biallelic	D2HGDH
2	242703183	242703937	LOSS,GAIN	PennCNV-DNACopy	39	1.45	100	2.2	D-2-HYDROXYGLUTARIC ACIDURIA 1	possible	biallelic	D2HGDH
2	242703937	242707126	LOSS,GAIN	PennCNV-DNACopy	40	1.48	100	9.32	D-2-HYDROXYGLUTARIC ACIDURIA 1	possible	biallelic	D2HGDH
2	242707126	242707833	LOSS,GAIN	PennCNV-DNACopy	54	2	100	2.07	D-2-HYDROXYGLUTARIC ACIDURIA 1	possible	biallelic	D2HGDH
2	242707833	242708045	LOSS,GAIN	PennCNV-DNACopy	56	2.08	100	0.62	D-2-HYDROXYGLUTARIC ACIDURIA 1	possible	biallelic	D2HGDH
2	242708045	242708162	LOSS,GAIN	PennCNV-DNACopy	57	2.11	100	0.34	D-2-HYDROXYGLUTARIC ACIDURIA 1	possible	biallelic	D2HGDH
2	242708162	242708185	LOSS,GAIN	PennCNV-DNACopy	56	2.08	100	0.07	D-2-HYDROXYGLUTARIC ACIDURIA 1	possible	biallelic	D2HGDH
2	242708185	242710587	LOSS,GAIN	PennCNV-DNACopy	54	2	1.71	0.12	D-2-HYDROXYGLUTARIC ACIDURIA 1	possible	biallelic	D2HGDH
3	3184442	3189279	LOSS	PennCNV-DNACopy	2	0.07	61.36	8.46	MENTAL RETARDATION AUTOSOMAL RECESSIVE TYPE 2A	possible	biallelic	CRBN
3	3189279	3208414	LOSS	PennCNV-DNACopy	1	0.04	100	54.52	MENTAL RETARDATION AUTOSOMAL RECESSIVE TYPE 2A	possible	biallelic	CRBN
3	3208414	3216933	LOSS	PennCNV-DNACopy	2	0.07	100	24.27	MENTAL RETARDATION AUTOSOMAL RECESSIVE TYPE 2A	possible	biallelic	CRBN
3	3216933	3221343	LOSS	PennCNV-DNACopy	1	0.04	100	12.56	MENTAL RETARDATION AUTOSOMAL RECESSIVE TYPE 2A	possible	biallelic	CRBN
3	3221343	3285795	.	.	1	0	0.11	0.19	MENTAL RETARDATION AUTOSOMAL RECESSIVE TYPE 2A	possible	biallelic	CRBN
3	4306524	4423849	.	.	1	0	17.92	19.8	SULFATIDOSIS, JUVENILE, AUSTIN TYPE	confirmed	biallelic	SUMF1
3	4423849	4425728	LOSS	PennCNV-DNACopy	1	0.04	100	1.77	SULFATIDOSIS, JUVENILE, AUSTIN TYPE	confirmed	biallelic	SUMF1
3	4425728	4428420	LOSS	PennCNV-DNACopy	2	0.07	100	2.54	SULFATIDOSIS, JUVENILE, AUSTIN TYPE	confirmed	biallelic	SUMF1
3	4428420	4664754	.	.	1	0	34.08	75.89	SULFATIDOSIS, JUVENILE, AUSTIN TYPE	confirmed	biallelic	SUMF1
3	4428420	4664754	.	.	1	0	54.89	36.59	SPINOCEREBELLAR ATAXIA TYPE15	probable	monoallelic	ITPR1
3	4664754	4666920	LOSS	PennCNV-DNACopy	1	0.04	100	0.61	SPINOCEREBELLAR ATAXIA TYPE15	probable	monoallelic	ITPR1
3	4666920	4793145	.	.	1	0	100	35.61	SPINOCEREBELLAR ATAXIA TYPE15	probable	monoallelic	ITPR1
3	4793145	4798840	GAIN	All3	2	0.07	100	1.61	SPINOCEREBELLAR ATAXIA TYPE15	probable	monoallelic	ITPR1
3	4798840	4799460	GAIN	All3	1	0.04	100	0.17	SPINOCEREBELLAR ATAXIA TYPE15	probable	monoallelic	ITPR1
3	4799460	4909576	.	.	1	0	81.79	25.41	SPINOCEREBELLAR ATAXIA TYPE15	probable	monoallelic	ITPR1
3	8962332	9172945	.	.	1	0	71.54	56.06	SLIT-ROBO RHO GTPASE-ACTIVATING PROTEIN 3	possible	monoallelic	SRGAP3
3	9172945	9173117	LOSS	PennCNV-DNACopy	4	0.15	100	0.06	SLIT-ROBO RHO GTPASE-ACTIVATING PROTEIN 3	possible	monoallelic	SRGAP3
3	9173117	9174851	LOSS	PennCNV-DNACopy	5	0.19	100	0.65	SLIT-ROBO RHO GTPASE-ACTIVATING PROTEIN 3	possible	monoallelic	SRGAP3
3	9174851	9258466	.	.	1	0	100	31.11	SLIT-ROBO RHO GTPASE-ACTIVATING PROTEIN 3	possible	monoallelic	SRGAP3
3	9258466	9261036	LOSS	PennCNV-DNACopy	1	0.04	100	0.96	SLIT-ROBO RHO GTPASE-ACTIVATING PROTEIN 3	possible	monoallelic	SRGAP3
3	9261036	9358616	.	.	1	0	30.77	11.17	SLIT-ROBO RHO GTPASE-ACTIVATING PROTEIN 3	possible	monoallelic	SRGAP3
3	9367619	9551489	.	.	1	0	43.75	100	MENTAL RETARDATION, AUTOSOMAL DOMINANT 23	confirmed	monoallelic	SETD5
3	9652168	9796126	.	.	1	0	11.32	100	BRPF1 associated syndromic intellectual disability with ptosis	confirmed	monoallelic	BRPF1
3	9652168	9796126	.	.	1	0	36.79	100	CENTRONUCLEAR MYOPATHY, AUTOSOMAL, MODIFIER OF	possible	digenic	MTMR14
3	9921595	9932407	LOSS	PennCNV-DNACopy	1	0.04	1.57	4.48	SEVERE CONGENITAL NEUTROPENIA	confirmed	biallelic	JAGN1
3	9932407	9952559	.	.	1	0	17.99	95.52	SEVERE CONGENITAL NEUTROPENIA	confirmed	biallelic	JAGN1
3	9970170	9979275	LOSS	PennCNV-DNACopy	2	0.07	41.41	32.52	HETEROTAXY SYNDROME	probable	monoallelic	CRELD1
3	9979275	9979423	LOSS	PennCNV-DNACopy	3	0.11	100	1.28	HETEROTAXY SYNDROME	probable	monoallelic	CRELD1
3	9979423	9982816	LOSS	PennCNV-DNACopy	4	0.15	100	29.27	HETEROTAXY SYNDROME	probable	monoallelic	CRELD1
3	9982816	9985136	LOSS	PennCNV-DNACopy	3	0.11	100	20.01	HETEROTAXY SYNDROME	probable	monoallelic	CRELD1
3	9985136	9988425	LOSS	PennCNV-DNACopy	1	0.04	59.62	16.92	HETEROTAXY SYNDROME	probable	monoallelic	CRELD1
3	9994382	10173492	.	.	1	0	42.16	100	FANCONI ANEMIA, COMPLEMENTATION GROUP D2	confirmed	biallelic	FANCD2
3	10651470	11058359	.	.	1	0	5.89	51.48	EPILEPSY WITH MYOCLONIC-ATONIC SEIZURES	confirmed	monoallelic	SLC6A1
3	11058359	11062062	LOSS	PennCNV-DNACopy	1	0.04	100	7.96	EPILEPSY WITH MYOCLONIC-ATONIC SEIZURES	confirmed	monoallelic	SLC6A1
3	11062062	11185338	.	.	1	0	15.31	40.56	EPILEPSY WITH MYOCLONIC-ATONIC SEIZURES	confirmed	monoallelic	SLC6A1
3	12500651	12570395	GAIN	All3	1	0.04	63.74	90.32	PONTOCEREBELLAR HYPOPLASIA TYPE 2 AND TYPE 4	probable	biallelic	TSEN2
3	12570395	12578104	GAIN	All3,PennCNV-DNACopy	2	0.07	61.78	9.68	PONTOCEREBELLAR HYPOPLASIA TYPE 2 AND TYPE 4	probable	biallelic	TSEN2
3	12613027	12625930	LOSS,GAIN	All3,PennCNV-DNACopy	2	0.07	6.44	1.03	NOONAN SYNDROME 5	confirmed	monoallelic	RAF1
3	12625930	12649576	GAIN	All3	1	0.04	100	29.33	NOONAN SYNDROME 5	confirmed	monoallelic	RAF1
3	12649576	12683310	LOSS,GAIN	All3,PennCNV-DNACopy	2	0.07	100	41.84	NOONAN SYNDROME 5	confirmed	monoallelic	RAF1
3	12683310	12713944	LOSS	PennCNV-DNACopy	1	0.04	73.17	27.8	NOONAN SYNDROME 5	confirmed	monoallelic	RAF1
3	13756808	13918447	.	.	1	0	37.55	95.03	LIMB/PELVIS-HYPOPLASIA/APLASIA SYNDROME	confirmed	biallelic	WNT7A
3	13918447	13925554	LOSS	PennCNV-DNACopy	1	0.04	44.62	4.97	LIMB/PELVIS-HYPOPLASIA/APLASIA SYNDROME	confirmed	biallelic	WNT7A
3	14183758	14186757	.	.	1	0	3.7	0.33	XERODERMA PIGMENTOSUM, GROUP C	confirmed	biallelic	XPC
3	14186757	14187249	LOSS,GAIN	PennCNV-DNACopy	4	0.15	100	1.46	XERODERMA PIGMENTOSUM, GROUP C	confirmed	biallelic	XPC
3	14187249	14188290	LOSS,GAIN	PennCNV-DNACopy	7	0.26	100	3.09	XERODERMA PIGMENTOSUM, GROUP C	confirmed	biallelic	XPC
3	14188290	14188477	LOSS,GAIN	PennCNV-DNACopy	5	0.19	100	0.56	XERODERMA PIGMENTOSUM, GROUP C	confirmed	biallelic	XPC
3	14188477	14190078	LOSS	PennCNV-DNACopy	2	0.07	100	4.76	XERODERMA PIGMENTOSUM, GROUP C	confirmed	biallelic	XPC
3	14190078	14193168	LOSS	PennCNV-DNACopy	1	0.04	100	9.19	XERODERMA PIGMENTOSUM, GROUP C	confirmed	biallelic	XPC
3	14193168	14291129	.	.	1	0	27.68	80.61	XERODERMA PIGMENTOSUM, GROUP C	confirmed	biallelic	XPC
3	15642601	15651778	LOSS	PennCNV-DNACopy	1	0.04	94.14	19.55	BIOTINIDASE DEFICIENCY	confirmed	biallelic	BTD
3	15651778	15680756	.	.	1	0	100	65.58	BIOTINIDASE DEFICIENCY	confirmed	biallelic	BTD
3	15680756	15687339	LOSS	PennCNV-DNACopy	1	0.04	99.85	14.87	BIOTINIDASE DEFICIENCY	confirmed	biallelic	BTD
3	25367141	25485756	.	.	1	0	13.49	9.43	MICROPHTHALMIA AND DIAPHRAGMATIC HERNIA	confirmed	monoallelic	RARB
3	25485756	25490258	LOSS	All3	1	0.04	100	2.65	MICROPHTHALMIA AND DIAPHRAGMATIC HERNIA	confirmed	monoallelic	RARB
3	25490258	25668726	.	.	1	0	83.58	87.91	MICROPHTHALMIA AND DIAPHRAGMATIC HERNIA	confirmed	monoallelic	RARB
3	25692321	25770627	.	.	1	0	13.02	14.34	CONGENITAL DISORDER OF DEGLYCOSYLATION	confirmed	biallelic	NGLY1
3	25770627	25792697	LOSS	PennCNV-DNACopy	1	0.04	100	31.04	CONGENITAL DISORDER OF DEGLYCOSYLATION	confirmed	biallelic	NGLY1
3	25792697	25850148	.	.	1	0	67.59	54.62	CONGENITAL DISORDER OF DEGLYCOSYLATION	confirmed	biallelic	NGLY1
3	27652426	27764623	.	.	1	0	6.03	100	POLYMICROGYRIA AND CORPUS CALLOSUM AGENESIS	possible	biallelic	EOMES
3	30567666	30678214	GAIN	All3	1	0.04	27.34	34.48	TGFBR2-RELATED LOEYS-DIETZ SYNDROME	confirmed	monoallelic	TGFBR2
3	30678214	30752261	.	.	1	0	77.55	65.52	TGFBR2-RELATED LOEYS-DIETZ SYNDROME	confirmed	monoallelic	TGFBR2
3	31572267	31600846	LOSS	PennCNV-DNACopy	1	0.04	92.95	25.34	CONGENITAL DISORDER OF GLYCOSYLATION, TYPE IX	possible	biallelic	STT3B
3	31600846	31776980	.	.	1	0	44.44	74.66	CONGENITAL DISORDER OF GLYCOSYLATION, TYPE IX	possible	biallelic	STT3B
3	33021953	33135004	.	.	1	0	85.72	96.31	MUCOPOLYSACCHARIDOSIS TYPE 4B	confirmed	biallelic	GLB1
3	33135004	33135151	LOSS	PennCNV-DNACopy	1	0.04	100	0.15	MUCOPOLYSACCHARIDOSIS TYPE 4B	confirmed	biallelic	GLB1
3	33135151	33139382	LOSS	PennCNV-DNACopy	2	0.07	84.4	3.55	MUCOPOLYSACCHARIDOSIS TYPE 4B	confirmed	biallelic	GLB1
3	38418298	38590275	.	.	1	0	22.85	100	HETEROTAXY SYNDROME	possible	monoallelic	ACVR2B
3	38787377	39048112	.	.	1	0	40.19	100	CONGENITAL INABILITY TO EXPERIENCE PAIN	confirmed	monoallelic	SCN11A
3	39398026	39763962	.	.	1	0	3.83	100	ANEMIA, SIDEROBLASTIC, PYRIDOXINE-REFRACTORY, AUTOSOMAL RECESSIVE	confirmed	biallelic	SLC25A38
3	41161343	41774465	.	.	1	0	7.43	100	MENTAL RETARDATION, AUTOSOMAL DOMINANT 19	confirmed	monoallelic	CTNNB1
3	42726718	42727198	LOSS	PennCNV-DNACopy	21	0.78	39.17	2.68	NEMALINE MYOPATHY 8, AUTOSOMAL RECESSIVE	confirmed	biallelic	KLHL40
3	42727198	42727979	LOSS,GAIN	PennCNV-DNACopy	27	1	100	11.12	NEMALINE MYOPATHY 8, AUTOSOMAL RECESSIVE	confirmed	biallelic	KLHL40
3	42727979	42728078	LOSS,GAIN	PennCNV-DNACopy	25	0.93	100	1.41	NEMALINE MYOPATHY 8, AUTOSOMAL RECESSIVE	confirmed	biallelic	KLHL40
3	42728078	42728144	LOSS,GAIN	PennCNV-DNACopy	20	0.74	100	0.94	NEMALINE MYOPATHY 8, AUTOSOMAL RECESSIVE	confirmed	biallelic	KLHL40
3	42728144	42728468	LOSS,GAIN	PennCNV-DNACopy	18	0.67	100	4.61	NEMALINE MYOPATHY 8, AUTOSOMAL RECESSIVE	confirmed	biallelic	KLHL40
3	42728468	42730479	LOSS	PennCNV-DNACopy	2	0.07	100	28.62	NEMALINE MYOPATHY 8, AUTOSOMAL RECESSIVE	confirmed	biallelic	KLHL40
3	42730479	42750324	.	.	1	0	17.92	50.63	NEMALINE MYOPATHY 8, AUTOSOMAL RECESSIVE	confirmed	biallelic	KLHL40
3	43114563	43121436	.	.	1	0	10.37	2.66	WALKER WARBERG SYNDROME	confirmed	biallelic	POMGNT2
3	43121436	43122966	LOSS	PennCNV-DNACopy	3	0.11	100	5.7	WALKER WARBERG SYNDROME	confirmed	biallelic	POMGNT2
3	43122966	43127170	LOSS	PennCNV-DNACopy	1	0.04	100	15.66	WALKER WARBERG SYNDROME	confirmed	biallelic	POMGNT2
3	43127170	43369811	.	.	1	0	8.41	75.98	WALKER WARBERG SYNDROME	confirmed	biallelic	POMGNT2
3	43718504	44037342	.	.	1	0	8.84	100	CHANARIN-DORFMAN SYNDROME	confirmed	biallelic	ABHD5
3	45139507	45440932	.	.	1	0	3.63	6.8	PERRAULT SYNDROME	probable	biallelic	LARS2
3	45440932	45461483	LOSS	PennCNV-DNACopy	1	0.04	100	12.77	PERRAULT SYNDROME	probable	biallelic	LARS2
3	45461483	45583409	.	.	1	0	100	75.77	PERRAULT SYNDROME	probable	biallelic	LARS2
3	45583409	45589418	LOSS	PennCNV-DNACopy	1	0.04	100	3.73	PERRAULT SYNDROME	probable	biallelic	LARS2
[truncated: 9,837 more rows]
