# Supplementary material for: Genome-wide copy number variations in a large cohort of bantu African children
Source: BMC Med Genomics. 2021 May 17;14:129. doi: 10.1186/s12920-021-00978-z (PMC8130444; doi:10.1186/s12920-021-00978-z)
Supplement: Supplementary file 7 — Additional file 7. The list of large (>300kb) CNVs observed in unrelated individuals in our cohort. Description: The list of large CNVs identified in our study. [file 12920_2021_978_MOESM7_ESM.xlsx]

## Sheet: Sheet1
Table S7: The list of large (>300 Kb) CNVs observed in unrelated individuals in our cohort.
CNV-Chr	CNV-Start	CNV-End	CNVLength	CNVType
1	838555	1323078	484523	Gain
1	934345	1335302	400957	Loss
1	948921	1322868	373947	Loss
1	1953252	2266231	312979	Loss
1	1953252	2290143	336891	Loss
1	2020905	2340504	319599	Loss
1	3315818	3706969	391151	Gain
1	95001600	95329819	328219	Gain
1	95001600	95330427	328827	Gain
1	104516585	105170821	654236	Loss
1	105319626	105856143	536517	Gain
1	113449627	113894627	445000	Gain
1	146472911	147397041	924130	Loss
1	146472911	147830375	1357464	Loss
1	146472911	148004783	1531872	Loss
1	146494065	147416122	922057	Loss
1	148004783	148552802	548019	Gain
1	148004783	148552802	548019	Gain
1	177691293	178001395	310102	Loss
1	189337997	190132037	794040	Gain
1	209249614	209552880	303266	Gain
1	218975899	219609414	633515	Loss
1	246743816	247061466	317650	Gain
1	247456607	247808705	352098	Gain
1	247781105	248095483	314378	Gain
1	247822850	248455686	632836	Gain
1	247827736	248266555	438819	Gain
1	247827736	248292208	464472	Gain
1	247827736	248292208	464472	Gain
1	247827736	248292208	464472	Gain
1	247827736	248583779	756043	Gain
1	247827736	248585651	757915	Gain
1	247827736	248585651	757915	Gain
1	247827736	248594126	766390	Gain
1	247827736	248602980	775244	Gain
1	247827736	248602980	775244	Gain
1	247827736	248602980	775244	Gain
1	247827736	248609259	781523	Gain
1	247827736	248689794	862058	Gain
1	247827736	248689794	862058	Gain
1	247827736	248740314	912578	Gain
1	247832276	248200774	368498	Gain
1	247832276	248215316	383040	Gain
1	247835908	248273555	437647	Gain
1	248845458	249213967	368509	Loss
2	10586660	11093677	507017	Gain
2	26528236	26942739	414503	Gain
2	26528236	26942739	414503	Gain
2	34673447	35765488	1092041	Loss
2	46815295	47174437	359142	Loss
2	111392259	113082564	1690305	Loss
2	114909198	116156971	1247773	Gain
2	130175746	130795379	619633	Loss
2	133983827	134699036	715209	Gain
2	133986978	134699036	712058	Gain
2	133991254	134699036	707782	Gain
2	134790186	135268921	478735	Gain
2	136898657	137405924	507267	Gain
2	136900469	137406682	506213	Gain
2	143787685	144418907	631222	Loss
2	155068296	155513139	444843	Gain
2	166750943	167338204	587261	Gain
2	168373826	168721539	347713	Gain
2	173405330	173720426	315096	Gain
2	173405330	173720426	315096	Gain
2	173405330	173720426	315096	Gain
2	186306900	187381618	1074718	Gain
2	197777721	200518382	2740661	Gain
2	214528789	214835899	307110	Loss
2	214528789	214835899	307110	Loss
2	234990709	236320610	1329901	Gain
2	236196420	237016087	819667	Gain
2	241760748	242360245	599497	Loss
2	242570839	242904801	333962	Loss
3	379848	1382151	1002303	Gain
3	1141472	1441662	300190	Gain
3	1585615	1906234	320619	Gain
3	1781211	2617954	836743	Gain
3	2265893	2641297	375404	Gain
3	2334461	2961655	627194	Gain
3	2585462	3113952	528490	Gain
3	80444437	80949880	505443	Gain
3	80444437	80949880	505443	Gain
3	89043805	89422868	379063	Gain
3	90138312	90501225	362913	Gain
3	95006992	95798225	791233	Gain
3	95006992	95798225	791233	Gain
3	95215277	95786227	570950	Gain
3	95215277	95787760	572483	Gain
3	95216884	95786227	569343	Gain
3	105129061	105549067	420006	Gain
3	106560695	106911451	350756	Gain
3	108474337	108918625	444288	Loss
3	163316028	164602644	1286616	Gain
3	177119143	177673585	554442	Gain
3	177120303	177673585	553282	Gain
4	11661529	11997798	336269	Gain
4	32866929	33278124	411195	Loss
4	32866929	33278124	411195	Loss
4	44273405	45025234	751829	Gain
4	44273405	45025234	751829	Gain
4	44273405	45025234	751829	Gain
4	44273405	45025234	751829	Gain
4	44273405	45025234	751829	Gain
4	44273405	45025234	751829	Gain
4	44273405	45025234	751829	Gain
4	44274714	45023201	748487	Gain
4	44274714	45025234	750520	Gain
4	44274714	45025234	750520	Gain
4	44276751	45025234	748483	Gain
4	60437515	60860871	423356	Gain
4	66127528	66448653	321125	Loss
4	72751686	73075994	324308	Loss
4	72751686	73075994	324308	Loss
4	78944329	79369333	425004	Gain
4	92583849	93359453	775604	Gain
4	127464102	127764630	300528	Loss
4	127464102	127768849	304747	Loss
4	127464102	127768849	304747	Loss
4	127464102	127768849	304747	Loss
4	127464102	127768849	304747	Loss
4	128635022	129131164	496142	Loss
4	128645881	128949929	304048	Loss
4	128651021	129030230	379209	Loss
4	132220746	132571889	351143	Loss
4	132220746	132571889	351143	Loss
4	132220746	132571889	351143	Loss
4	187851125	189616701	1765576	Gain
4	188459610	188837917	378307	Gain
4	188988314	190522201	1533887	Loss
4	189847606	190400023	552417	Gain
4	189847606	190400023	552417	Gain
5	3141651	3473705	332054	Gain
5	13791970	14182982	391012	Gain
5	13791970	14182982	391012	Gain
5	13791970	14182982	391012	Gain
5	13791970	14184116	392146	Gain
5	13791970	14184116	392146	Gain
5	13791970	14184116	392146	Gain
5	13791970	14184116	392146	Gain
5	13791970	14184116	392146	Gain
5	13792141	14182982	390841	Gain
5	13792141	14182982	390841	Gain
5	13798559	14182982	384423	Gain
5	13926057	14272744	346687	Gain
5	30017640	30765729	748089	Loss
5	41253208	41574561	321353	Gain
5	45816356	46403195	586839	Loss
5	45839207	46403195	563988	Loss
5	45895266	46203086	307820	Gain
5	45954891	46403195	448304	Gain
5	45954891	46403195	448304	Gain
5	45976438	46403195	426757	Gain
5	45988999	46403195	414196	Gain
5	45988999	46403195	414196	Gain
5	45988999	46403195	414196	Gain
5	45988999	46403195	414196	Gain
5	45989429	46403195	413766	Gain
5	45989429	46403195	413766	Gain
5	45989429	46403195	413766	Gain
5	45992001	46395559	403558	Gain
5	49447784	50041350	593566	Gain
5	49447784	50058043	610259	Gain
5	49447784	50058043	610259	Gain
5	49447784	50058043	610259	Gain
5	49447784	50058043	610259	Gain
5	49447784	50058043	610259	Gain
5	49447784	50058043	610259	Gain
5	49447784	50058043	610259	Gain
5	49447784	50058043	610259	Gain
5	49447784	50059007	611223	Gain
5	49447784	50059007	611223	Gain
5	49447784	50059007	611223	Gain
5	49447784	50059007	611223	Gain
5	49447784	50059007	611223	Gain
5	49447784	50059007	611223	Gain
5	49447784	50059007	611223	Gain
5	49447784	50059007	611223	Gain
5	49447784	50059007	611223	Gain
5	49447784	50059007	611223	Gain
5	49447784	50059007	611223	Gain
5	49447784	50063692	615908	Gain
5	49447784	50063692	615908	Gain
5	61265820	61673195	407375	Gain
5	63709131	64077202	368071	Gain
5	72959456	73505361	545905	Gain
5	77922539	78540497	617958	Gain
5	103440855	104012003	571148	Gain
5	104485484	106713910	2228426	Gain
5	117060847	118115468	1054621	Loss
5	120708748	121084757	376009	Gain
5	122434666	122851713	417047	Gain
5	122434666	122851713	417047	Gain
5	122434666	122851713	417047	Gain
5	122434666	122851713	417047	Gain
5	122434666	122851713	417047	Gain
5	122520427	122848876	328449	Gain
5	152193847	152811326	617479	Loss
5	163343348	164172766	829418	Gain
5	163343348	164172766	829418	Gain
5	163343348	164172766	829418	Gain
5	163970377	164443094	472717	Loss
5	163992315	164378039	385724	Loss
5	163992315	164382224	389909	Loss
5	163992315	164382224	389909	Loss
5	163992315	164382224	389909	Loss
5	163992315	164382224	389909	Loss
5	163992315	164382224	389909	Loss
5	163992315	164382224	389909	Loss
5	163992315	164382224	389909	Loss
5	163992315	164382224	389909	Loss
5	163992315	164382224	389909	Loss
5	163992315	164382224	389909	Loss
5	163992315	164382224	389909	Loss
5	163992315	164382224	389909	Loss
5	163992315	164382224	389909	Loss
5	163992315	164382224	389909	Loss
5	163992315	164382224	389909	Loss
5	163993043	164382224	389181	Loss
6	62705394	63466822	761428	Gain
6	67607611	68214743	607132	Gain
6	67607611	68217034	609423	Gain
6	67607611	68217034	609423	Gain
6	67607611	68220632	613021	Gain
6	67612647	68214743	602096	Gain
6	73074145	73475153	401008	Gain
6	73074145	73481899	407754	Gain
6	78885197	79206971	321774	Loss
6	94738254	95207716	469462	Loss
6	118605427	119151442	546015	Gain
6	128362866	128862767	499901	Loss
6	138589262	138945950	356688	Gain
6	141117697	141705158	587461	Gain
6	141129734	141705158	575424	Gain
6	162661990	163494295	832305	Gain
6	164956384	165298534	342150	Gain
6	164956384	165305064	348680	Gain
6	164961169	165298534	337365	Gain
6	167609283	168163973	554690	Gain
6	167611757	168163973	552216	Gain
6	167611757	168163973	552216	Gain
6	167611757	168163973	552216	Gain
6	167787891	168089759	301868	Gain
6	167787891	168089759	301868	Gain
7	194247	621951	427704	Gain
7	556128	951676	395548	Loss
7	7133395	7538702	405307	Loss
7	7435473	7878599	443126	Gain
7	7435473	7879939	444466	Gain
7	9632955	10233678	600723	Loss
7	9632955	10233678	600723	Loss
7	14528578	15416010	887432	Gain
7	14930687	15235144	304457	Loss
7	15062190	15556555	494365	Gain
7	21146241	21511457	365216	Gain
7	48437706	48757947	320241	Gain
7	52043754	52369076	325322	Gain
7	52043754	52375573	331819	Gain
7	52043754	52375573	331819	Gain
7	61247936	61778241	530305	Gain
7	61247936	61838421	590485	Loss
7	61256391	61774925	518534	Loss
7	61256391	61822918	566527	Loss
7	61256391	62179971	923580	Gain
7	61274601	61838421	563820	Loss
7	61738085	62058133	320048	Gain
7	61738085	62110200	372115	Gain
7	61738085	62168735	430650	Gain
7	61738085	62235430	497345	Gain
7	61738085	62235430	497345	Gain
7	61738085	62250199	512114	Gain
7	61738085	62274649	536564	Gain
7	61738085	62286805	548720	Gain
7	61738085	62296695	558610	Gain
7	61738085	62355499	617414	Gain
7	61738085	62393418	655333	Loss
7	61738085	62426697	688612	Gain
7	61738085	62426697	688612	Gain
7	61738085	62470624	732539	Gain
7	61743264	62470624	727360	Loss
7	61751802	62098203	346401	Loss
7	61751802	62186967	435165	Gain
7	61751802	62458262	706460	Gain
7	61803085	62311975	508890	Gain
7	61834711	62450828	616117	Gain
7	61838421	62381652	543231	Gain
7	61838421	62452753	614332	Gain
7	61840856	62423138	582282	Gain
7	61840856	62426697	585841	Gain
7	61850136	62475224	625088	Loss
7	61853795	62452753	598958	Loss
7	61868562	62285495	416933	Gain
7	61868562	62426697	558135	Gain
7	61883287	62452753	569466	Gain
7	61970948	62328384	357436	Loss
7	61970948	62426697	455749	Gain
7	61970948	62740018	769070	Gain
7	61984343	62286805	302462	Gain
7	61984343	62450828	466485	Gain
7	61984343	62452753	468410	Loss
7	61984343	62452753	468410	Loss
7	61984343	62981240	996897	Gain
7	61986617	62452753	466136	Gain
7	62047108	62407182	360074	Loss
7	62098203	62407182	308979	Loss
7	62106757	62426697	319940	Gain
7	62110200	62423138	312938	Loss
7	64135796	64525211	389415	Gain
7	64642391	64956181	313790	Loss
7	64679561	65066487	386926	Loss
7	64679561	65075617	396056	Gain
7	64679561	65075617	396056	Gain
7	64679561	65075617	396056	Gain
7	64679561	65081714	402153	Loss
7	64679561	65081714	402153	Loss
7	64679561	65092316	412755	Loss
7	64679561	65092316	412755	Loss
7	64679561	65092316	412755	Loss
7	64697346	65092316	394970	Loss
7	66777764	69707076	2929312	Gain
7	81800759	82502517	701758	Gain
7	84014620	84334921	320301	Gain
7	85231582	85679004	447422	Gain
7	108418594	108793062	374468	Loss
7	119292411	119605900	313489	Loss
7	119292411	119605900	313489	Loss
7	119292411	119605900	313489	Loss
7	119292411	119605900	313489	Loss
7	125635951	126033396	397445	Loss
7	151572397	152036934	464537	Gain
8	234088	838129	604041	Gain
8	868290	1177913	309623	Gain
8	4211273	5527707	1316434	Gain
8	14015338	15768835	1753497	Loss
8	14794917	16200433	1405516	Gain
8	18498687	19441987	943300	Gain
8	18498687	19441987	943300	Gain
8	18498687	19441987	943300	Gain
8	19599840	19977043	377203	Loss
8	42977340	43806224	828884	Gain
8	43012514	43791691	779177	Gain
8	43012514	43806224	793710	Gain
8	43012514	43822051	809537	Gain
8	43045288	43806224	760936	Gain
8	43426617	43806224	379607	Loss
8	43432487	43788229	355742	Gain
8	43432487	43822051	389564	Loss
8	46842124	47741619	899495	Loss
8	46842124	47741619	899495	Loss
8	46842124	47741619	899495	Loss
8	46842124	47741619	899495	Loss
8	46842124	47741619	899495	Loss
8	46842124	47741619	899495	Loss
8	46842124	47753182	911058	Loss
8	46842124	47753182	911058	Loss
8	46842124	47757290	915166	Loss
8	46858051	47741619	883568	Loss
8	46858051	47741619	883568	Loss
8	46858051	47741619	883568	Loss
8	46858051	47741619	883568	Loss
8	46868927	47757290	888363	Loss
8	46881359	47741619	860260	Loss
8	46881359	47741619	860260	Loss
8	46881359	47741619	860260	Loss
8	46881359	47741619	860260	Loss
8	46881359	47741619	860260	Loss
8	46881359	47753182	871823	Loss
8	46881359	47757290	875931	Loss
8	46886735	47298245	411510	Gain
8	46901215	47338235	437020	Gain
8	46999728	47355727	355999	Loss
8	53337891	53965275	627384	Gain
8	53487934	53791714	303780	Gain
8	58114743	58697504	582761	Gain
8	111547011	112435255	888244	Gain
8	111576346	112432365	856019	Gain
8	113186847	114491569	1304722	Gain
8	115018622	115591144	572522	Gain
8	115018622	115591144	572522	Gain
8	115018622	115591144	572522	Gain
8	115018622	115591144	572522	Gain
8	115018622	115591144	572522	Gain
8	115018622	115591144	572522	Gain
8	115018622	115591144	572522	Gain
8	115018622	115591144	572522	Gain
8	144984283	145290260	305977	Loss
8	145215919	145698765	482846	Loss
8	145216982	145542375	325393	Loss
8	145533221	145833636	300415	Loss
9	310785	616783	305998	Gain
9	311966	619493	307527	Gain
9	755706	1103477	347771	Gain
9	1293445	1612339	318894	Loss
9	4196807	5127706	930899	Gain
9	6867696	7517429	649733	Gain
9	27497792	27896102	398310	Gain
9	27497792	27896102	398310	Gain
9	30316820	30679704	362884	Loss
9	118526448	118919514	393066	Gain
9	138969518	139412722	443204	Loss
9	138988479	139333249	344770	Gain
9	139051906	139618041	566135	Gain
9	139069713	139412350	342637	Loss
9	139087521	139425634	338113	Gain
9	139152511	139514678	362167	Loss
9	139218885	139658443	439558	Gain
9	139370836	140024083	653247	Gain
9	139403378	139879312	475934	Loss
9	139605189	140037029	431840	Loss
9	139686247	140216247	530000	Loss
9	139693563	140003640	310077	Loss
9	139693563	140024083	330520	Gain
9	139693563	140208212	514649	Gain
9	139698977	140174760	475783	Gain
9	139871487	140177040	305553	Loss
10	2051027	3174111	1123084	Gain
10	2688705	3133590	444885	Gain
10	2691576	3132945	441369	Gain
10	2691576	3133714	442138	Gain
10	2691576	3134083	442507	Gain
10	2691576	3134083	442507	Gain
10	2691576	3134083	442507	Gain
10	2691576	3134083	442507	Gain
10	2691576	3134083	442507	Gain
10	2691576	3134083	442507	Gain
10	2691576	3134083	442507	Gain
10	2691576	3134083	442507	Gain
10	2692656	3133714	441058	Gain
10	2692656	3134083	441427	Gain
10	2692656	3134083	441427	Gain
10	2692656	3134083	441427	Gain
10	2692656	3134083	441427	Gain
10	2693505	3132945	439440	Gain
10	2693505	3133714	440209	Gain
10	2693505	3133714	440209	Gain
10	2693505	3133714	440209	Gain
10	2693505	3134083	440578	Gain
10	2693505	3134083	440578	Gain
10	2693505	3134083	440578	Gain
10	2693505	3134083	440578	Gain
10	2694779	3134083	439304	Gain
10	2694779	3134083	439304	Gain
10	2694779	3134083	439304	Gain
10	2694779	3134083	439304	Gain
10	2729235	3251461	522226	Gain
10	35972980	36408181	435201	Gain
10	42394870	42852547	457677	Loss
10	48300421	48662955	362534	Gain
10	48300421	48716207	415786	Gain
10	48300421	48716207	415786	Gain
10	48300421	48716207	415786	Gain
10	48300421	48716207	415786	Gain
10	48300421	48716207	415786	Gain
10	49407668	49878961	471293	Gain
10	50279064	50824038	544974	Gain
10	59378436	59956642	578206	Gain
10	69154610	69496665	342055	Loss
10	110420488	111118596	698108	Loss
10	110420488	111118596	698108	Loss
10	115605531	116743666	1138135	Gain
10	133244793	133758947	514154	Gain
10	134420866	134754899	334033	Loss
10	134453920	134754899	300979	Loss
10	134819585	135216004	396419	Gain
10	134992933	135301270	308337	Loss
10	135103451	135432685	329234	Gain
11	360829	680975	320146	Loss
11	360829	900809	539980	Loss
11	31385819	32735118	1349299	Gain
11	50094274	50780629	686355	Gain
11	50227053	50780629	553576	Gain
11	50227053	50780629	553576	Gain
11	50227053	50780629	553576	Gain
11	50229487	50780629	551142	Gain
11	50325741	50780629	454888	Gain
11	50383063	50780629	397566	Gain
11	50417549	50756432	338883	Gain
11	50474459	50780629	306170	Gain
11	50474459	50780629	306170	Gain
11	50474459	50780629	306170	Gain
11	50476268	50780629	304361	Gain
11	50523974	51373124	849150	Loss
11	50535567	51373124	837557	Loss
11	50765353	51289203	523850	Gain
11	54707899	55018528	310629	Loss
11	54707899	55018528	310629	Loss
11	54707899	55018528	310629	Loss
11	54707899	55018528	310629	Gain
11	54707899	55018528	310629	Gain
11	54707899	55023845	315946	Gain
11	54707899	55026160	318261	Loss
11	54707899	55427700	719801	Gain
11	80933861	81579864	646003	Loss
11	94865011	95381838	516827	Gain
11	95148570	95948360	799790	Gain
11	114541075	114971494	430419	Loss
11	123023632	123332077	308445	Gain
11	123023829	123331168	307339	Gain
11	126990930	127412893	421963	Gain
11	134555214	134862196	306982	Gain
11	134556266	134860252	303986	Gain
12	18482884	19075239	592355	Gain
12	27285906	27794913	509007	Gain
12	27299784	27794913	495129	Gain
12	34026631	34853011	826380	Gain
12	34026631	34853011	826380	Gain
12	34026631	34853011	826380	Gain
12	34309738	34853011	543273	Gain
12	34309738	34853011	543273	Gain
12	34315503	34853011	537508	Gain
12	34315503	34853011	537508	Gain
12	34315503	34853011	537508	Gain
12	34315503	34853011	537508	Gain
12	34323002	34853011	530009	Gain
12	34329592	34853011	523419	Gain
12	34329592	34853011	523419	Gain
12	34329592	34853011	523419	Gain
12	34402518	34853011	450493	Gain
12	34403574	34853011	449437	Gain
12	34403574	34853011	449437	Gain
12	34427836	34746294	318458	Loss
12	34427836	34853011	425175	Gain
12	34519007	34853011	334004	Gain
12	37990350	38363367	373017	Gain
12	37990350	38377975	387625	Gain
12	37990350	38408590	418240	Gain
12	37990350	38422124	431774	Loss
12	37990350	38432009	441659	Loss
12	37990350	38439231	448881	Loss
12	37995484	38408590	413106	Gain
12	37995484	38419566	424082	Loss
12	37995484	38419566	424082	Loss
12	37997731	38386792	389061	Gain
12	37997731	38408590	410859	Loss
12	37997731	38411216	413485	Gain
12	37999378	38385787	386409	Loss
12	37999378	38408590	409212	Gain
12	37999378	38419566	420188	Gain
12	37999925	38361382	361457	Gain
12	37999925	38404417	404492	Gain
12	37999925	38408590	408665	Gain
12	37999925	38419566	419641	Gain
12	38001102	38417538	416436	Loss
12	38006554	38377975	371421	Gain
12	38006554	38385787	379233	Gain
12	38006554	38408590	402036	Gain
12	38026925	38367483	340558	Gain
12	38026925	38385787	358862	Gain
12	38026925	38392432	365507	Gain
12	38026925	38417538	390613	Gain
12	38039872	38422124	382252	Loss
12	38072762	38414588	341826	Loss
12	59656821	59989697	332876	Gain
12	59656821	59992844	336023	Gain
12	59656821	59992844	336023	Gain
12	59656821	59992844	336023	Gain
12	59656821	59992844	336023	Gain
12	59656821	59992844	336023	Gain
12	59656821	59992844	336023	Gain
12	59656821	59996906	340085	Gain
12	59656821	60003698	346877	Gain
12	59656821	60003698	346877	Gain
12	59656821	60003698	346877	Gain
12	59656821	60003698	346877	Gain
12	59657494	59996906	339412	Gain
12	84228866	84586775	357909	Gain
12	84228866	84586775	357909	Gain
12	84228866	84604197	375331	Gain
12	84228866	84604197	375331	Gain
12	84228866	84604197	375331	Gain
12	98238923	98579587	340664	Gain
12	132601634	132910996	309362	Loss
12	132927425	133258271	330846	Loss
13	20012285	20365845	353560	Gain
13	20146417	20461245	314828	Gain
13	52338481	52790700	452219	Gain
13	52338481	52790700	452219	Gain
13	52338481	52790700	452219	Gain
13	55939400	56346169	406769	Loss
13	63551242	63853517	302275	Loss
13	74757042	75560401	803359	Gain
13	110948601	111283591	334990	Gain
13	114237889	114549520	311631	Loss
13	114241227	114548040	306813	Loss
13	114600781	114916693	315912	Loss
14	48252682	48974209	721527	Loss
14	50316759	51332898	1016139	Gain
14	64432570	64807530	374960	Gain
14	80718966	82153758	1434792	Gain
14	104055439	104361511	306072	Gain
14	106452690	106774914	322224	Gain
14	106452690	106776739	324049	Gain
14	106452690	106776739	324049	Gain
14	106452690	106776739	324049	Gain
14	106452690	106776739	324049	Loss
14	106452690	106776739	324049	Gain
14	106452690	106776739	324049	Gain
14	106452690	106784840	332150	Loss
14	106452690	106785386	332696	Loss
14	106452690	106785386	332696	Loss
14	106452690	106787376	334686	Gain
14	106452690	106787376	334686	Gain
14	106452690	106787376	334686	Loss
14	106452690	106795391	342701	Gain
14	106452690	106795391	342701	Loss
14	106452690	106809871	357181	Gain
14	106452690	106809871	357181	Gain
14	106452690	106809871	357181	Loss
14	106452690	106809871	357181	Gain
14	106452690	106809871	357181	Loss
14	106452690	106809871	357181	Loss
14	106452690	106913843	461153	Gain
14	106452690	106932233	479543	Gain
14	106452690	106932233	479543	Gain
14	106452690	107000668	547978	Gain
14	106471952	106776739	304787	Gain
14	106471952	106787376	315424	Gain
14	106471952	106809871	337919	Gain
14	106471952	106809871	337919	Gain
14	106471952	106809871	337919	Gain
14	106471952	106816856	344904	Gain
14	106471952	106816856	344904	Gain
14	106471952	106816856	344904	Gain
14	106511571	106816856	305285	Loss
14	106511571	106932233	420662	Loss
14	106575614	107181703	606089	Gain
14	106687447	107148996	461549	Loss
14	106763795	107153186	389391	Gain
14	106763795	107181703	417908	Gain
14	106833067	107168051	334984	Gain
14	106833067	107168051	334984	Gain
14	106863944	107164868	300924	Gain
14	106863944	107181703	317759	Gain
14	106863944	107181703	317759	Gain
14	106863944	107181703	317759	Gain
14	106863944	107181703	317759	Gain
15	21126951	21974835	847884	Loss
15	21200107	22013068	812961	Gain
15	22652330	23140114	487784	Gain
15	22750305	23164749	414444	Gain
15	22750305	23191509	441204	Loss
15	22750305	23226254	475949	Gain
15	22750305	23226254	475949	Gain
15	22750305	23226254	475949	Gain
15	22750305	23226254	475949	Gain
15	22750305	23226254	475949	Gain
15	22750305	23226254	475949	Gain
15	22750305	23226254	475949	Gain
15	22750305	23288063	537758	Gain
15	22750305	23288063	537758	Gain
15	22750305	23288063	537758	Gain
15	22750305	23288063	537758	Gain
15	29441017	29797245	356228	Loss
15	32019919	32515849	495930	Gain
15	37328149	38512759	1184610	Gain
15	45693769	46652329	958560	Gain
15	53647833	54606144	958311	Gain
15	53647833	54606144	958311	Gain
15	53647833	54606144	958311	Gain
15	53651584	54403589	752005	Gain
15	93698944	94290130	591186	Gain
16	386493	769853	383360	Loss
16	404675	880773	476098	Gain
16	409453	893829	484376	Gain
16	532645	895425	362780	Loss
16	539578	861476	321898	Gain
16	542727	879065	336338	Gain
16	544664	907377	362713	Loss
16	547530	863548	316018	Gain
16	547530	863548	316018	Gain
16	547530	864700	317170	Gain
16	547530	879065	331535	Loss
16	547530	879065	331535	Gain
16	547530	899306	351776	Loss
16	549818	864023	314205	Gain
16	549818	864023	314205	Gain
16	549818	864123	314305	Gain
16	549818	864123	314305	Gain
16	549818	865197	315379	Loss
16	549818	865197	315379	Loss
16	549818	866225	316407	Gain
16	549818	879065	329247	Gain
16	552123	863548	311425	Gain
16	552123	864123	312000	Gain
16	552448	855805	303357	Gain
16	555578	855805	300227	Gain
16	555578	864123	308545	Gain
16	555578	924591	369013	Gain
16	556801	864700	307899	Gain
16	559720	864023	304303	Gain
16	559720	864123	304403	Gain
16	559720	879065	319345	Gain
16	568748	879065	310317	Gain
16	919894	1278634	358740	Loss
16	1017982	1561126	543144	Gain
16	1024588	1502864	478276	Gain
16	1024588	1562460	537872	Gain
16	1027752	1421912	394160	Gain
16	1048864	1561126	512262	Gain
16	1048864	1592036	543172	Gain
16	1053817	1479954	426137	Gain
16	1073149	1499377	426228	Gain
16	1075043	1498408	423365	Gain
16	1076601	1605053	528452	Gain
16	1118849	1502864	384015	Gain
16	1235373	1545519	310146	Gain
16	1236748	1584866	348118	Gain
16	1250058	1562460	312402	Gain
16	1954508	2347906	393398	Gain
16	1954508	2350115	395607	Loss
16	1987058	2349206	362148	Gain
16	1988617	2349206	360589	Gain
16	1994749	2347906	353157	Gain
16	1994749	2348528	353779	Gain
16	1995499	2296927	301428	Gain
16	1995499	2296927	301428	Gain
16	1995499	2347515	352016	Gain
16	1995499	2349206	353707	Gain
16	1995499	2374485	378986	Gain
16	2014834	2347906	333072	Gain
16	2014834	2349206	334372	Gain
16	2018485	2347515	329030	Gain
16	2018485	2348518	330033	Gain
16	2018485	2378681	360196	Loss
16	2047863	2348528	300665	Gain
16	2048437	2376476	328039	Loss
16	2065666	2377579	311913	Loss
16	2074219	2377579	303360	Loss
16	2074219	2387343	313124	Loss
16	7842505	8342368	499863	Gain
16	15479879	16363239	883360	Gain
16	21949122	22413402	464280	Gain
16	29581764	30199713	617949	Gain
16	29581764	30199713	617949	Loss
16	33725457	34221699	496242	Gain
16	33827904	34196250	368346	Gain
16	33827904	34196250	368346	Loss
16	33827904	34196250	368346	Gain
16	33827904	34196250	368346	Gain
16	33827904	34196250	368346	Gain
16	33827904	34196250	368346	Gain
16	33827904	34196250	368346	Gain
16	33827904	34196250	368346	Gain
16	33827904	34196250	368346	Gain
16	33827904	34196250	368346	Gain
16	33827904	34196250	368346	Gain
16	33863814	34178980	315166	Loss
16	33863814	34189937	326123	Loss
16	33863814	34194635	330821	Gain
16	33863814	34196250	332436	Gain
16	33863814	34196250	332436	Gain
16	33863814	34196250	332436	Loss
16	33863814	34196250	332436	Gain
16	33863814	34196250	332436	Gain
16	33863814	34196250	332436	Gain
16	33863814	34196250	332436	Gain
16	33863814	34196250	332436	Gain
16	33863814	34196250	332436	Gain
16	33882506	34191118	308612	Gain
16	33889880	34196250	306370	Loss
16	34800493	35162041	361548	Gain
16	77928626	78594171	665545	Gain
16	77928626	78594171	665545	Gain
16	77928626	78594171	665545	Gain
16	77928626	78594171	665545	Gain
16	77928626	78595260	666634	Gain
16	77930524	78594171	663647	Gain
16	80095806	80449240	353434	Gain
16	88054446	88491146	436700	Gain
16	88057518	88490927	433409	Gain
16	88689677	89055228	365551	Gain
16	88695167	89018359	323192	Gain
16	88744130	89061812	317682	Gain
16	88875050	89262127	387077	Loss
16	89597107	90111279	514172	Loss
17	258914	681470	422556	Gain
17	463043	917146	454103	Gain
17	877926	1244992	367066	Gain
17	877926	1255746	377820	Gain
17	877926	1255746	377820	Gain
17	14083038	15489996	1406958	Gain
17	34815551	36249800	1434249	Loss
17	79161572	79526753	365181	Gain
17	79607812	80019794	411982	Gain
17	79611924	80066312	454388	Gain
17	79631416	79987948	356532	Loss
17	79637065	80020812	383747	Gain
17	79653311	79987948	334637	Loss
17	79659071	80456621	797550	Loss
17	79673988	79987948	313960	Loss
17	79681370	79987948	306578	Loss
17	79682051	80020812	338761	Gain
17	79767715	80077386	309671	Loss
17	79767715	80208933	441218	Gain
17	80109428	80473077	363649	Loss
17	80705570	81052262	346692	Loss
18	369058	755834	386776	Gain
18	2270659	3798790	1528131	Gain
18	3034612	3364716	330104	Gain
18	3035214	3363723	328509	Gain
18	3844986	4471851	626865	Gain
18	3867148	4783760	916612	Gain
18	11245830	11719101	473271	Gain
18	11245830	11719101	473271	Gain
18	11245830	11721030	475200	Gain
18	29161620	29675408	513788	Gain
18	63886080	64500901	614821	Loss
18	75880401	77014625	1134224	Gain
18	76870347	77247117	376770	Gain
19	622193	1020409	398216	Gain
19	797032	1535363	738331	Gain
19	964051	1358726	394675	Loss
19	971082	1361337	390255	Loss
19	1041086	1511112	470026	Gain
19	1041352	1360491	319139	Loss
19	1041352	1361337	319985	Loss
19	1093737	1440230	346493	Loss
19	1102203	1510368	408165	Gain
19	1159134	1511112	351978	Gain
19	1199676	1508061	308385	Gain
19	1199676	1511112	311436	Loss
19	1221319	1630678	409359	Gain
19	1794257	2166971	372714	Loss
19	1806137	2136515	330378	Loss
19	23877892	24216171	338279	Gain
19	27739702	28116331	376629	Gain
19	27741254	28231750	490496	Loss
19	27745809	28105000	359191	Loss
19	27745809	28150387	404578	Loss
19	27791257	28109730	318473	Gain
19	27791257	28109730	318473	Gain
20	12740262	13337838	597576	Gain
20	60775835	61196596	420761	Gain
20	60866273	61472622	606349	Gain
20	62404416	62879566	475150	Loss
20	62417754	62720514	302760	Gain
20	62521657	62900153	378496	Loss
20	62544294	62879392	335098	Loss
20	62550362	62905721	355359	Loss
20	62560679	62879566	318887	Loss
20	62560898	62907772	346874	Loss
21	24936099	25544945	608846	Gain
21	33541078	33927930	386852	Gain
21	47531965	47886796	354831	Loss
21	47531965	47991326	459361	Loss
21	47531965	48084820	552855	Loss
21	47601393	47931668	330275	Loss
21	47609258	48027955	418697	Loss
21	47663396	48084747	421351	Loss
21	47681041	48023675	342634	Loss
21	47688630	47989804	301174	Loss
21	47704748	48022175	317427	Loss
21	47731391	48084820	353429	Loss
22	18874965	20308800	1433835	Gain
22	19023441	20308800	1285359	Gain
22	20733495	21036604	303109	Gain
22	20733495	21464479	730984	Gain
22	20740778	21464479	723701	Gain
22	21053389	21464479	411090	Gain
22	22272493	22573637	301144	Gain
22	22998337	23657766	659429	Gain
22	23688412	25032774	1344362	Gain
22	42775948	43103684	327736	Gain
22	49334611	50100662	766051	Gain
22	50837224	51153840	316616	Loss
22	50845173	51154982	309809	Loss
