# Supplementary material for: Genome-wide copy number variations in a large cohort of bantu African children
Source: BMC Med Genomics. 2021 May 17;14:129. doi: 10.1186/s12920-021-00978-z (PMC8130444; doi:10.1186/s12920-021-00978-z)
Supplement: Supplementary file 9 — Additional file 9. Novel CNVs observed in our cohort. Description: The list of novel CNVs detected in our study. [file 12920_2021_978_MOESM9_ESM.xlsx]

## Sheet: Sheet1
Table S9: Novel CNVs observed in our cohort
Chr	Start	End	Column1	CNVType	SampleID	DDG2PGene	DDG2PDisorder	Status	MutationType	DECIPHER
1	118214100	118215749	1649	SampleID14863	LOSS
1	229729275	229733674	4399	SampleID23404,SampleID23405,SampleID23406,SampleID23407	LOSS
4	4481936	4486846	4910	SampleID66945	LOSS
4	6749782	6754805	5023	SampleID67760	LOSS
11	6231137	6233097	1960	SampleID205970,SampleID205971,SampleID205972	LOSS
11	16810259	16816195	5936	SampleID206818	LOSS
11	19786640	19790494	3854	SampleID207593,SampleID207594,SampleID207595	LOSS
11	19952664	19955416	2752	SampleID207621	LOSS
11	19969021	19971344	2323	SampleID207622,SampleID207623,SampleID207624,SampleID207625,SampleID207626	LOSS
11	34378381	34380255	1874	SampleID209873,SampleID209874	LOSS
11	45831957	45834466	2509	SampleID210306,SampleID210307,SampleID210308	LOSS	SLC35C1	CONGENITAL DISORDER OF GLYCOSYLATION TYPE 2C	confirmed	biallelic	Potocki-Shaffer syndrome
11	57155001	57156142	1141	SampleID213688,SampleID213689	LOSS
11	57175299	57177593	2294	SampleID213690	LOSS
11	65808673	65819931	11258	SampleID215687,SampleID215688,SampleID215689,SampleID215690,SampleID215691,SampleID215692	LOSS
11	73716277	73720846	4569	SampleID217878,SampleID217879,SampleID217880,SampleID217881,SampleID217882,SampleID217883,SampleID217884	GAIN,LOSS
11	73829379	73834164	4785	SampleID217887	LOSS	C2CD3	OROFACIODIGITAL SYNDROME XIV	probable	biallelic
11	75129007	75139511	10504	SampleID217903,SampleID217904,SampleID217905,SampleID217906,SampleID217907,SampleID217908,SampleID217909,SampleID217910	LOSS
11	118119754	118125672	5918	SampleID222791	LOSS
11	118266063	118267903	1840	SampleID222792	LOSS
13	37237426	37239766	2340	SampleID241560	LOSS
15	53245183	53249233	4050	SampleID264671	LOSS
15	69321948	69328155	6207	SampleID266227,SampleID266228,SampleID266229,SampleID266230	LOSS
15	71079727	71081739	2012	SampleID266268	LOSS
15	79568775	79570505	1730	SampleID266852	LOSS
15	81009557	81011993	2436	SampleID266864	LOSS
16	13870898	13874735	3837	SampleID280094	LOSS
17	28378206	28381141	2935	SampleID303528	LOSS
19	5946886	5951448	4562	SampleID348175	LOSS
19	9453161	9454173	1012	SampleID352204	LOSS
19	9489454	9492370	2916	SampleID352205	GAIN
19	9577032	9578533	1501	SampleID352214,SampleID352215	GAIN,LOSS
19	16181805	16197377	15572	SampleID358049,SampleID358050,SampleID358051,SampleID358052,SampleID358053	LOSS
19	16218062	16219882	1820	SampleID358054	LOSS
19	16925673	16928646	2973	SampleID358560	GAIN
19	17766491	17768818	2327	SampleID359638,SampleID359639	LOSS
19	30642023	30646618	4595	SampleID364516	LOSS
19	31802941	31804371	1430	SampleID364895	LOSS
19	31829613	31833048	3435	SampleID364896	LOSS
19	33316323	33317790	1467	SampleID364947	LOSS
19	44777686	44778799	1113	SampleID369514	LOSS
19	55735399	55767213	31814	SampleID375929,SampleID375930,SampleID375931,SampleID375932,SampleID375933,SampleID375934,SampleID375935,SampleID375936,SampleID375937,SampleID375938,SampleID375939,SampleID375940,SampleID375941,SampleID375942,SampleID375943,SampleID375944,SampleID375945,SampleID375946,SampleID375947,SampleID375948,SampleID375949,SampleID375950,SampleID375951,SampleID375952,SampleID375953,SampleID375954,SampleID3…	GAIN,LOSS
20	9492722	9497151	4429	SampleID379867,SampleID379868	LOSS
20	20015107	20016859	1752	SampleID380739	LOSS
20	22549369	22551108	1739	SampleID380852	LOSS
22	27073339	27077231	3892	SampleID403307	LOSS
22	31342355	31345797	3442	SampleID404053	LOSS	MORC2	MORC2 - axonal neuropathy	possible	NA
22	32870574	32872906	2332	SampleID404499,SampleID404500,SampleID404501,SampleID404502,SampleID404503,SampleID404504,SampleID404505	LOSS
22	33219887	33224439	4552	SampleID404509,SampleID404510	LOSS
