# Supplementary material for: Genome-wide copy number variations in a large cohort of bantu African children
Source: BMC Med Genomics. 2021 May 17;14:129. doi: 10.1186/s12920-021-00978-z (PMC8130444; doi:10.1186/s12920-021-00978-z)
Supplement: Supplementary file 10 — Additional file 10. CNVs associated with DECIPHER syndromes overlapping large CNVs observed in our cohort. Description: The list of DECIPHER CNV syndromes overlapped with DECIPHER CNV syndromes. [file 12920_2021_978_MOESM10_ESM.xlsx]

## Sheet: Sheet1
Table S10: CNVs associated with DECIPHER syndromes overlapping large CNVs observed in our cohort.
SYNDROME							LARGE CNV
Syndrome-Chr	Syndrome-Start	Syndrome-End	Syndrome-Name	Phenotype	Syndrome-CNVType	Syndrome-CNVLength	LargeCNV-Chr	LargeCNV-Start	LargeCNV-End	LargeCNV Length	LargeCNV Type
1	10001	12840259	1p36 microdeletion syndrome	Deeply set eye,Delayed cranial suture closure,Intellectual disability,Muscular hypotonia,Pointed chin,Seizures	Loss	266.47Kbp	1	838555	1323078	484.523Kbp	Gain
1	10001	12840259	1p36 microdeletion syndrome	Deeply set eye,Delayed cranial suture closure,Intellectual disability,Muscular hypotonia,Pointed chin,Seizures	Loss	266.47Kbp	1	934345	1335302	400.957Kbp	Loss
1	10001	12840259	1p36 microdeletion syndrome	Deeply set eye,Delayed cranial suture closure,Intellectual disability,Muscular hypotonia,Pointed chin,Seizures	Loss	266.47Kbp	1	948921	1322868	373.947Kbp	Loss
1	10001	12840259	1p36 microdeletion syndrome	Deeply set eye,Delayed cranial suture closure,Intellectual disability,Muscular hypotonia,Pointed chin,Seizures	Loss	266.47Kbp	1	1953252	2266231	312.979Kbp	Loss
1	10001	12840259	1p36 microdeletion syndrome	Deeply set eye,Delayed cranial suture closure,Intellectual disability,Muscular hypotonia,Pointed chin,Seizures	Loss	266.47Kbp	1	1953252	2290143	336.891Kbp	Loss
1	10001	12840259	1p36 microdeletion syndrome	Deeply set eye,Delayed cranial suture closure,Intellectual disability,Muscular hypotonia,Pointed chin,Seizures	Loss	266.47Kbp	1	2020905	2340504	319.599Kbp	Loss
1	10001	12840259	1p36 microdeletion syndrome	Deeply set eye,Delayed cranial suture closure,Intellectual disability,Muscular hypotonia,Pointed chin,Seizures	Loss	266.47Kbp	1	3315818	3706969	391.151Kbp	Gain
1	146533376	147883376	1q21.1 recurrent microdeletion (susceptibility locus for neurodevelopmental disorders)	Intellectual disability, Microcephaly	Loss	1350.0Kbp	1	146472911	147397041	924.13Kbp	Loss
1	146533376	147883376	1q21.1 recurrent microduplication (possible susceptibility locus for neurodevelopmental disorders)	Autism, Intellectual disability	Gain	1350.0Kbp	1	146472911	147397041	924.13Kbp	Loss
1	146533376	147883376	1q21.1 recurrent microdeletion (susceptibility locus for neurodevelopmental disorders)	Intellectual disability, Microcephaly	Loss	1350.0Kbp	1	146472911	147830375	1357.464Kbp	Loss
1	146533376	147883376	1q21.1 recurrent microduplication (possible susceptibility locus for neurodevelopmental disorders)	Autism, Intellectual disability	Gain	1350.0Kbp	1	146472911	147830375	1357.464Kbp	Loss
1	146533376	147883376	1q21.1 recurrent microdeletion (susceptibility locus for neurodevelopmental disorders)	Intellectual disability, Microcephaly	Loss	1350.0Kbp	1	146472911	148004783	1531.872Kbp	Loss
1	146533376	147883376	1q21.1 recurrent microduplication (possible susceptibility locus for neurodevelopmental disorders)	Autism, Intellectual disability	Gain	1350.0Kbp	1	146472911	148004783	1531.872Kbp	Loss
1	146533376	147883376	1q21.1 recurrent microdeletion (susceptibility locus for neurodevelopmental disorders)	Intellectual disability, Microcephaly	Loss	1350.0Kbp	1	146494065	147416122	922.057Kbp	Loss
1	146533376	147883376	1q21.1 recurrent microduplication (possible susceptibility locus for neurodevelopmental disorders)	Autism, Intellectual disability	Gain	1350.0Kbp	1	146494065	147416122	922.057Kbp	Loss
2	196925121	205206939	2q33.1 deletion syndrome	Behavioural/Psychiatric Abnormality, Cleft palate, Feeding difficulties in infancy, High palate, Inguinal hernia, Intellectual disability, Seizures, Short stature	Loss	1350.0Kbp	2	197777721	200518382	2740.661Kbp	Gain
5	10001	12533304	Cri du Chat Syndrome (5p deletion)	Intellectual disability, Microcephaly, Weak, high-pitched voice	Loss	1350.0Kbp	5	3141651	3473705	332.054Kbp	Gain
11	31806339	32457087	WAGR 11p13 deletion syndrome	Abnormality of the male genitalia, Aniridia, Intellectual disability, Renal neoplasm	Loss	650.75Kbp	11	31385819	32735118	1349.299Kbp	Gain
15	22749354	28438266	Angelman syndrome (Type 1)	EEG abnormality, Intellectual disability, Microcephaly, Seizures, Truncal ataxia,	Loss	5690.0Kbp	15	22652330	23140114	487.784Kbp	Gain
15	22749354	28438266	Prader-Willi syndrome (Type 1)	Feeding difficulties in infancy, Hypogonadism, Intellectual disability, Muscular hypotonia, Truncal obesity	Loss	5690.0Kbp	15	22652330	23140114	487.784Kbp	Gain
15	22749354	28438266	Angelman syndrome (Type 1)	EEG abnormality, Intellectual disability, Microcephaly, Seizures, Truncal ataxia,	Loss	5690.0Kbp	15	22750305	23164749	414.444Kbp	Gain
15	22749354	28438266	Prader-Willi syndrome (Type 1)	Feeding difficulties in infancy, Hypogonadism, Intellectual disability, Muscular hypotonia, Truncal obesity	Loss	5690.0Kbp	15	22750305	23164749	414.444Kbp	Gain
15	22749354	28438266	Angelman syndrome (Type 1)	EEG abnormality, Intellectual disability, Microcephaly, Seizures, Truncal ataxia,	Loss	5690.0Kbp	15	22750305	23191509	441.204Kbp	Loss
15	22749354	28438266	Prader-Willi syndrome (Type 1)	Feeding difficulties in infancy, Hypogonadism, Intellectual disability, Muscular hypotonia, Truncal obesity	Loss	5690.0Kbp	15	22750305	23191509	441.204Kbp	Loss
15	22749354	28438266	Angelman syndrome (Type 1)	EEG abnormality, Intellectual disability, Microcephaly, Seizures, Truncal ataxia,	Loss	5690.0Kbp	15	22750305	23226254	475.949Kbp	Gain
15	22749354	28438266	Prader-Willi syndrome (Type 1)	Feeding difficulties in infancy, Hypogonadism, Intellectual disability, Muscular hypotonia, Truncal obesity	Loss	5690.0Kbp	15	22750305	23226254	475.949Kbp	Gain
15	22749354	28438266	Angelman syndrome (Type 1)	EEG abnormality, Intellectual disability, Microcephaly, Seizures, Truncal ataxia,	Loss	5690.0Kbp	15	22750305	23226254	475.949Kbp	Gain
15	22749354	28438266	Prader-Willi syndrome (Type 1)	Feeding difficulties in infancy, Hypogonadism, Intellectual disability, Muscular hypotonia, Truncal obesity	Loss	5690.0Kbp	15	22750305	23226254	475.949Kbp	Gain
15	22749354	28438266	Angelman syndrome (Type 1)	EEG abnormality, Intellectual disability, Microcephaly, Seizures, Truncal ataxia,	Loss	5690.0Kbp	15	22750305	23226254	475.949Kbp	Gain
15	22749354	28438266	Prader-Willi syndrome (Type 1)	Feeding difficulties in infancy, Hypogonadism, Intellectual disability, Muscular hypotonia, Truncal obesity	Loss	5690.0Kbp	15	22750305	23226254	475.949Kbp	Gain
15	22749354	28438266	Angelman syndrome (Type 1)	EEG abnormality, Intellectual disability, Microcephaly, Seizures, Truncal ataxia,	Loss	5690.0Kbp	15	22750305	23226254	475.949Kbp	Gain
15	22749354	28438266	Prader-Willi syndrome (Type 1)	Feeding difficulties in infancy, Hypogonadism, Intellectual disability, Muscular hypotonia, Truncal obesity	Loss	5690.0Kbp	15	22750305	23226254	475.949Kbp	Gain
15	22749354	28438266	Angelman syndrome (Type 1)	EEG abnormality, Intellectual disability, Microcephaly, Seizures, Truncal ataxia,	Loss	5690.0Kbp	15	22750305	23226254	475.949Kbp	Gain
15	22749354	28438266	Prader-Willi syndrome (Type 1)	Feeding difficulties in infancy, Hypogonadism, Intellectual disability, Muscular hypotonia, Truncal obesity	Loss	5690.0Kbp	15	22750305	23226254	475.949Kbp	Gain
15	22749354	28438266	Angelman syndrome (Type 1)	EEG abnormality, Intellectual disability, Microcephaly, Seizures, Truncal ataxia,	Loss	5690.0Kbp	15	22750305	23226254	475.949Kbp	Gain
15	22749354	28438266	Prader-Willi syndrome (Type 1)	Feeding difficulties in infancy, Hypogonadism, Intellectual disability, Muscular hypotonia, Truncal obesity	Loss	5690.0Kbp	15	22750305	23226254	475.949Kbp	Gain
15	22749354	28438266	Angelman syndrome (Type 1)	EEG abnormality, Intellectual disability, Microcephaly, Seizures, Truncal ataxia,	Loss	5690.0Kbp	15	22750305	23226254	475.949Kbp	Gain
15	22749354	28438266	Prader-Willi syndrome (Type 1)	Feeding difficulties in infancy, Hypogonadism, Intellectual disability, Muscular hypotonia, Truncal obesity	Loss	5690.0Kbp	15	22750305	23226254	475.949Kbp	Gain
15	22749354	28438266	Angelman syndrome (Type 1)	EEG abnormality, Intellectual disability, Microcephaly, Seizures, Truncal ataxia,	Loss	5690.0Kbp	15	22750305	23288063	537.758Kbp	Gain
15	22749354	28438266	Prader-Willi syndrome (Type 1)	Feeding difficulties in infancy, Hypogonadism, Intellectual disability, Muscular hypotonia, Truncal obesity	Loss	5690.0Kbp	15	22750305	23288063	537.758Kbp	Gain
15	22749354	28438266	Angelman syndrome (Type 1)	EEG abnormality, Intellectual disability, Microcephaly, Seizures, Truncal ataxia,	Loss	5690.0Kbp	15	22750305	23288063	537.758Kbp	Gain
15	22749354	28438266	Prader-Willi syndrome (Type 1)	Feeding difficulties in infancy, Hypogonadism, Intellectual disability, Muscular hypotonia, Truncal obesity	Loss	5690.0Kbp	15	22750305	23288063	537.758Kbp	Gain
15	22749354	28438266	Angelman syndrome (Type 1)	EEG abnormality, Intellectual disability, Microcephaly, Seizures, Truncal ataxia,	Loss	5690.0Kbp	15	22750305	23288063	537.758Kbp	Gain
15	22749354	28438266	Prader-Willi syndrome (Type 1)	Feeding difficulties in infancy, Hypogonadism, Intellectual disability, Muscular hypotonia, Truncal obesity	Loss	5690.0Kbp	15	22750305	23288063	537.758Kbp	Gain
15	22749354	28438266	Angelman syndrome (Type 1)	EEG abnormality, Intellectual disability, Microcephaly, Seizures, Truncal ataxia,	Loss	5690.0Kbp	15	22750305	23288063	537.758Kbp	Gain
15	22749354	28438266	Prader-Willi syndrome (Type 1)	Feeding difficulties in infancy, Hypogonadism, Intellectual disability, Muscular hypotonia, Truncal obesity	Loss	5690.0Kbp	15	22750305	23288063	537.758Kbp	Gain
15	30910306	32445407	15q13.3 microdeletion syndrome	Abnormality of the face, Intellectual disability, Seizures	Loss	5690.0Kbp	15	32019919	32515849	495.93Kbp	Gain
16	60001	834372	ATR-16 syndrome	Abnormality of erythrocytes, Intellectual disability	Loss	774.37Kbp	16	386493	769853	383.36Kbp	Loss
16	60001	834372	ATR-16 syndrome	Abnormality of erythrocytes, Intellectual disability	Loss	774.37Kbp	16	404675	880773	476.098Kbp	Gain
16	60001	834372	ATR-16 syndrome	Abnormality of erythrocytes, Intellectual disability	Loss	774.37Kbp	16	409453	893829	484.376Kbp	Gain
16	60001	834372	ATR-16 syndrome	Abnormality of erythrocytes, Intellectual disability	Loss	774.37Kbp	16	532645	895425	362.78Kbp	Loss
16	60001	834372	ATR-16 syndrome	Abnormality of erythrocytes, Intellectual disability	Loss	774.37Kbp	16	539578	861476	321.898Kbp	Gain
16	60001	834372	ATR-16 syndrome	Abnormality of erythrocytes, Intellectual disability	Loss	774.37Kbp	16	542727	879065	336.338Kbp	Gain
16	60001	834372	ATR-16 syndrome	Abnormality of erythrocytes, Intellectual disability	Loss	774.37Kbp	16	544664	907377	362.713Kbp	Loss
16	60001	834372	ATR-16 syndrome	Abnormality of erythrocytes, Intellectual disability	Loss	774.37Kbp	16	547530	863548	316.018Kbp	Gain
16	60001	834372	ATR-16 syndrome	Abnormality of erythrocytes, Intellectual disability	Loss	774.37Kbp	16	547530	863548	316.018Kbp	Gain
16	60001	834372	ATR-16 syndrome	Abnormality of erythrocytes, Intellectual disability	Loss	774.37Kbp	16	547530	864700	317.17Kbp	Gain
16	60001	834372	ATR-16 syndrome	Abnormality of erythrocytes, Intellectual disability	Loss	774.37Kbp	16	547530	879065	331.535Kbp	Gain
16	60001	834372	ATR-16 syndrome	Abnormality of erythrocytes, Intellectual disability	Loss	774.37Kbp	16	547530	879065	331.535Kbp	Loss
16	60001	834372	ATR-16 syndrome	Abnormality of erythrocytes, Intellectual disability	Loss	774.37Kbp	16	547530	899306	351.776Kbp	Loss
16	60001	834372	ATR-16 syndrome	Abnormality of erythrocytes, Intellectual disability	Loss	774.37Kbp	16	549818	864023	314.205Kbp	Gain
16	60001	834372	ATR-16 syndrome	Abnormality of erythrocytes, Intellectual disability	Loss	774.37Kbp	16	549818	864023	314.205Kbp	Gain
16	60001	834372	ATR-16 syndrome	Abnormality of erythrocytes, Intellectual disability	Loss	774.37Kbp	16	549818	864123	314.305Kbp	Gain
16	60001	834372	ATR-16 syndrome	Abnormality of erythrocytes, Intellectual disability	Loss	774.37Kbp	16	549818	864123	314.305Kbp	Gain
16	60001	834372	ATR-16 syndrome	Abnormality of erythrocytes, Intellectual disability	Loss	774.37Kbp	16	549818	865197	315.379Kbp	Loss
16	60001	834372	ATR-16 syndrome	Abnormality of erythrocytes, Intellectual disability	Loss	774.37Kbp	16	549818	865197	315.379Kbp	Loss
16	60001	834372	ATR-16 syndrome	Abnormality of erythrocytes, Intellectual disability	Loss	774.37Kbp	16	549818	866225	316.407Kbp	Gain
16	60001	834372	ATR-16 syndrome	Abnormality of erythrocytes, Intellectual disability	Loss	774.37Kbp	16	549818	879065	329.247Kbp	Gain
16	60001	834372	ATR-16 syndrome	Abnormality of erythrocytes, Intellectual disability	Loss	774.37Kbp	16	552123	863548	311.425Kbp	Gain
16	60001	834372	ATR-16 syndrome	Abnormality of erythrocytes, Intellectual disability	Loss	774.37Kbp	16	552123	864123	312Kbp	Gain
16	60001	834372	ATR-16 syndrome	Abnormality of erythrocytes, Intellectual disability	Loss	774.37Kbp	16	552448	855805	303.357Kbp	Gain
16	60001	834372	ATR-16 syndrome	Abnormality of erythrocytes, Intellectual disability	Loss	774.37Kbp	16	555578	855805	300.227Kbp	Gain
16	60001	834372	ATR-16 syndrome	Abnormality of erythrocytes, Intellectual disability	Loss	774.37Kbp	16	555578	864123	308.545Kbp	Gain
16	60001	834372	ATR-16 syndrome	Abnormality of erythrocytes, Intellectual disability	Loss	774.37Kbp	16	555578	924591	369.013Kbp	Gain
16	60001	834372	ATR-16 syndrome	Abnormality of erythrocytes, Intellectual disability	Loss	774.37Kbp	16	556801	864700	307.899Kbp	Gain
16	60001	834372	ATR-16 syndrome	Abnormality of erythrocytes, Intellectual disability	Loss	774.37Kbp	16	559720	864023	304.303Kbp	Gain
16	60001	834372	ATR-16 syndrome	Abnormality of erythrocytes, Intellectual disability	Loss	774.37Kbp	16	559720	864123	304.403Kbp	Gain
16	60001	834372	ATR-16 syndrome	Abnormality of erythrocytes, Intellectual disability	Loss	774.37Kbp	16	559720	879065	319.345Kbp	Gain
16	60001	834372	ATR-16 syndrome	Abnormality of erythrocytes, Intellectual disability	Loss	774.37Kbp	16	568748	879065	310.317Kbp	Gain
16	14986684	16486684	16p13.11 recurrent microdeletion (neurocognitive disorder susceptibility locus)		Loss	1500.0Kbp	16	15479879	16363239	883.36Kbp	Gain
16	14986684	16486684	16p13.11 recurrent microduplication (neurocognitive disorder susceptibility locus)		Gain	1500.0Kbp	16	15479879	16363239	883.36Kbp	Gain
16	21475060	29284077	16p11.2-p12.2 microduplication syndrome	Abnormal facial shape, Autism, Global developmental delay, Intellectual disability, Microcephaly, Short Stature	Gain	7810.0Kbp	16	21949122	22413402	464.28Kbp	Gain
16	21512062	30199854	16p11.2-p12.2 microdeletion syndrome	Abnormality of the face, Feeding difficulties in infancy, Intellectual disability, Pointed chin	Loss	8690Kbp	16	21949122	22413402	464.28Kbp	Gain
16	21512062	30199854	16p11.2-p12.2 microdeletion syndrome	Abnormality of the face, Feeding difficulties in infancy, Intellectual disability, Pointed chin	Loss	8690Kbp	16	29581764	30199713	617.949Kbp	Loss
16	21512062	30199854	16p11.2-p12.2 microdeletion syndrome	Abnormality of the face, Feeding difficulties in infancy, Intellectual disability, Pointed chin	Loss	8690Kbp	16	29581764	30199713	617.949Kbp	Gain
16	21946524	22467284	Recurrent 16p12.1 microdeletion (neurodevelopmental susceptibility locus)	Delayed speech and language development, Intellectual disability, Microcephaly	Loss	520.76Kbp	16	21949122	22413402	464.28Kbp	Gain
16	29606852	30199855	16p11.2 microduplication syndrome		Gain	593Kbp	16	29581764	30199713	617.949Kbp	Loss
16	29606852	30199855	16p11.2 microduplication syndrome		Gain	593Kbp	16	29581764	30199713	617.949Kbp	Gain
17	1	2588909	Miller-Dieker syndrome (MDS)	Abnormality of the heart, Frontal bossing, Lissencephaly, Microcephaly, Midface retrusion	Loss	2590.0Kbp	17	258914	681470	422.556Kbp	Gain
17	1	2588909	Miller-Dieker syndrome (MDS)	Abnormality of the heart, Frontal bossing, Lissencephaly, Microcephaly, Midface retrusion	Loss	2590.0Kbp	17	463043	917146	454.103Kbp	Gain
17	1	2588909	Miller-Dieker syndrome (MDS)	Abnormality of the heart, Frontal bossing, Lissencephaly, Microcephaly, Midface retrusion	Loss	2590.0Kbp	17	877926	1244992	367.066Kbp	Gain
17	1	2588909	Miller-Dieker syndrome (MDS)	Abnormality of the heart, Frontal bossing, Lissencephaly, Microcephaly, Midface retrusion	Loss	2590.0Kbp	17	877926	1255746	377.82Kbp	Gain
17	1	2588909	Miller-Dieker syndrome (MDS)	Abnormality of the heart, Frontal bossing, Lissencephaly, Microcephaly, Midface retrusion	Loss	2590.0Kbp	17	877926	1255746	377.82Kbp	Gain
17	14097915	15470903	Charcot-Marie-Tooth syndrome type 1A (CMT1A)	Abnormality of the motor neurons, Decreased motor nerve conduction velocity, Hypertrophic nerve changes, Impaired pain sensation, Impaired proprioception, Impaired temperature sensation, Impaired vibratory sensation, Pes cavus	Gain	1370.0Kbp	17	14083038	15489996	1406.958Kbp	Gain
17	14097915	15470903	Hereditary Liability to Pressure Palsies (HNPP)	Abnormality of the motor neurons, Motor conduction block	Loss	1370.0Kbp	17	14083038	15489996	1406.958Kbp	Gain
17	34815072	36215917	RCAD (renal cysts and diabetes)	Abnormality of the liver, Diabetes mellitus, Multiple renal cysts	Loss	1400.0Kbp	17	34815551	36249800	1434.249Kbp	Loss
22	19009792	21452445	22q11 deletion syndrome (Velocardiofacial / DiGeorge syndrome)	Abnormality of the heart, Delayed speech and language development, Hypocalcemia, Nasal speech, T lymphocytopenia	Loss	2440.0Kbp	22	18874965	20308800	1433.835Kbp	Gain
22	19009792	21452445	22q11 duplication syndrome	Intellectual disability, Nasal speech, Telecanthus	Gain	2440.0Kbp	22	18874965	20308800	1433.835Kbp	Gain
22	19009792	21452445	22q11 deletion syndrome (Velocardiofacial / DiGeorge syndrome)	Abnormality of the heart, Delayed speech and language development, Hypocalcemia, Nasal speech, T lymphocytopenia	Loss	2440.0Kbp	22	19023441	20308800	1285.359Kbp	Gain
22	19009792	21452445	22q11 duplication syndrome	Intellectual disability, Nasal speech, Telecanthus	Gain	2440.0Kbp	22	19023441	20308800	1285.359Kbp	Gain
22	19009792	21452445	22q11 deletion syndrome (Velocardiofacial / DiGeorge syndrome)	Abnormality of the heart, Delayed speech and language development, Hypocalcemia, Nasal speech, T lymphocytopenia	Loss	2440.0Kbp	22	20733495	21036604	303.109Kbp	Gain
22	19009792	21452445	22q11 duplication syndrome	Intellectual disability, Nasal speech, Telecanthus	Gain	2440.0Kbp	22	20733495	21036604	303.109Kbp	Gain
22	19009792	21452445	22q11 deletion syndrome (Velocardiofacial / DiGeorge syndrome)	Abnormality of the heart, Delayed speech and language development, Hypocalcemia, Nasal speech, T lymphocytopenia	Loss	2440.0Kbp	22	20733495	21464479	730.984Kbp	Gain
22	19009792	21452445	22q11 duplication syndrome	Intellectual disability, Nasal speech, Telecanthus	Gain	2440.0Kbp	22	20733495	21464479	730.984Kbp	Gain
22	19009792	21452445	22q11 deletion syndrome (Velocardiofacial / DiGeorge syndrome)	Abnormality of the heart, Delayed speech and language development, Hypocalcemia, Nasal speech, T lymphocytopenia	Loss	2440.0Kbp	22	20740778	21464479	723.701Kbp	Gain
22	19009792	21452445	22q11 duplication syndrome	Intellectual disability, Nasal speech, Telecanthus	Gain	2440.0Kbp	22	20740778	21464479	723.701Kbp	Gain
22	19009792	21452445	22q11 deletion syndrome (Velocardiofacial / DiGeorge syndrome)	Abnormality of the heart, Delayed speech and language development, Hypocalcemia, Nasal speech, T lymphocytopenia	Loss	2440.0Kbp	22	21053389	21464479	411.09Kbp	Gain
22	19009792	21452445	22q11 duplication syndrome	Intellectual disability, Nasal speech, Telecanthus	Gain	2440.0Kbp	22	21053389	21464479	411.09Kbp	Gain
22	21917117	23722445	22q11.2 distal deletion syndrome	Abnormality of the face, Intellectual disability, Short stature, Small for gestational age	Loss	1810.0Kbp	22	22272493	22573637	301.144Kbp	Gain
22	21917117	23722445	22q11.2 distal deletion syndrome	Abnormality of the face, Intellectual disability, Short stature, Small for gestational age	Loss	1810.0Kbp	22	22998337	23657766	659.429Kbp	Gain
22	21917117	23722445	22q11.2 distal deletion syndrome	Abnormality of the face, Intellectual disability, Short stature, Small for gestational age	Loss	1810.0Kbp	22	23688412	25032774	1344.362Kbp	Gain
22	51045516	51187844	22q13 deletion syndrome (Phelan-Mcdermid syndrome)	Autism, Delayed speech and language development, Hyperactivity, Intellectual disability, Muscular hypotonia	Loss	142.33Kbp	22	50837224	51153840	316.616Kbp	Loss
22	51045516	51187844	22q13 deletion syndrome (Phelan-Mcdermid syndrome)	Autism, Delayed speech and language development, Hyperactivity, Intellectual disability, Muscular hypotonia	Loss	142.33Kbp	22	50845173	51154982	309.809Kbp	Loss
